# Supplementary material for: Genetic architecture of thermotolerance traits in beef cattle: a novel integration of SNP and breed-of-origin effects
Source: Front Genet. 2025 Apr 30;16:1576966. doi: 10.3389/fgene.2025.1576966 (PMC12075150; doi:10.3389/fgene.2025.1576966)
Supplement: Supplementary file 1 [file Table1.xlsx]

## Sheet: Supplementary Table 1
Supplementary Table 1. Suggestive and significant markers identified in GWAS for long hair length.Columns include chromosome (BTA), marker position (base pairs), P-value for GWAS association, GWAS model type, effect type (SNP, BOA, or joint), variant ID, variant type, effect size (effect ± SE), and nearby genes (within ±250kb). Significant markers are bolded. This table is provided as supplementa…
BTA	Position	p-values	Model	Effect	Significance	Variant	Variant Type	Model 1 (SNP)	Model 2 (BOA)	Model 3 (SNP)	Model 3 (BOA)	Genes	Genes ± 250kb
1	42840707	8.65e-07	1	SNP	Significant	rs210621025	downstream gene	-0.46 ± 0.09	0.32 ± 0.07	-0.35 ± 0.14	0.12 ± 0.11	GPR15	OR5H13,OR5H37P,OR5K19,OR5K22,U6,OR5K21,OR5K8,OR5K1,CLDND1,GPR15,U1,CPOX,ENSBTAG00000044934,ENSBTAG00000023666,ST3GAL6
1	45280608	9.38e-07	1	SNP	Significant	rs43684692	intron	-0.45 ± 0.09	0.35 ± 0.08	-0.35 ± 0.12	0.14 ± 0.11	ENSBTAG00000026836	TMEM45A,ADGRG7,TFG,ENSBTAG00000026836,ENSBTAG00000053387
1	45281490	9.63e-07	1	SNP	Significant	rs41610345	intron	-0.45 ± 0.09	0.35 ± 0.08	-0.34 ± 0.11	0.17 ± 0.1	ENSBTAG00000026836	TMEM45A,ADGRG7,TFG,ENSBTAG00000026836,ENSBTAG00000053387
1	45287247	3.87e-06	2	BOA	Significant	rs43684678	intron	0.1 ± 0.09	0.36 ± 0.08	0.03 ± 0.09	0.35 ± 0.08	ENSBTAG00000026836	TMEM45A,ADGRG7,TFG,ENSBTAG00000026836,ENSBTAG00000053387
1	45303783	3.87e-06	2	BOA	Significant	rs136975400	intron	0.05 ± 0.12	0.36 ± 0.08	0.02 ± 0.12	0.36 ± 0.08	ENSBTAG00000026836	TMEM45A,ADGRG7,TFG,ENSBTAG00000026836,ENSBTAG00000053387
1	45306065	3.50e-07, 3.87e-06	3, 2	Joint, BOA	Significant	rs211003234	intron	0.38 ± 0.09	0.36 ± 0.08	0.28 ± 0.1	0.3 ± 0.08	ENSBTAG00000026836	TMEM45A,ADGRG7,TFG,ENSBTAG00000026836,ENSBTAG00000053387
1	45320346	3.87e-06	2	BOA	Significant	rs43683525	intron	-0.32 ± 0.11	0.36 ± 0.08	-0.16 ± 0.12	0.32 ± 0.08	ENSBTAG00000026836	ADGRG7,TFG,ENSBTAG00000026836,ENSBTAG00000053387
1	45323163	3.87e-06	2	BOA	Significant	rs383012222	intron	-0.19 ± 0.15	0.36 ± 0.08	-0.02 ± 0.15	0.35 ± 0.08	ENSBTAG00000026836	ADGRG7,TFG,ENSBTAG00000026836,ENSBTAG00000053387
1	45426382	3.87e-06	2	BOA	Significant	rs43682162	intron	-0.04 ± 0.11	0.36 ± 0.08	0.14 ± 0.12	0.39 ± 0.08	ENSBTAG00000026836,ENSBTAG00000053387	TFG,ENSBTAG00000026836,ENSBTAG00000053387
1	45555607	3.87e-06	2	BOA	Significant	rs110711658	intergenic	-0.43 ± 0.18	0.36 ± 0.08	-0.34 ± 0.18	0.34 ± 0.08	-	ENSBTAG00000026836,ENSBTAG00000053387,IMPG2
1	45612781	3.87e-06	2	BOA	Significant	rs42582276	intergenic	-0.2 ± 0.1	0.36 ± 0.08	-0.01 ± 0.11	0.35 ± 0.09	-	ENSBTAG00000026836,ENSBTAG00000053387,IMPG2,SENP7
1	45711700	3.87e-06	2	BOA	Significant	rs133464745	intergenic	0.21 ± 0.15	0.36 ± 0.08	-0.05 ± 0.16	0.37 ± 0.08	-	ENSBTAG00000026836,IMPG2,SENP7
1	45758918	3.87e-06	2	BOA	Significant	rs210034772	missense	0.31 ± 0.11	0.36 ± 0.08	-0.02 ± 0.14	0.37 ± 0.1	IMPG2	IMPG2,SENP7,ENSBTAG00000018731,TRMT10C,PCNP
1	45806952	3.87e-06	2	BOA	Significant	rs472067915	splice donor region,intron	0.34 ± 0.11	0.36 ± 0.08	0.07 ± 0.14	0.33 ± 0.09	IMPG2,SENP7	IMPG2,SENP7,ENSBTAG00000018731,TRMT10C,PCNP,ZBTB11
1	45819304	3.87e-06	2	BOA	Significant	rs382427889	upstream gene,3 prime UTR,downstream gene	0.1 ± 0.13	0.36 ± 0.08	0.01 ± 0.13	0.36 ± 0.08	IMPG2,SENP7	IMPG2,SENP7,ENSBTAG00000018731,TRMT10C,PCNP,ZBTB11,RPL24
1	45819397	3.87e-06	2	BOA	Significant	rs385009053	upstream gene,3 prime UTR,downstream gene	0.25 ± 0.1	0.36 ± 0.08	0.04 ± 0.12	0.34 ± 0.09	IMPG2,SENP7	IMPG2,SENP7,ENSBTAG00000018731,TRMT10C,PCNP,ZBTB11,RPL24
1	45824314	3.87e-06	2	BOA	Significant	rs517283282	missense	0.38 ± 0.16	0.36 ± 0.08	0.05 ± 0.18	0.35 ± 0.09	IMPG2,SENP7	IMPG2,SENP7,ENSBTAG00000018731,TRMT10C,PCNP,ZBTB11,RPL24
1	45844891	3.87e-06	2	BOA	Significant	rs382839879	splice region,intron,splice polypyrimidine tract	-0.06 ± 0.16	0.36 ± 0.08	0.08 ± 0.16	0.37 ± 0.08	SENP7	IMPG2,SENP7,ENSBTAG00000018731,TRMT10C,PCNP,ZBTB11,RPL24,CEP97
1	45848413	3.87e-06	2	BOA	Significant	rs42896423	intron	0.34 ± 0.09	0.36 ± 0.08	0.15 ± 0.11	0.29 ± 0.09	SENP7	IMPG2,SENP7,ENSBTAG00000018731,TRMT10C,PCNP,ZBTB11,RPL24,CEP97
1	45848726	3.87e-06	2	BOA	Significant	rs382328451	missense	0.25 ± 0.1	0.36 ± 0.08	0.05 ± 0.12	0.34 ± 0.09	SENP7	IMPG2,SENP7,ENSBTAG00000018731,TRMT10C,PCNP,ZBTB11,RPL24,CEP97
1	45963193	3.87e-06	2	BOA	Significant	rs134829768	upstream gene,intron	0.37 ± 0.12	0.36 ± 0.08	0.07 ± 0.15	0.33 ± 0.1	SENP7,ENSBTAG00000018731	IMPG2,SENP7,ENSBTAG00000018731,TRMT10C,PCNP,ZBTB11,RPL24,CEP97,NXPE3,ENSBTAG00000048517,NFKBIZ,U6
1	45969024	3.87e-06	2	BOA	Significant	rs43671773	missense,intron	-0.48 ± 0.26	0.36 ± 0.08	-0.41 ± 0.26	0.35 ± 0.08	SENP7,ENSBTAG00000018731	IMPG2,SENP7,ENSBTAG00000018731,TRMT10C,PCNP,ZBTB11,RPL24,CEP97,NXPE3,ENSBTAG00000048517,NFKBIZ,U6
1	45969077	3.87e-06	2	BOA	Significant	rs378661318	missense,intron	0.23 ± 0.1	0.36 ± 0.08	0.02 ± 0.12	0.35 ± 0.09	SENP7,ENSBTAG00000018731	IMPG2,SENP7,ENSBTAG00000018731,TRMT10C,PCNP,ZBTB11,RPL24,CEP97,NXPE3,ENSBTAG00000048517,NFKBIZ,U6
1	45969610	3.20e-06	2	BOA	Significant	rs526201242	missense,intron	0.35 ± 0.16	0.36 ± 0.08	0.1 ± 0.17	0.34 ± 0.08	SENP7,ENSBTAG00000018731	IMPG2,SENP7,ENSBTAG00000018731,TRMT10C,PCNP,ZBTB11,RPL24,CEP97,NXPE3,ENSBTAG00000048517,NFKBIZ,U6
1	46015854	2.15e-06	2	BOA	Significant	rs380755665	3 prime UTR	0.22 ± 0.1	0.37 ± 0.08	0.08 ± 0.1	0.35 ± 0.08	PCNP	IMPG2,SENP7,ENSBTAG00000018731,TRMT10C,PCNP,ZBTB11,RPL24,CEP97,NXPE3,ENSBTAG00000048517,NFKBIZ,U6
1	46039240	2.21e-06	2	BOA	Significant	rs43671753	missense	-0.22 ± 0.09	0.37 ± 0.08	0 ± 0.11	0.36 ± 0.09	ZBTB11	IMPG2,SENP7,ENSBTAG00000018731,TRMT10C,PCNP,ZBTB11,RPL24,CEP97,NXPE3,ENSBTAG00000048517,NFKBIZ,U6,ENSBTAG00000054676
1	46039348	3.30e-06	2	BOA	Significant	rs524920551	missense	0.3 ± 0.16	0.36 ± 0.08	0.05 ± 0.17	0.35 ± 0.08	ZBTB11	IMPG2,SENP7,ENSBTAG00000018731,TRMT10C,PCNP,ZBTB11,RPL24,CEP97,NXPE3,ENSBTAG00000048517,NFKBIZ,U6,ENSBTAG00000054676
1	46077694	5.04e-06	2	BOA	Significant	rs378595898	intron	0.2 ± 0.1	0.35 ± 0.08	0.06 ± 0.1	0.34 ± 0.08	CEP97	SENP7,ENSBTAG00000018731,TRMT10C,PCNP,ZBTB11,RPL24,CEP97,NXPE3,ENSBTAG00000048517,NFKBIZ,U6,ENSBTAG00000054676
1	46091483	5.04e-06	2	BOA	Significant	rs208308137	missense	0 ± 0.19	0.35 ± 0.08	-0.24 ± 0.19	0.38 ± 0.08	CEP97	SENP7,ENSBTAG00000018731,TRMT10C,PCNP,ZBTB11,RPL24,CEP97,NXPE3,ENSBTAG00000048517,NFKBIZ,U6,ENSBTAG00000054676
1	46102308	5.04e-06	2	BOA	Significant	rs478814669	downstream gene	0.29 ± 0.15	0.35 ± 0.08	0.04 ± 0.16	0.35 ± 0.08	CEP97	SENP7,ENSBTAG00000018731,TRMT10C,PCNP,ZBTB11,RPL24,CEP97,NXPE3,ENSBTAG00000048517,NFKBIZ,U6,ENSBTAG00000054676
1	46103884	5.04e-06	2	BOA	Significant	rs135939551	intergenic	0.09 ± 0.12	0.35 ± 0.08	0 ± 0.12	0.35 ± 0.08	CEP97	SENP7,ENSBTAG00000018731,TRMT10C,PCNP,ZBTB11,RPL24,CEP97,NXPE3,ENSBTAG00000048517,NFKBIZ,U6,ENSBTAG00000054676
1	46114987	5.04e-06	2	BOA	Significant	rs133158588	5 prime UTR	0.25 ± 0.12	0.35 ± 0.08	0 ± 0.13	0.35 ± 0.09	NXPE3	SENP7,ENSBTAG00000018731,TRMT10C,PCNP,ZBTB11,RPL24,CEP97,NXPE3,ENSBTAG00000048517,NFKBIZ,U6,ENSBTAG00000054676
1	46144908	5.04e-06	2	BOA	Significant	rs137451323	splice region,intron	0.25 ± 0.12	0.35 ± 0.08	0.01 ± 0.13	0.35 ± 0.09	NXPE3,ENSBTAG00000048517	SENP7,ENSBTAG00000018731,TRMT10C,PCNP,ZBTB11,RPL24,CEP97,NXPE3,ENSBTAG00000048517,NFKBIZ,U6,ENSBTAG00000054676
1	46165826	5.04e-06	2	BOA	Significant	rs134158970	3 prime UTR,downstream gene	-0.18 ± 0.09	0.35 ± 0.08	0 ± 0.1	0.35 ± 0.09	NXPE3	SENP7,ENSBTAG00000018731,TRMT10C,PCNP,ZBTB11,RPL24,CEP97,NXPE3,ENSBTAG00000048517,NFKBIZ,U6,ENSBTAG00000054676
1	46193716	5.04e-06	2	BOA	Significant	rs211342710	missense	-0.2 ± 0.12	0.35 ± 0.08	-0.04 ± 0.13	0.35 ± 0.08	NFKBIZ	SENP7,ENSBTAG00000018731,TRMT10C,PCNP,ZBTB11,RPL24,CEP97,NXPE3,ENSBTAG00000048517,NFKBIZ,U6,ENSBTAG00000054676
1	46193719	5.04e-06	2	BOA	Significant	rs463697161	missense	-0.13 ± 0.17	0.35 ± 0.08	0.01 ± 0.17	0.35 ± 0.08	NFKBIZ	SENP7,ENSBTAG00000018731,TRMT10C,PCNP,ZBTB11,RPL24,CEP97,NXPE3,ENSBTAG00000048517,NFKBIZ,U6,ENSBTAG00000054676
1	46194016	5.04e-06	2	BOA	Significant	rs208245485	missense	-0.18 ± 0.14	0.35 ± 0.08	0.01 ± 0.15	0.35 ± 0.08	NFKBIZ	SENP7,ENSBTAG00000018731,TRMT10C,PCNP,ZBTB11,RPL24,CEP97,NXPE3,ENSBTAG00000048517,NFKBIZ,U6,ENSBTAG00000054676
1	46194265	5.04e-06	2	BOA	Significant	rs434277034	missense	0.37 ± 0.16	0.35 ± 0.08	0.13 ± 0.17	0.33 ± 0.08	NFKBIZ	SENP7,ENSBTAG00000018731,TRMT10C,PCNP,ZBTB11,RPL24,CEP97,NXPE3,ENSBTAG00000048517,NFKBIZ,U6,ENSBTAG00000054676
1	46198882	5.04e-06	2	BOA	Significant	rs133617124	intron	0.01 ± 0.1	0.35 ± 0.08	-0.02 ± 0.1	0.35 ± 0.08	NFKBIZ	SENP7,ENSBTAG00000018731,TRMT10C,PCNP,ZBTB11,RPL24,CEP97,NXPE3,ENSBTAG00000048517,NFKBIZ,U6,ENSBTAG00000054676
1	46209181	5.04e-06	2	BOA	Significant	rs378276596	non coding transcript exon	-0.17 ± 0.23	0.35 ± 0.08	-0.32 ± 0.23	0.37 ± 0.08	NFKBIZ,U6	SENP7,ENSBTAG00000018731,TRMT10C,PCNP,ZBTB11,RPL24,CEP97,NXPE3,ENSBTAG00000048517,NFKBIZ,U6,ENSBTAG00000054676
1	46267521	5.04e-06	2	BOA	Significant	rs110727886	intergenic	0.02 ± 0.1	0.35 ± 0.08	-0.03 ± 0.1	0.36 ± 0.08	ENSBTAG00000054676	ZBTB11,RPL24,CEP97,NXPE3,ENSBTAG00000048517,NFKBIZ,U6,ENSBTAG00000054676
1	46322462	5.04e-06	2	BOA	Significant	rs43670957	intergenic	-0.21 ± 0.1	0.35 ± 0.08	-0.05 ± 0.11	0.34 ± 0.08	-	CEP97,NXPE3,ENSBTAG00000048517,NFKBIZ,U6,ENSBTAG00000054676
1	46425212	5.04e-06	2	BOA	Significant	rs42723377	intergenic	-0.15 ± 0.09	0.35 ± 0.08	-0.1 ± 0.1	0.34 ± 0.08	-	NFKBIZ,U6,ENSBTAG00000054676
1	46575158	5.04e-06	2	BOA	Significant	rs41571566	intergenic	-0.22 ± 0.12	0.35 ± 0.08	-0.03 ± 0.13	0.35 ± 0.08	-	ENSBTAG00000044510,bta-mir-2285dk
1	46659142	5.04e-06	2	BOA	Significant	rs41615838	intergenic	0.12 ± 0.09	0.35 ± 0.08	0.13 ± 0.09	0.35 ± 0.08	-	ENSBTAG00000044510,bta-mir-2285dk,ZPLD1
1	46730339	5.04e-06	2	BOA	Significant	rs109489616	non coding transcript exon	-0.08 ± 0.14	0.35 ± 0.08	0.08 ± 0.15	0.36 ± 0.08	ENSBTAG00000044510	ENSBTAG00000044510,bta-mir-2285dk,ZPLD1
1	46922216	5.04e-06	2	BOA	Significant	.	.	-0.13 ± 0.1	0.35 ± 0.08	-0.05 ± 0.1	0.35 ± 0.08	ZPLD1	ENSBTAG00000044510,bta-mir-2285dk,ZPLD1
1	47157644	5.04e-06	2	BOA	Significant	rs42688785	intergenic	-0.04 ± 0.09	0.35 ± 0.08	-0.03 ± 0.09	0.35 ± 0.08	-	ZPLD1
1	47185588	4.47e-06	2	BOA	Significant	rs41570065	intergenic	-0.03 ± 0.09	0.35 ± 0.08	0 ± 0.09	0.35 ± 0.08	-	ZPLD1
1	47249572	2.05e-06	2	BOA	Significant	rs133727095	intergenic	0.16 ± 0.13	0.37 ± 0.08	-0.12 ± 0.14	0.4 ± 0.09	-	-
1	47302352	1.54e-07, 5.78e-07, 8.85e-07	3, 2	BOA, Joint	Significant	rs43081412	intergenic	0.11 ± 0.1	0.38 ± 0.08	0.21 ± 0.1	0.42 ± 0.08	-	-
1	47439819	1.08e-06	2	BOA	Significant	rs42362949	intergenic	0 ± 0.1	0.38 ± 0.08	0.02 ± 0.1	0.38 ± 0.08	-	-
1	47465147	2.39e-06	2	BOA	Significant	rs41625686	intergenic	0.14 ± 0.09	0.37 ± 0.08	0.13 ± 0.09	0.36 ± 0.08	-	-
1	47489244	2.39e-06	2	BOA	Significant	rs29024905	intergenic	-0.02 ± 0.09	0.37 ± 0.08	-0.04 ± 0.09	0.37 ± 0.08	-	-
1	47531673	2.39e-06	2	BOA	Significant	rs136071261	intergenic	-0.2 ± 0.17	0.37 ± 0.08	-0.08 ± 0.17	0.36 ± 0.08	-	-
1	47606699	2.39e-06	2	BOA	Significant	rs110147197	intergenic	0.16 ± 0.1	0.37 ± 0.08	-0.04 ± 0.11	0.38 ± 0.08	-	-
1	47660239	2.39e-06	2	BOA	Significant	rs110988233	intergenic	0.06 ± 0.09	0.37 ± 0.08	0.04 ± 0.09	0.36 ± 0.08	-	-
1	47775905	2.39e-06	2	BOA	Significant	rs134083513	intergenic	0.26 ± 0.09	0.37 ± 0.08	0.15 ± 0.1	0.33 ± 0.08	-	-
1	47941818	2.39e-06	2	BOA	Significant	.	.	0.33 ± 0.11	0.37 ± 0.08	-0.03 ± 0.15	0.38 ± 0.1	-	-
1	48029523	2.39e-06	2	BOA	Significant	rs43230330	intergenic	0.34 ± 0.14	0.37 ± 0.08	0.13 ± 0.15	0.34 ± 0.08	-	-
1	48061029	2.39e-06	2	BOA	Significant	rs29024583	intergenic	-0.16 ± 0.09	0.37 ± 0.08	-0.02 ± 0.1	0.36 ± 0.08	-	-
1	48157004	2.39e-06	2	BOA	Significant	rs110827069	intergenic	-0.22 ± 0.1	0.37 ± 0.08	-0.12 ± 0.1	0.35 ± 0.08	-	-
1	48259597	2.39e-06	2	BOA	Significant	rs137330881	intergenic	0.19 ± 0.11	0.37 ± 0.08	0.01 ± 0.12	0.36 ± 0.08	-	-
1	48335452	2.39e-06	2	BOA	Significant	rs42759062	intergenic	-0.33 ± 0.09	0.37 ± 0.08	-0.01 ± 0.14	0.36 ± 0.11	-	U7
1	48360337	2.39e-06	2	BOA	Significant	rs42304080	intergenic	-0.36 ± 0.09	0.37 ± 0.08	-0.15 ± 0.12	0.29 ± 0.1	-	U7
1	48436492	2.39e-06	2	BOA	Significant	rs42303280	intergenic	-0.13 ± 0.1	0.37 ± 0.08	0.15 ± 0.11	0.43 ± 0.09	-	U7
1	48476830	2.39e-06	2	BOA	Significant	rs42961056	intergenic	0.43 ± 0.1	0.37 ± 0.08	0.17 ± 0.16	0.26 ± 0.13	-	U7
1	48538897	2.39e-06	2	BOA	Significant	rs109951343	intergenic	-0.26 ± 0.1	0.37 ± 0.08	-0.1 ± 0.11	0.34 ± 0.08	-	U7
1	48659168	2.39e-06	2	BOA	Significant	rs137462166	intergenic	0.48 ± 0.11	0.37 ± 0.08	0.25 ± 0.14	0.26 ± 0.1	-	U7
1	48869448	8.78e-07, 2.39e-06	3, 2	BOA	Significant	rs42234990	intergenic	-0.01 ± 0.09	0.37 ± 0.08	0.14 ± 0.1	0.4 ± 0.08	-	-
1	48906977	2.39e-06	2	BOA	Significant	rs42233888	intergenic	-0.14 ± 0.1	0.37 ± 0.08	0.06 ± 0.11	0.39 ± 0.09	-	-
1	48999627	2.39e-06	2	BOA	Significant	rs132983947	intergenic	0.03 ± 0.09	0.37 ± 0.08	-0.08 ± 0.1	0.38 ± 0.08	-	-
1	49115281	2.39e-06	2	BOA	Significant	rs42240518	intergenic	-0.23 ± 0.09	0.37 ± 0.08	-0.02 ± 0.11	0.36 ± 0.09	-	-
1	49127159	1.97e-06	2	BOA	Significant	rs132926254	intergenic	0.39 ± 0.11	0.37 ± 0.08	0.11 ± 0.14	0.32 ± 0.1	-	-
1	49314301	2.62e-07, 7.53e-07	3, 2	BOA	Significant	rs3423093982	intergenic	-0.05 ± 0.09	0.38 ± 0.08	0.15 ± 0.1	0.44 ± 0.08	-	-
1	49468026	1.24e-06	2	BOA	Significant	rs3423104800	intergenic	-0.12 ± 0.09	0.38 ± 0.08	0.08 ± 0.1	0.41 ± 0.09	-	-
1	49629008	4.54e-07	2	BOA	Significant	rs3423106084	intergenic	0.21 ± 0.1	0.39 ± 0.08	0.09 ± 0.1	0.38 ± 0.08	-	-
1	49654031	8.14e-07	2	BOA	Significant	rs3423092584	intergenic	-0.25 ± 0.1	0.39 ± 0.08	-0.05 ± 0.11	0.37 ± 0.09	-	-
1	49762136	8.14e-07	2	BOA	Significant	rs110004096	intergenic	0.32 ± 0.1	0.39 ± 0.08	0.17 ± 0.1	0.33 ± 0.08	-	ALCAM
1	49789656	8.14e-07	2	BOA	Significant	rs109215530	intergenic	0.2 ± 0.1	0.39 ± 0.08	0 ± 0.11	0.39 ± 0.09	-	ALCAM
1	49799340	8.14e-07	2	BOA	Significant	rs43344446	intergenic	-0.4 ± 0.09	0.39 ± 0.08	-0.12 ± 0.14	0.31 ± 0.12	-	ALCAM
1	49851536	8.14e-07	2	BOA	Significant	rs41616907	intergenic	-0.33 ± 0.09	0.39 ± 0.08	-0.06 ± 0.12	0.35 ± 0.1	-	ALCAM
1	49919784	8.14e-07	2	BOA	Significant	rs41610080	intergenic	-0.38 ± 0.09	0.39 ± 0.08	-0.12 ± 0.13	0.32 ± 0.11	-	ALCAM
1	49931111	8.14e-07	2	BOA	Significant	rs43233062	5 prime UTR	-0.15 ± 0.15	0.39 ± 0.08	0.01 ± 0.15	0.39 ± 0.08	ALCAM	ALCAM
1	50009545	8.14e-07	2	BOA	Significant	rs43234048	intron	-0.37 ± 0.09	0.39 ± 0.08	-0.06 ± 0.14	0.35 ± 0.12	ALCAM	ALCAM,CBLB
1	50111550	8.14e-07	2	BOA	Significant	rs208667506	splice region,intron,splice polypyrimidine tract	0.41 ± 0.11	0.39 ± 0.08	0.18 ± 0.13	0.33 ± 0.09	ALCAM	ALCAM,CBLB
1	50161230	8.14e-07	2	BOA	Significant	rs210802004	downstream gene	-0.42 ± 0.09	0.39 ± 0.08	-0.21 ± 0.13	0.27 ± 0.11	ALCAM	ALCAM,CBLB
1	50221079	1.75e-07, 1.66e-07, 8.14e-07	3, 1, 2	Joint, SNP, BOA	Significant	rs109612781	intergenic	-0.48 ± 0.09	0.39 ± 0.08	-0.32 ± 0.12	0.2 ± 0.11	-	ALCAM,CBLB
1	50256878	8.14e-07	2	BOA	Significant	rs42326019	downstream gene	-0.37 ± 0.09	0.39 ± 0.08	-0.1 ± 0.13	0.33 ± 0.11	CBLB	ALCAM,CBLB
1	50282123	3.60e-07, 7.34e-08, 8.14e-07	3, 1, 2	Joint, SNP, BOA	Significant	rs210757561	missense,splice region	0.52 ± 0.1	0.39 ± 0.08	0.4 ± 0.17	0.12 ± 0.14	CBLB	ALCAM,CBLB
1	50325317	8.14e-07	2	BOA	Significant	rs135758893	intron	0.28 ± 0.1	0.39 ± 0.08	0.07 ± 0.11	0.36 ± 0.09	CBLB	ALCAM,CBLB
1	50448045	8.14e-07	2	BOA	Significant	rs137136497	intron	0.45 ± 0.2	0.39 ± 0.08	0.22 ± 0.2	0.36 ± 0.08	CBLB	CBLB
1	50484660	8.14e-07	2	BOA	Significant	rs41567114	upstream gene	-0.2 ± 0.09	0.39 ± 0.08	0.03 ± 0.11	0.4 ± 0.09	CBLB	CBLB
1	50620013	6.04e-07, 8.14e-07	3, 2	BOA	Significant	rs43236818	intergenic	0.03 ± 0.09	0.39 ± 0.08	-0.08 ± 0.1	0.4 ± 0.08	-	CBLB
1	50621322	8.14e-07	2	BOA	Significant	.	.	0.16 ± 0.1	0.39 ± 0.08	0.01 ± 0.1	0.38 ± 0.08	-	CBLB
1	50631100	8.14e-07	2	BOA	Significant	rs43237745	intergenic	-0.13 ± 0.12	0.39 ± 0.08	0.02 ± 0.13	0.39 ± 0.08	-	CBLB
1	50745174	9.32e-07, 8.14e-07	1, 2	SNP, BOA	Significant	rs133246699	intergenic	0.5 ± 0.1	0.39 ± 0.08	0.28 ± 0.16	0.22 ± 0.12	-	-
1	50856429	7.35e-07, 8.14e-07	3, 2	BOA	Significant	rs41667262	intergenic	-0.03 ± 0.09	0.39 ± 0.08	-0.05 ± 0.09	0.39 ± 0.08	-	-
1	51199296	3.47e-06	2	BOA	Significant	rs109043214	intergenic	-0.26 ± 0.1	0.37 ± 0.08	-0.04 ± 0.12	0.35 ± 0.09	-	-
1	51329696	3.10e-06	2	BOA	Significant	rs132849025	intergenic	0.13 ± 0.15	0.37 ± 0.08	-0.16 ± 0.16	0.4 ± 0.09	-	-
1	51554921	1.84e-06	2	BOA	Significant	rs133923976	intergenic	-0.19 ± 0.11	0.38 ± 0.08	0 ± 0.12	0.38 ± 0.08	-	bta-mir-2286
1	51577071	1.84e-06	2	BOA	Significant	rs109764366	intergenic	0.06 ± 0.09	0.38 ± 0.08	0.03 ± 0.09	0.38 ± 0.08	-	bta-mir-2286
1	51578202	2.33e-07, 1.84e-06	3, 2	BOA	Significant	rs208787489	intergenic	-0.08 ± 0.1	0.38 ± 0.08	-0.22 ± 0.1	0.42 ± 0.08	-	bta-mir-2286
1	51593019	1.84e-06	2	BOA	Significant	.	.	-0.04 ± 0.1	0.38 ± 0.08	-0.07 ± 0.1	0.38 ± 0.08	-	bta-mir-2286
1	51605499	1.84e-06	2	BOA	Significant	rs133261984	intergenic	-0.1 ± 0.09	0.38 ± 0.08	0.02 ± 0.09	0.38 ± 0.08	-	bta-mir-2286
1	51617457	1.84e-06	2	BOA	Significant	rs137285833	intergenic	0.05 ± 0.11	0.38 ± 0.08	-0.07 ± 0.11	0.39 ± 0.08	-	bta-mir-2286
1	51674103	1.84e-06	2	BOA	Significant	rs43233558	intergenic	-0.04 ± 0.09	0.38 ± 0.08	0.05 ± 0.09	0.39 ± 0.08	-	bta-mir-2286
1	51747597	1.84e-06	2	BOA	Significant	rs43232789	intergenic	-0.17 ± 0.12	0.38 ± 0.08	-0.11 ± 0.12	0.37 ± 0.08	-	bta-mir-2286,CCDC54,5S_rRNA
1	51785197	1.84e-06	2	BOA	Significant	rs41633172	downstream gene	-0.23 ± 0.08	0.38 ± 0.08	-0.1 ± 0.09	0.34 ± 0.08	bta-mir-2286	bta-mir-2286,CCDC54,5S_rRNA
1	51793463	1.84e-06	2	BOA	Significant	rs134908942	upstream gene	-0.02 ± 0.1	0.38 ± 0.08	0.08 ± 0.1	0.39 ± 0.08	bta-mir-2286	bta-mir-2286,CCDC54,5S_rRNA
1	51940696	6.46e-07, 1.84e-06	3, 2	Joint, BOA	Significant	rs723739291	5 prime UTR	0.58 ± 0.12	0.38 ± 0.08	0.36 ± 0.15	0.23 ± 0.1	CCDC54	bta-mir-2286,CCDC54,5S_rRNA,BBX
1	51941195	8.00e-07, 1.84e-06	3, 2	Joint, BOA	Significant	rs435046557	missense	0.57 ± 0.12	0.38 ± 0.08	0.35 ± 0.15	0.24 ± 0.1	CCDC54	bta-mir-2286,CCDC54,5S_rRNA,BBX
1	51941426	1.84e-06	2	BOA	Significant	rs208135721	missense	0.48 ± 0.1	0.38 ± 0.08	0.29 ± 0.16	0.19 ± 0.13	CCDC54	bta-mir-2286,CCDC54,5S_rRNA,BBX
1	51959910	4.18e-07, 1.84e-06	3, 2	Joint, BOA	Significant	rs42996936	non coding transcript exon	-0.44 ± 0.12	0.38 ± 0.08	-0.32 ± 0.12	0.32 ± 0.08	5S_rRNA	bta-mir-2286,CCDC54,5S_rRNA,BBX
1	51960010	1.84e-06	2	BOA	Significant	rs518699070	non coding transcript exon	0.33 ± 0.17	0.38 ± 0.08	-0.04 ± 0.19	0.39 ± 0.09	5S_rRNA	bta-mir-2286,CCDC54,5S_rRNA,BBX
1	51980212	1.84e-06	2	BOA	Significant	rs29017615	intergenic	-0.32 ± 0.09	0.38 ± 0.08	-0.2 ± 0.1	0.32 ± 0.08	-	bta-mir-2286,CCDC54,5S_rRNA,BBX
1	52001408	1.84e-06	2	BOA	Significant	rs109248490	intergenic	-0.08 ± 0.12	0.38 ± 0.08	0.09 ± 0.12	0.4 ± 0.08	-	bta-mir-2286,CCDC54,5S_rRNA,BBX
1	52050659	1.84e-06	2	BOA	Significant	rs133438018	intergenic	0.35 ± 0.13	0.38 ± 0.08	0.03 ± 0.15	0.37 ± 0.09	-	CCDC54,5S_rRNA,BBX
1	52281229	1.84e-06	2	BOA	Significant	rs43230873	intron,upstream gene	-0.31 ± 0.1	0.38 ± 0.08	-0.13 ± 0.11	0.34 ± 0.09	BBX	BBX
1	52304155	1.84e-06	2	BOA	Significant	rs41610101	intron	-0.17 ± 0.1	0.38 ± 0.08	0 ± 0.11	0.38 ± 0.09	BBX	BBX
1	52308970	2.71e-06	2	BOA	Significant	rs109104183	intron	-0.06 ± 0.09	0.37 ± 0.08	0 ± 0.09	0.37 ± 0.08	BBX	BBX
1	52410510	1.83e-06	2	BOA	Significant	rs448883598	splice donor region,intron	0.39 ± 0.12	0.39 ± 0.08	0.11 ± 0.14	0.35 ± 0.1	BBX	BBX
1	52418784	1.83e-06	2	BOA	Significant	rs110448530	intron	-0.19 ± 0.09	0.39 ± 0.08	-0.06 ± 0.1	0.38 ± 0.09	BBX	BBX
1	52420800	1.83e-06	2	BOA	Significant	rs523111334	missense	0.28 ± 0.2	0.39 ± 0.08	0 ± 0.21	0.39 ± 0.09	BBX	BBX
1	52420824	1.83e-06	2	BOA	Significant	rs442368911	missense	-0.2 ± 0.15	0.39 ± 0.08	0.02 ± 0.15	0.4 ± 0.09	BBX	BBX
1	52425720	1.83e-06	2	BOA	Significant	rs517758519	3 prime UTR,downstream gene,intron	0.38 ± 0.19	0.39 ± 0.08	0.11 ± 0.2	0.38 ± 0.09	BBX	BBX
1	52429999	1.83e-06	2	BOA	Significant	rs43234207	downstream gene,3 prime UTR	-0.02 ± 0.24	0.39 ± 0.08	0.11 ± 0.24	0.4 ± 0.08	BBX	BBX
1	52459222	1.83e-06	2	BOA	Significant	rs43234157	intergenic	-0.02 ± 0.09	0.39 ± 0.08	0.05 ± 0.09	0.4 ± 0.08	-	BBX
1	52536112	1.83e-06	2	BOA	Significant	rs110575443	intergenic	-0.27 ± 0.09	0.39 ± 0.08	-0.15 ± 0.1	0.35 ± 0.09	-	BBX,CD47,ENSBTAG00000049729
1	52692977	1.83e-06	2	BOA	Significant	rs3423093319	intergenic	0.07 ± 0.09	0.39 ± 0.08	0.06 ± 0.09	0.39 ± 0.08	-	CD47,ENSBTAG00000049729,IFT57
1	52714589	1.83e-06	2	BOA	Significant	rs384472246	intron,3 prime UTR,downstream gene	-0.39 ± 0.09	0.39 ± 0.08	-0.11 ± 0.15	0.32 ± 0.13	CD47	CD47,ENSBTAG00000049729,IFT57
1	52724108	1.83e-06	2	BOA	Significant	rs208532988	splice region,intron,splice polypyrimidine tract	-0.1 ± 0.11	0.39 ± 0.08	0.06 ± 0.11	0.41 ± 0.09	CD47	CD47,ENSBTAG00000049729,IFT57
1	52764285	1.83e-06	2	BOA	Significant	rs472884043	missense	0.4 ± 0.1	0.39 ± 0.08	0.08 ± 0.16	0.34 ± 0.13	CD47	CD47,ENSBTAG00000049729,IFT57
1	52764326	1.83e-06	2	BOA	Significant	rs438073159	missense	-0.2 ± 0.15	0.39 ± 0.08	0.02 ± 0.15	0.4 ± 0.09	CD47	CD47,ENSBTAG00000049729,IFT57
1	52848948	1.83e-06	2	BOA	Significant	rs3423106869	intergenic	0.02 ± 0.09	0.39 ± 0.08	0.07 ± 0.09	0.4 ± 0.08	-	CD47,ENSBTAG00000049729,IFT57,HHLA2
1	52854500	1.83e-06	2	BOA	Significant	rs3423092946	intergenic	-0.08 ± 0.1	0.39 ± 0.08	0.11 ± 0.11	0.43 ± 0.09	-	CD47,ENSBTAG00000049729,IFT57,HHLA2
1	52911793	1.83e-06	2	BOA	Significant	rs211667534	missense	0.02 ± 0.18	0.39 ± 0.08	0.13 ± 0.18	0.4 ± 0.08	IFT57	CD47,ENSBTAG00000049729,IFT57,HHLA2,MYH15
1	52928368	1.83e-06	2	BOA	Significant	rs519105305	missense	0.65 ± 0.24	0.39 ± 0.08	0.42 ± 0.24	0.36 ± 0.08	IFT57	CD47,ENSBTAG00000049729,IFT57,HHLA2,MYH15
1	52953105	1.83e-06	2	BOA	Significant	rs3423094289	missense	-0.14 ± 0.09	0.39 ± 0.08	-0.06 ± 0.09	0.38 ± 0.08	IFT57	CD47,ENSBTAG00000049729,IFT57,HHLA2,MYH15
1	52981448	1.83e-06	2	BOA	Significant	rs3423105313	intergenic	0.12 ± 0.09	0.39 ± 0.08	0.08 ± 0.09	0.39 ± 0.08	-	CD47,ENSBTAG00000049729,IFT57,HHLA2,MYH15
1	53122791	6.70e-07, 1.83e-06	3, 2	BOA	Significant	rs3423094320	missense	-0.03 ± 0.09	0.39 ± 0.08	0.14 ± 0.1	0.44 ± 0.09	MYH15	IFT57,HHLA2,MYH15,ENSBTAG00000055188,CIP2A,DZIP3
1	53132394	1.83e-06	2	BOA	Significant	rs3423094290	missense	-0.07 ± 0.1	0.39 ± 0.08	-0.12 ± 0.1	0.4 ± 0.08	MYH15	IFT57,HHLA2,MYH15,ENSBTAG00000055188,CIP2A,DZIP3
1	121304487	3.47e-07	3	Joint	Significant	rs43262570	intergenic	0.35 ± 0.11	0.3 ± 0.09	0.48 ± 0.11	0.42 ± 0.1	ENSBTAG00000048442	ENSBTAG00000048442
5	31797477	5.49e-07	3	Joint	Significant	rs109565162	intergenic	0.34 ± 0.11	0.25 ± 0.08	0.48 ± 0.11	0.36 ± 0.08	-	C5H12orf54,OR8S2,OR8S26,OR8S3,OR5BJ2,ZNF641,ENSBTAG00000053875,H1-7,ENSBTAG00000055094
6	56927626	3.80e-06	2	BOA	Significant	rs136447139	missense	0.29 ± 0.1	0.36 ± 0.08	0.12 ± 0.11	0.32 ± 0.09	C6H4orf19	NWD2,C6H4orf19,RELL1,ENSBTAG00000053088,PGM2
6	56927713	6.21e-07, 2.45e-06	3, 2	BOA	Significant	rs133561172	missense	0.17 ± 0.15	0.37 ± 0.08	0.29 ± 0.15	0.4 ± 0.08	C6H4orf19	NWD2,C6H4orf19,RELL1,ENSBTAG00000053088,PGM2
6	56927864	2.45e-06	2	BOA	Significant	rs210744920	missense	-0.31 ± 0.09	0.37 ± 0.08	-0.21 ± 0.09	0.32 ± 0.08	C6H4orf19	NWD2,C6H4orf19,RELL1,ENSBTAG00000053088,PGM2
6	56927881	2.45e-06	2	BOA	Significant	rs209589842	missense	-0.32 ± 0.09	0.37 ± 0.08	-0.22 ± 0.09	0.31 ± 0.08	C6H4orf19	NWD2,C6H4orf19,RELL1,ENSBTAG00000053088,PGM2
6	56927893	5.67e-07, 2.45e-06	3, 2	BOA	Significant	rs135459614	missense	0.16 ± 0.15	0.37 ± 0.08	0.3 ± 0.15	0.4 ± 0.08	C6H4orf19	NWD2,C6H4orf19,RELL1,ENSBTAG00000053088,PGM2
6	56928100	9.24e-07, 2.45e-06	3, 2	Joint, BOA	Significant	rs208400298	missense	0.23 ± 0.09	0.37 ± 0.08	0.22 ± 0.09	0.36 ± 0.08	C6H4orf19	NWD2,C6H4orf19,RELL1,ENSBTAG00000053088,PGM2
6	56928343	5.70e-07, 2.45e-06	3, 2	BOA	Significant	rs137725104	3 prime UTR	0.16 ± 0.15	0.37 ± 0.08	0.3 ± 0.15	0.4 ± 0.08	C6H4orf19	NWD2,C6H4orf19,RELL1,ENSBTAG00000053088,PGM2
6	56928348	2.45e-06	2	BOA	Significant	rs109398905	3 prime UTR	-0.19 ± 0.16	0.37 ± 0.08	-0.05 ± 0.17	0.36 ± 0.08	C6H4orf19	NWD2,C6H4orf19,RELL1,ENSBTAG00000053088,PGM2
6	56928436	7.61e-07, 2.45e-06	3, 2	BOA	Significant	rs136377969	3 prime UTR	0.16 ± 0.1	0.37 ± 0.08	0.22 ± 0.1	0.39 ± 0.08	C6H4orf19	NWD2,C6H4orf19,RELL1,ENSBTAG00000053088,PGM2
6	56946407	2.45e-06	2	BOA	Significant	rs132662230	3 prime UTR	-0.25 ± 0.09	0.37 ± 0.08	-0.13 ± 0.1	0.33 ± 0.08	RELL1	NWD2,C6H4orf19,RELL1,ENSBTAG00000053088,PGM2,ENSBTAG00000052370
6	56946613	2.45e-06	2	BOA	Significant	rs211321566	3 prime UTR	-0.35 ± 0.13	0.37 ± 0.08	-0.24 ± 0.13	0.34 ± 0.08	RELL1	NWD2,C6H4orf19,RELL1,ENSBTAG00000053088,PGM2,ENSBTAG00000052370
6	56972506	2.45e-06	2	BOA	Significant	rs135828075	missense	0.02 ± 0.2	0.37 ± 0.08	0.15 ± 0.2	0.38 ± 0.08	RELL1	NWD2,C6H4orf19,RELL1,ENSBTAG00000053088,PGM2,ENSBTAG00000052370,TBC1D1
6	57003760	2.45e-06	2	BOA	Significant	rs110082233	intron	0.29 ± 0.1	0.37 ± 0.08	0.11 ± 0.11	0.33 ± 0.09	RELL1	NWD2,C6H4orf19,RELL1,ENSBTAG00000053088,PGM2,ENSBTAG00000052370,TBC1D1
6	57149744	2.45e-06	2	BOA	Significant	rs109415964	missense	-0.31 ± 0.15	0.37 ± 0.08	-0.21 ± 0.15	0.35 ± 0.08	PGM2	C6H4orf19,RELL1,ENSBTAG00000053088,PGM2,ENSBTAG00000052370,TBC1D1
6	57164964	2.45e-06	2	BOA	Significant	rs110301347	missense	0.04 ± 0.09	0.37 ± 0.08	0.05 ± 0.09	0.37 ± 0.08	PGM2	C6H4orf19,RELL1,ENSBTAG00000053088,PGM2,ENSBTAG00000052370,TBC1D1
6	57168734	2.45e-06	2	BOA	Significant	rs209236414	splice region,intron,splice polypyrimidine tract	-0.2 ± 0.1	0.37 ± 0.08	-0.05 ± 0.1	0.36 ± 0.08	PGM2	C6H4orf19,RELL1,ENSBTAG00000053088,PGM2,ENSBTAG00000052370,TBC1D1
6	57179884	2.45e-06	2	BOA	Significant	rs110366420	intron	0.16 ± 0.09	0.37 ± 0.08	0.12 ± 0.09	0.36 ± 0.08	PGM2,ENSBTAG00000052370	RELL1,ENSBTAG00000053088,PGM2,ENSBTAG00000052370,TBC1D1
6	57214547	2.45e-06	2	BOA	Significant	rs383398269	inframe deletion	-0.31 ± 0.15	0.37 ± 0.08	-0.22 ± 0.15	0.35 ± 0.08	TBC1D1	RELL1,ENSBTAG00000053088,PGM2,ENSBTAG00000052370,TBC1D1
6	57236961	2.45e-06	2	BOA	Significant	rs41652929	intron	-0.3 ± 0.09	0.37 ± 0.08	-0.15 ± 0.1	0.32 ± 0.09	TBC1D1	RELL1,ENSBTAG00000053088,PGM2,ENSBTAG00000052370,TBC1D1
6	57260380	2.45e-06	2	BOA	Significant	rs41652923	intron	0.15 ± 0.1	0.37 ± 0.08	-0.03 ± 0.11	0.38 ± 0.08	TBC1D1	RELL1,ENSBTAG00000053088,PGM2,ENSBTAG00000052370,TBC1D1
6	57320832	2.45e-06	2	BOA	Significant	rs469167288	missense	0.42 ± 0.13	0.37 ± 0.08	0.01 ± 0.17	0.36 ± 0.11	TBC1D1	ENSBTAG00000053088,PGM2,ENSBTAG00000052370,TBC1D1
6	57340682	2.45e-06	2	BOA	Significant	rs722010320	missense,intron	0.26 ± 0.28	0.37 ± 0.08	-0.01 ± 0.28	0.37 ± 0.08	TBC1D1	ENSBTAG00000053088,PGM2,ENSBTAG00000052370,TBC1D1
6	58375897	7.25e-07	1	SNP	Significant	rs211082616	missense,intron	0.52 ± 0.11	0.3 ± 0.07	0.61 ± 0.22	-0.07 ± 0.15	WDR19	FAM114A1,ENSBTAG00000055220,TMEM156,KLHL5,WDR19,RFC1,KLB,RPL9,LIAS,UGDH
6	58437442	7.95e-07	1	SNP	Significant	rs133018755	splice donor region,intron	0.52 ± 0.11	0.32 ± 0.08	0.55 ± 0.22	-0.02 ± 0.15	WDR19,RFC1	TMEM156,KLHL5,WDR19,RFC1,KLB,RPL9,LIAS,UGDH,SMIM14
6	59129910	4.97e-07, 3.21e-07	3	BOA, Joint	Significant	rs133214410	missense	0.33 ± 0.15	0.39 ± 0.09	0.47 ± 0.16	0.43 ± 0.09	N4BP2	PDS5A,ENSBTAG00000049934,N4BP2,ENSBTAG00000049669,RHOH,CHRNA9,ENSBTAG00000051708
6	59130010	4.80e-07, 3.17e-07	3	BOA, Joint	Significant	rs109990381	missense	0.32 ± 0.15	0.39 ± 0.09	0.47 ± 0.15	0.44 ± 0.09	N4BP2	PDS5A,ENSBTAG00000049934,N4BP2,ENSBTAG00000049669,RHOH,CHRNA9,ENSBTAG00000051708
6	59337990	5.32e-07	3	BOA	Significant	rs41605935	downstream gene	-0.06 ± 0.09	0.39 ± 0.09	0.25 ± 0.11	0.51 ± 0.1	CHRNA9	ENSBTAG00000049934,N4BP2,ENSBTAG00000049669,RHOH,CHRNA9,ENSBTAG00000051708,RBM47
6	59389799	4.40e-08	3	Joint	Significant	rs134859087	missense	-0.89 ± 0.22	0.39 ± 0.09	-0.79 ± 0.22	0.35 ± 0.09	RBM47	N4BP2,ENSBTAG00000049669,RHOH,CHRNA9,ENSBTAG00000051708,RBM47
19	48718157	8.43e-07	3	Joint	Significant	rs470667997	missense	-0.73 ± 0.2	0.41 ± 0.1	-0.67 ± 0.2	0.39 ± 0.1	CEP95	TEX2,PECAM1,MILR1,POLG2,DDX5,bta-mir-3064,CEP95,SMURF2,KPNA2
20	35087221	6.06e-07	3	Joint	Significant	rs41619993	intron	0.5 ± 0.12	0.33 ± 0.09	0.47 ± 0.12	0.29 ± 0.09	C9	U2,5S_rRNA,DAB2,ENSBTAG00000054984,C9,FYB1
20	35115831	4.23e-06	2	BOA	Significant	rs449113407	missense	0.46 ± 0.12	0.43 ± 0.09	0.14 ± 0.17	0.36 ± 0.13	C9	5S_rRNA,DAB2,ENSBTAG00000054984,C9,FYB1,RICTOR
20	35115842	4.23e-06	2	BOA	Significant	rs465915967	missense	0.47 ± 0.12	0.43 ± 0.09	0.16 ± 0.17	0.35 ± 0.13	C9	5S_rRNA,DAB2,ENSBTAG00000054984,C9,FYB1,RICTOR
20	35126332	4.23e-06	2	BOA	Significant	rs135798129	intron	-0.4 ± 0.1	0.43 ± 0.09	-0.26 ± 0.11	0.35 ± 0.1	C9	5S_rRNA,DAB2,ENSBTAG00000054984,C9,FYB1,RICTOR
20	35197328	5.05e-08, 1.69e-07, 4.23e-06	3, 1, 2	Joint, SNP, BOA	Significant	rs41941633	intergenic	-0.5 ± 0.1	0.43 ± 0.09	-0.38 ± 0.11	0.26 ± 0.1	-	DAB2,ENSBTAG00000054984,C9,FYB1,RICTOR
20	35233378	4.23e-06	2	BOA	Significant	rs109262355	missense	-0.33 ± 0.12	0.43 ± 0.09	-0.21 ± 0.13	0.39 ± 0.1	FYB1	DAB2,ENSBTAG00000054984,C9,FYB1,RICTOR
20	35233651	4.23e-06	2	BOA	Significant	rs209964637	missense	-0.33 ± 0.12	0.43 ± 0.09	-0.21 ± 0.13	0.39 ± 0.1	FYB1	DAB2,ENSBTAG00000054984,C9,FYB1,RICTOR
20	35310719	5.04e-08, 4.23e-06	3, 2	Joint, BOA	Significant	rs517430584	missense	0.76 ± 0.24	0.43 ± 0.09	0.86 ± 0.24	0.46 ± 0.09	FYB1	DAB2,ENSBTAG00000054984,C9,FYB1,RICTOR,OSMR
20	35318913	4.23e-06	2	BOA	Significant	rs41667471	intron	-0.17 ± 0.12	0.43 ± 0.09	-0.01 ± 0.12	0.43 ± 0.1	FYB1	ENSBTAG00000054984,C9,FYB1,RICTOR,OSMR
20	35332090	4.23e-06	2	BOA	Significant	rs137447500	downstream gene	-0.15 ± 0.09	0.43 ± 0.09	-0.03 ± 0.1	0.42 ± 0.1	FYB1	C9,FYB1,RICTOR,OSMR
20	35366372	4.23e-06	2	BOA	Significant	rs136003718	intron	0.34 ± 0.11	0.43 ± 0.09	0.03 ± 0.14	0.41 ± 0.12	RICTOR	C9,FYB1,RICTOR,OSMR
20	35472630	4.23e-06	2	BOA	Significant	rs454250704	missense	0.37 ± 0.45	0.43 ± 0.09	0.47 ± 0.45	0.43 ± 0.09	RICTOR	FYB1,RICTOR,OSMR
20	35480930	4.23e-06	2	BOA	Significant	rs472903123	splice region,intron,splice polypyrimidine tract	-0.47 ± 0.25	0.43 ± 0.09	-0.41 ± 0.25	0.42 ± 0.09	RICTOR	FYB1,RICTOR,OSMR
20	35494493	4.23e-06	2	BOA	Significant	rs41940570	3 prime UTR,downstream gene	-0.18 ± 0.1	0.43 ± 0.09	0.04 ± 0.11	0.45 ± 0.11	RICTOR	FYB1,RICTOR,OSMR
20	35495372	4.23e-06	2	BOA	Significant	rs41940571	3 prime UTR,downstream gene	-0.23 ± 0.09	0.43 ± 0.09	-0.01 ± 0.11	0.42 ± 0.11	RICTOR	FYB1,RICTOR,OSMR
20	35503258	4.23e-06	2	BOA	Significant	rs207919271	downstream gene	0.06 ± 0.18	0.43 ± 0.09	0.11 ± 0.18	0.43 ± 0.09	RICTOR	FYB1,RICTOR,OSMR
20	35505646	4.23e-06	2	BOA	Significant	rs108994622	intergenic	-0.03 ± 0.12	0.43 ± 0.09	-0.12 ± 0.12	0.44 ± 0.09	RICTOR	FYB1,RICTOR,OSMR
20	35526396	4.23e-06	2	BOA	Significant	rs462647523	missense	0.54 ± 0.13	0.43 ± 0.09	0.28 ± 0.17	0.29 ± 0.12	OSMR	FYB1,RICTOR,OSMR
20	35528569	4.23e-06	2	BOA	Significant	rs41580312	missense	0.05 ± 0.09	0.43 ± 0.09	0.16 ± 0.1	0.47 ± 0.1	OSMR	FYB1,RICTOR,OSMR
20	35535882	4.23e-06	2	BOA	Significant	rs383558624	missense	0.61 ± 0.18	0.43 ± 0.09	0.41 ± 0.19	0.37 ± 0.1	OSMR	FYB1,RICTOR,OSMR
20	35535957	3.85e-06	2	BOA	Significant	rs41940557	missense	-0.39 ± 0.1	0.43 ± 0.09	-0.25 ± 0.1	0.33 ± 0.1	OSMR	FYB1,RICTOR,OSMR
20	35540903	2.66e-06	2	BOA	Significant	rs110275805	intron	-0.39 ± 0.1	0.43 ± 0.09	-0.24 ± 0.1	0.34 ± 0.1	OSMR	FYB1,RICTOR,OSMR
20	35544702	3.02e-07, 6.48e-07	3, 2	Joint, BOA	Significant	rs41947101	missense	-0.39 ± 0.1	0.46 ± 0.09	-0.24 ± 0.1	0.36 ± 0.1	OSMR	FYB1,RICTOR,OSMR
20	35572389	4.86e-07, 6.91e-07, 2.35e-07	3, 2	BOA, Joint	Significant	rs41941017	upstream gene	-0.19 ± 0.11	0.47 ± 0.09	-0.14 ± 0.11	0.46 ± 0.09	OSMR	FYB1,RICTOR,OSMR
20	35702462	2.93e-07, 5.20e-07, 8.00e-08	3, 2	BOA, Joint	Significant	rs41947330	intergenic	-0.15 ± 0.09	0.48 ± 0.09	0.04 ± 0.1	0.5 ± 0.1	-	RICTOR,OSMR,LIFR,ENSBTAG00000052650
20	35728279	2.18e-07, 8.00e-08	3, 2	Joint, BOA	Significant	rs133866817	intergenic	0.58 ± 0.12	0.48 ± 0.09	0.24 ± 0.17	0.35 ± 0.13	-	RICTOR,OSMR,LIFR,ENSBTAG00000052650,EGFLAM
20	35757652	6.25e-09, 8.00e-08	3, 2	Joint, BOA	Significant	rs41946023	intergenic	-0.39 ± 0.09	0.48 ± 0.09	-0.28 ± 0.09	0.42 ± 0.09	-	OSMR,LIFR,ENSBTAG00000052650,EGFLAM
20	35826724	1.19e-07, 1.33e-07, 8.00e-08	3, 2	BOA, Joint	Significant	rs109986091	intergenic	-0.24 ± 0.13	0.48 ± 0.09	-0.21 ± 0.13	0.48 ± 0.09	-	LIFR,ENSBTAG00000052650,EGFLAM
20	35840728	1.10e-07, 8.00e-08	3, 2	Joint, BOA	Significant	rs41944933	upstream gene	0.3 ± 0.09	0.48 ± 0.09	0.17 ± 0.1	0.44 ± 0.09	LIFR	LIFR,ENSBTAG00000052650,EGFLAM
20	35844754	6.56e-07, 2.55e-07, 8.00e-08	3, 2	BOA, Joint	Significant	rs133261847	intron	-0.32 ± 0.13	0.48 ± 0.09	-0.17 ± 0.14	0.46 ± 0.09	LIFR	LIFR,ENSBTAG00000052650,EGFLAM
20	35905333	6.68e-10, 8.00e-08	3, 2	Joint, BOA	Significant	rs41943191	missense,splice region	-0.85 ± 0.19	0.48 ± 0.09	-0.71 ± 0.2	0.44 ± 0.09	LIFR	LIFR,ENSBTAG00000052650,EGFLAM
20	35905453	9.41e-07, 8.58e-08, 8.00e-08	3, 2	BOA, Joint	Significant	rs137263260	missense	-0.39 ± 0.13	0.48 ± 0.09	-0.26 ± 0.14	0.45 ± 0.09	LIFR	LIFR,ENSBTAG00000052650,EGFLAM
20	35925935	2.71e-07, 1.95e-07, 8.00e-08	3, 2	BOA, Joint	Significant	rs378496139	missense	-0.28 ± 0.13	0.48 ± 0.09	-0.19 ± 0.13	0.47 ± 0.09	LIFR	LIFR,ENSBTAG00000052650,EGFLAM
20	35956386	3.80e-11, 2.74e-08, 8.00e-08	3, 1, 2	Joint, SNP, BOA	Significant	rs41257066	intergenic	-0.54 ± 0.1	0.48 ± 0.09	-0.43 ± 0.1	0.38 ± 0.09	LIFR,ENSBTAG00000052650	LIFR,ENSBTAG00000052650,EGFLAM
20	35967823	4.24e-08, 8.00e-08	3, 2	Joint, BOA	Significant	rs209726485	3 prime UTR,downstream gene	0.47 ± 0.1	0.48 ± 0.09	0.27 ± 0.12	0.37 ± 0.1	EGFLAM	LIFR,ENSBTAG00000052650,EGFLAM
20	35968693	3.74e-08, 8.00e-08	3, 2	Joint, BOA	Significant	rs211015474	3 prime UTR,downstream gene	0.48 ± 0.1	0.48 ± 0.09	0.27 ± 0.12	0.36 ± 0.1	EGFLAM	LIFR,ENSBTAG00000052650,EGFLAM
20	35994055	3.55e-07, 8.00e-08	3, 2	Joint, BOA	Significant	rs210775931	missense	-0.24 ± 0.09	0.48 ± 0.09	-0.09 ± 0.1	0.45 ± 0.1	EGFLAM	LIFR,ENSBTAG00000052650,EGFLAM
20	35994063	2.93e-07, 3.29e-07, 8.00e-08	3, 2	BOA, Joint	Significant	rs110622850	splice region,intron,splice polypyrimidine tract	-0.18 ± 0.1	0.48 ± 0.09	-0.1 ± 0.1	0.47 ± 0.09	EGFLAM	LIFR,ENSBTAG00000052650,EGFLAM
20	36003337	1.94e-07, 1.34e-08, 8.00e-08	3, 2	BOA, Joint	Significant	rs41941623	missense	-0.32 ± 0.11	0.48 ± 0.09	-0.29 ± 0.11	0.47 ± 0.09	EGFLAM	LIFR,ENSBTAG00000052650,EGFLAM
20	36007268	2.01e-07, 1.21e-08, 8.00e-08	3, 2	BOA, Joint	Significant	rs41941615	missense	-0.32 ± 0.11	0.48 ± 0.09	-0.29 ± 0.11	0.47 ± 0.09	EGFLAM	LIFR,ENSBTAG00000052650,EGFLAM
20	36018194	2.05e-08, 7.75e-10, 8.00e-08	3, 2	BOA, Joint	Significant	rs41941595	missense	0.56 ± 0.17	0.48 ± 0.09	0.62 ± 0.17	0.51 ± 0.09	EGFLAM	LIFR,ENSBTAG00000052650,EGFLAM
20	36027266	2.83e-07, 8.00e-08	3, 2	Joint, BOA	Significant	rs719238495	missense	0.55 ± 0.17	0.48 ± 0.09	0.21 ± 0.18	0.44 ± 0.1	EGFLAM	LIFR,ENSBTAG00000052650,EGFLAM
20	36027409	5.15e-07, 1.14e-07, 8.00e-08	3, 2	BOA, Joint	Significant	rs381048002	missense	-0.45 ± 0.18	0.48 ± 0.09	-0.31 ± 0.18	0.46 ± 0.09	EGFLAM	LIFR,ENSBTAG00000052650,EGFLAM
20	36027465	4.63e-07, 1.46e-07, 8.00e-08	3, 2	BOA, Joint	Significant	rs458414482	missense	-0.43 ± 0.18	0.48 ± 0.09	-0.29 ± 0.18	0.46 ± 0.09	EGFLAM	LIFR,ENSBTAG00000052650,EGFLAM
20	36028183	1.04e-07, 1.25e-07	3, 2	Joint, BOA	Significant	rs208097985	missense	-0.41 ± 0.13	0.48 ± 0.09	-0.27 ± 0.13	0.44 ± 0.09	EGFLAM	LIFR,ENSBTAG00000052650,EGFLAM
20	36050725	2.79e-07, 1.44e-07	3, 2	BOA	Significant	rs41581047	intron	-0.1 ± 0.09	0.48 ± 0.09	-0.02 ± 0.09	0.47 ± 0.09	EGFLAM	LIFR,ENSBTAG00000052650,EGFLAM
20	36062318	4.42e-07, 4.05e-07, 5.81e-08	3, 2	BOA, Joint	Significant	rs385200177	intron	-0.19 ± 0.1	0.49 ± 0.09	-0.01 ± 0.1	0.49 ± 0.1	EGFLAM	LIFR,ENSBTAG00000052650,EGFLAM
20	36070201	3.30e-07, 6.75e-08	3, 2	Joint, BOA	Significant	rs110916660	intron	0.32 ± 0.09	0.49 ± 0.09	0.09 ± 0.11	0.44 ± 0.1	EGFLAM	LIFR,ENSBTAG00000052650,EGFLAM
20	36078841	1.35e-07, 6.48e-07, 9.34e-08	3, 2	BOA, Joint	Significant	rs137844781	missense	-0.13 ± 0.16	0.48 ± 0.09	0 ± 0.16	0.48 ± 0.09	EGFLAM	LIFR,ENSBTAG00000052650,EGFLAM
20	36080550	1.57e-07, 6.44e-07, 9.34e-08	3, 2	BOA, Joint	Significant	rs133686200	splice region,intron,splice polypyrimidine tract	-0.15 ± 0.15	0.48 ± 0.09	-0.02 ± 0.15	0.48 ± 0.09	EGFLAM	LIFR,ENSBTAG00000052650,EGFLAM
20	36085788	2.29e-07, 6.45e-07, 9.34e-08	3, 2	BOA, Joint	Significant	rs109313187	intron	-0.17 ± 0.13	0.48 ± 0.09	-0.01 ± 0.13	0.48 ± 0.09	EGFLAM	LIFR,ENSBTAG00000052650,EGFLAM
20	36096936	2.28e-07, 6.45e-07, 9.34e-08	3, 2	BOA, Joint	Significant	rs136286245	intron,upstream gene	-0.17 ± 0.13	0.48 ± 0.09	-0.01 ± 0.13	0.48 ± 0.09	EGFLAM	LIFR,ENSBTAG00000052650,EGFLAM
20	36113639	2.80e-07, 2.33e-07, 9.34e-08	3, 2	BOA, Joint	Significant	rs110999265	intron	-0.3 ± 0.15	0.48 ± 0.09	-0.21 ± 0.15	0.47 ± 0.09	EGFLAM	LIFR,ENSBTAG00000052650,EGFLAM
20	36121006	7.53e-07, 3.01e-07, 9.34e-08	3, 2	BOA, Joint	Significant	rs135206723	intron	-0.27 ± 0.12	0.48 ± 0.09	-0.15 ± 0.12	0.46 ± 0.09	EGFLAM	LIFR,ENSBTAG00000052650,EGFLAM
20	36132199	5.97e-07, 4.58e-07, 9.34e-08	3, 2	BOA, Joint	Significant	rs43021485	intron	-0.26 ± 0.13	0.48 ± 0.09	-0.11 ± 0.13	0.46 ± 0.09	EGFLAM	LIFR,ENSBTAG00000052650,EGFLAM
20	36145252	7.77e-07, 9.45e-08, 9.34e-08	3, 2	BOA, Joint	Significant	rs43021493	intron	-0.42 ± 0.15	0.48 ± 0.09	-0.29 ± 0.15	0.45 ± 0.09	EGFLAM	LIFR,ENSBTAG00000052650,EGFLAM
20	36146414	7.36e-07, 9.53e-08, 9.34e-08	3, 2	BOA, Joint	Significant	rs109273465	intron	-0.41 ± 0.15	0.48 ± 0.09	-0.29 ± 0.15	0.45 ± 0.09	EGFLAM	LIFR,ENSBTAG00000052650,EGFLAM
20	36160050	8.33e-07, 7.92e-08, 9.34e-08	3, 2	BOA, Joint	Significant	rs41951135	intron	-0.43 ± 0.15	0.48 ± 0.09	-0.31 ± 0.15	0.45 ± 0.09	EGFLAM	LIFR,ENSBTAG00000052650,EGFLAM
20	36168903	7.39e-08, 4.92e-07, 9.34e-08	3, 2	BOA, Joint	Significant	rs41951149	intron	0.03 ± 0.11	0.48 ± 0.09	-0.08 ± 0.11	0.49 ± 0.09	EGFLAM	LIFR,ENSBTAG00000052650,EGFLAM
20	36174961	3.19e-07, 9.34e-08	3, 2	Joint, BOA	Significant	rs135766579	intron	-0.29 ± 0.1	0.48 ± 0.09	-0.12 ± 0.1	0.44 ± 0.1	EGFLAM	LIFR,ENSBTAG00000052650,EGFLAM
20	36180866	4.65e-07, 9.34e-08	3, 2	Joint, BOA	Significant	rs109347597	intron	0.52 ± 0.15	0.48 ± 0.09	0.15 ± 0.18	0.44 ± 0.1	EGFLAM	LIFR,ENSBTAG00000052650,EGFLAM
20	36180954	3.95e-07, 6.17e-07, 9.34e-08	3, 2	BOA, Joint	Significant	rs111018965	intron	-0.15 ± 0.09	0.48 ± 0.09	-0.03 ± 0.09	0.47 ± 0.09	EGFLAM	LIFR,ENSBTAG00000052650,EGFLAM
20	36193875	7.51e-07, 6.29e-07, 9.34e-08	3, 2	BOA, Joint	Significant	rs135218901	intron	-0.18 ± 0.09	0.48 ± 0.09	-0.02 ± 0.1	0.47 ± 0.1	EGFLAM	LIFR,ENSBTAG00000052650,EGFLAM
20	36200576	1.83e-07, 6.48e-07, 9.34e-08	3, 2	BOA, Joint	Significant	rs208574815	intron	-0.16 ± 0.15	0.48 ± 0.09	0 ± 0.15	0.48 ± 0.09	EGFLAM	ENSBTAG00000052650,EGFLAM
20	36206035	4.41e-07, 9.34e-08	3, 2	Joint, BOA	Significant	rs41949663	intron	-0.26 ± 0.09	0.48 ± 0.09	-0.09 ± 0.1	0.45 ± 0.1	EGFLAM	EGFLAM,ENSBTAG00000051126,ENSBTAG00000044244
20	36233460	3.74e-08, 2.63e-07, 9.34e-08	3, 2	BOA, Joint	Significant	rs208089508	intron	0.02 ± 0.15	0.48 ± 0.09	0.2 ± 0.15	0.51 ± 0.09	EGFLAM	EGFLAM,ENSBTAG00000051126,ENSBTAG00000044244
20	36238768	5.59e-08, 3.87e-07, 9.34e-08	3, 2	BOA, Joint	Significant	rs209514671	intron	-0.02 ± 0.15	0.48 ± 0.09	0.15 ± 0.15	0.5 ± 0.09	EGFLAM	EGFLAM,ENSBTAG00000051126,ENSBTAG00000044244
20	36251622	2.38e-08, 7.36e-08, 9.34e-08	3, 2	BOA, Joint	Significant	rs41948172	intron	0.16 ± 0.12	0.48 ± 0.09	0.25 ± 0.12	0.51 ± 0.09	EGFLAM	EGFLAM,ENSBTAG00000051126,ENSBTAG00000044244
20	36262751	1.91e-07, 5.81e-07, 9.34e-08	3, 2	BOA, Joint	Significant	rs209717700	intron	-0.12 ± 0.09	0.48 ± 0.09	0.05 ± 0.1	0.5 ± 0.1	EGFLAM	EGFLAM,ENSBTAG00000051126,ENSBTAG00000044244,U6
20	36271263	5.18e-08, 2.01e-07, 3.56e-08	3, 2	BOA, Joint	Significant	rs211480281	intron	-0.1 ± 0.09	0.5 ± 0.09	0.07 ± 0.1	0.52 ± 0.09	EGFLAM	EGFLAM,ENSBTAG00000051126,ENSBTAG00000044244,U6
20	36279799	3.17e-08, 2.27e-07, 3.39e-08	3, 2	BOA, Joint	Significant	rs209630792	intergenic	0.01 ± 0.1	0.49 ± 0.09	0.04 ± 0.1	0.5 ± 0.09	EGFLAM	EGFLAM,ENSBTAG00000051126,ENSBTAG00000044244,U6
20	36292098	1.20e-08, 7.43e-08, 2.73e-08	3, 2	BOA, Joint	Significant	.	.	-0.06 ± 0.09	0.5 ± 0.09	-0.13 ± 0.1	0.52 ± 0.09	-	EGFLAM,ENSBTAG00000051126,ENSBTAG00000044244,U6
20	36314997	1.26e-09, 9.39e-10, 1.22e-08	3, 2	BOA, Joint	Significant	rs41946856	intergenic	0.25 ± 0.12	0.51 ± 0.09	0.35 ± 0.12	0.55 ± 0.09	-	EGFLAM,ENSBTAG00000051126,ENSBTAG00000044244,U6
20	36319426	1.33e-11, 6.94e-11, 3.05e-09	3, 1, 2	Joint, SNP, BOA	Significant	rs41581068	intergenic	-0.61 ± 0.09	0.52 ± 0.09	-0.43 ± 0.11	0.29 ± 0.11	-	EGFLAM,ENSBTAG00000051126,ENSBTAG00000044244,U6
20	36323444	2.98e-07, 8.12e-10, 3.05e-09	3, 2	BOA, Joint	Significant	rs41945706	intergenic	0.39 ± 0.1	0.52 ± 0.09	0.26 ± 0.1	0.47 ± 0.09	-	EGFLAM,ENSBTAG00000051126,ENSBTAG00000044244,U6
20	36325950	2.39e-07, 1.37e-09, 3.05e-09	3, 2	BOA, Joint	Significant	rs41945689	intergenic	0.37 ± 0.1	0.52 ± 0.09	0.24 ± 0.1	0.47 ± 0.09	-	EGFLAM,ENSBTAG00000051126,ENSBTAG00000044244,U6
20	36337622	3.99e-12, 1.78e-11, 3.05e-09	3, 1, 2	Joint, SNP, BOA	Significant	rs41945651	intergenic	-0.63 ± 0.09	0.52 ± 0.09	-0.46 ± 0.11	0.28 ± 0.11	-	EGFLAM,ENSBTAG00000051126,ENSBTAG00000044244,U6
20	36347598	8.72e-09, 3.05e-09	3, 2	Joint, BOA	Significant	rs41945637	intergenic	-0.48 ± 0.1	0.52 ± 0.09	-0.18 ± 0.13	0.42 ± 0.12	-	EGFLAM,ENSBTAG00000051126,ENSBTAG00000044244,U6
20	36353726	2.59e-07, 2.18e-08, 3.05e-09	3, 2	BOA, Joint	Significant	rs41944219	intergenic	-0.28 ± 0.09	0.52 ± 0.09	-0.04 ± 0.11	0.51 ± 0.1	-	EGFLAM,ENSBTAG00000051126,ENSBTAG00000044244,U6
20	36364471	6.88e-11, 7.46e-11, 3.05e-09	3, 2	BOA, Joint	Significant	rs133276132	intergenic	0.21 ± 0.1	0.52 ± 0.09	0.35 ± 0.1	0.59 ± 0.09	-	EGFLAM,ENSBTAG00000051126,ENSBTAG00000044244,U6,GDNF
20	36379880	5.20e-10, 3.31e-09, 3.05e-09	3, 2	BOA, Joint	Significant	rs134442716	intergenic	0.06 ± 0.09	0.52 ± 0.09	0.19 ± 0.1	0.56 ± 0.09	-	EGFLAM,ENSBTAG00000051126,ENSBTAG00000044244,U6,GDNF
20	36386541	1.67e-09, 7.72e-09, 3.05e-09	3, 2	BOA, Joint	Significant	rs135083926	intergenic	-0.09 ± 0.09	0.52 ± 0.09	0.15 ± 0.1	0.58 ± 0.1	-	EGFLAM,ENSBTAG00000051126,ENSBTAG00000044244,U6,GDNF
20	36399405	7.75e-10, 4.40e-09, 3.05e-09	3, 2	BOA, Joint	Significant	rs132892028	intergenic	-0.08 ± 0.09	0.52 ± 0.09	0.18 ± 0.1	0.6 ± 0.1	-	EGFLAM,ENSBTAG00000051126,ENSBTAG00000044244,U6,GDNF
20	36406613	9.85e-09, 6.58e-09, 3.05e-09	3, 2	BOA, Joint	Significant	rs110141891	intergenic	-0.33 ± 0.15	0.52 ± 0.09	-0.24 ± 0.15	0.51 ± 0.09	-	EGFLAM,ENSBTAG00000051126,ENSBTAG00000044244,U6,GDNF
20	36420869	3.05e-07, 1.96e-09, 3.05e-09	3, 2	BOA, Joint	Significant	rs109220959	intergenic	-0.39 ± 0.1	0.52 ± 0.09	-0.24 ± 0.11	0.47 ± 0.09	-	EGFLAM,ENSBTAG00000051126,ENSBTAG00000044244,U6,GDNF
20	36437191	3.15e-07, 1.81e-08, 3.05e-09	3, 2	BOA, Joint	Significant	rs109095793	intergenic	-0.29 ± 0.09	0.52 ± 0.09	-0.07 ± 0.1	0.5 ± 0.1	-	EGFLAM,ENSBTAG00000051126,ENSBTAG00000044244,U6,GDNF,WDR70
20	36453831	5.15e-08, 8.02e-10, 3.05e-09	3, 2	BOA, Joint	Significant	rs210245282	non coding transcript exon	-0.66 ± 0.19	0.52 ± 0.09	-0.49 ± 0.19	0.49 ± 0.09	ENSBTAG00000051126,ENSBTAG00000044244	EGFLAM,ENSBTAG00000051126,ENSBTAG00000044244,U6,GDNF,WDR70
20	36454209	9.04e-10, 7.92e-10, 3.05e-09	3, 2	BOA, Joint	Significant	rs208658125	downstream gene	0.29 ± 0.14	0.52 ± 0.09	0.37 ± 0.14	0.54 ± 0.09	ENSBTAG00000051126,ENSBTAG00000044244	EGFLAM,ENSBTAG00000051126,ENSBTAG00000044244,U6,GDNF,WDR70
20	36464322	2.20e-09, 1.45e-09, 3.05e-09	3, 2	BOA, Joint	Significant	rs208998014	intergenic	0.25 ± 0.11	0.52 ± 0.09	0.26 ± 0.11	0.53 ± 0.09	-	EGFLAM,ENSBTAG00000051126,ENSBTAG00000044244,U6,GDNF,WDR70
20	36465774	8.18e-09, 1.14e-09, 3.05e-09	3, 2	BOA, Joint	Significant	rs109230790	intergenic	0.3 ± 0.11	0.52 ± 0.09	0.26 ± 0.11	0.51 ± 0.09	-	EGFLAM,ENSBTAG00000051126,ENSBTAG00000044244,U6,GDNF,WDR70
20	36481028	1.77e-09, 1.37e-08, 3.05e-09	3, 2	BOA, Joint	Significant	rs109763489	intergenic	-0.01 ± 0.15	0.52 ± 0.09	0.16 ± 0.15	0.54 ± 0.09	-	EGFLAM,ENSBTAG00000051126,ENSBTAG00000044244,U6,GDNF,WDR70
20	36496636	3.30e-09, 3.05e-09	3, 2	Joint, BOA	Significant	rs41944171	intergenic	-0.42 ± 0.09	0.52 ± 0.09	-0.21 ± 0.11	0.43 ± 0.1	-	EGFLAM,ENSBTAG00000051126,ENSBTAG00000044244,U6,GDNF,WDR70
20	36502067	6.53e-08, 2.29e-08, 3.05e-09	3, 2	BOA, Joint	Significant	rs41944168	downstream gene	0.29 ± 0.12	0.52 ± 0.09	-0.03 ± 0.13	0.53 ± 0.1	U6	EGFLAM,ENSBTAG00000051126,ENSBTAG00000044244,U6,GDNF,WDR70
20	36512617	1.54e-08, 7.82e-08, 1.05e-08	3, 2	BOA, Joint	Significant	rs41944165	intergenic	-0.09 ± 0.11	0.5 ± 0.09	0 ± 0.11	0.5 ± 0.09	U6	EGFLAM,ENSBTAG00000051126,ENSBTAG00000044244,U6,GDNF,WDR70
20	36519118	5.66e-07, 1.45e-09, 5.58e-10	3, 2	BOA, Joint	Significant	rs41944160	intergenic	-0.38 ± 0.1	0.53 ± 0.09	-0.16 ± 0.11	0.47 ± 0.09	-	EGFLAM,ENSBTAG00000051126,ENSBTAG00000044244,U6,GDNF,WDR70
20	36531674	2.71e-11, 1.49e-10, 2.78e-10	3, 2	BOA, Joint	Significant	rs209331869	intergenic	-0.09 ± 0.1	0.54 ± 0.09	-0.23 ± 0.1	0.59 ± 0.09	-	ENSBTAG00000051126,ENSBTAG00000044244,U6,GDNF,WDR70
20	36545327	5.61e-09, 3.30e-10, 8.85e-11	3, 2	BOA, Joint	Significant	rs209715292	intergenic	-0.39 ± 0.12	0.53 ± 0.08	-0.16 ± 0.13	0.5 ± 0.09	-	ENSBTAG00000051126,ENSBTAG00000044244,U6,GDNF,WDR70
20	36553740	4.04e-07, 1.58e-09, 3.65e-10	3, 2	BOA, Joint	Significant	rs29012811	intergenic	-0.36 ± 0.09	0.51 ± 0.08	-0.12 ± 0.1	0.46 ± 0.09	-	ENSBTAG00000051126,ENSBTAG00000044244,U6,GDNF,WDR70
20	36557174	1.31e-08, 1.51e-09, 3.65e-10	3, 2	BOA, Joint	Significant	rs382369799	intergenic	-0.35 ± 0.12	0.51 ± 0.08	-0.15 ± 0.13	0.48 ± 0.08	-	ENSBTAG00000051126,ENSBTAG00000044244,U6,GDNF,WDR70
20	36572678	3.99e-11, 4.24e-07, 3.65e-10	3, 1, 2	Joint, SNP, BOA	Significant	rs29018531	intergenic	-0.48 ± 0.09	0.51 ± 0.08	-0.3 ± 0.1	0.41 ± 0.09	-	ENSBTAG00000051126,ENSBTAG00000044244,U6,GDNF,WDR70
20	36578790	8.28e-10, 2.08e-09, 3.65e-10	3, 2	BOA, Joint	Significant	rs110737673	intergenic	-0.17 ± 0.11	0.51 ± 0.08	0.1 ± 0.12	0.54 ± 0.09	-	ENSBTAG00000051126,ENSBTAG00000044244,U6,GDNF,WDR70
20	36588951	1.24e-09, 2.63e-09, 3.65e-10	3, 2	BOA, Joint	Significant	rs110059097	intergenic	-0.19 ± 0.12	0.51 ± 0.08	0.06 ± 0.12	0.52 ± 0.09	-	ENSBTAG00000051126,ENSBTAG00000044244,U6,GDNF,WDR70
20	36597446	1.50e-08, 1.98e-09, 3.65e-10	3, 2	BOA, Joint	Significant	rs385606353	downstream gene	-0.33 ± 0.12	0.51 ± 0.08	-0.11 ± 0.12	0.49 ± 0.09	U6	ENSBTAG00000051126,ENSBTAG00000044244,U6,GDNF,WDR70
20	36610520	1.95e-09, 2.05e-07, 3.65e-10	3, 1, 2	Joint, SNP, BOA	Significant	rs134154470	upstream gene	-0.49 ± 0.09	0.51 ± 0.08	-0.13 ± 0.14	0.43 ± 0.12	GDNF	ENSBTAG00000051126,ENSBTAG00000044244,U6,GDNF,WDR70
20	36623613	6.08e-09, 3.86e-10, 3.65e-10	3, 2	BOA, Joint	Significant	rs136179190	intron	-0.42 ± 0.14	0.51 ± 0.08	-0.28 ± 0.14	0.48 ± 0.08	GDNF	ENSBTAG00000051126,ENSBTAG00000044244,U6,GDNF,WDR70
20	36641982	1.02e-09, 1.65e-07, 3.65e-10	3, 1, 2	Joint, SNP, BOA	Significant	rs135844365	downstream gene	-0.48 ± 0.09	0.51 ± 0.08	-0.18 ± 0.12	0.41 ± 0.11	GDNF	ENSBTAG00000051126,ENSBTAG00000044244,U6,GDNF,WDR70
20	36642082	2.80e-07, 3.71e-10, 3.65e-10	3, 2	BOA, Joint	Significant	rs211228579	downstream gene	-0.45 ± 0.11	0.51 ± 0.08	-0.24 ± 0.12	0.45 ± 0.09	GDNF	ENSBTAG00000051126,ENSBTAG00000044244,U6,GDNF,WDR70
20	36657679	1.33e-08, 1.61e-11, 3.65e-10	3, 2	BOA, Joint	Significant	rs109181046	intergenic	-0.82 ± 0.2	0.51 ± 0.08	-0.64 ± 0.2	0.47 ± 0.08	-	ENSBTAG00000051126,ENSBTAG00000044244,U6,GDNF,WDR70
20	36690383	8.64e-08, 2.79e-09, 3.65e-10	3, 2	BOA, Joint	Significant	rs134697637/rs468289496	intron,downstream gene	-0.3 ± 0.09	0.51 ± 0.08	0.04 ± 0.11	0.53 ± 0.1	WDR70	ENSBTAG00000051126,ENSBTAG00000044244,U6,GDNF,WDR70
20	36728050	2.70e-08, 3.75e-10, 3.65e-10	3, 2	BOA, Joint	Significant	rs133593384	intron	-0.32 ± 0.09	0.51 ± 0.08	-0.19 ± 0.09	0.47 ± 0.08	WDR70	U6,GDNF,WDR70,NUP155
20	36733003	5.83e-08, 4.80e-10, 3.65e-10	3, 2	BOA, Joint	Significant	rs209929704	missense	-0.43 ± 0.12	0.51 ± 0.08	-0.23 ± 0.12	0.46 ± 0.09	WDR70	U6,GDNF,WDR70,NUP155
20	36739131	2.43e-07, 9.03e-10, 3.65e-10	3, 2	BOA, Joint	Significant	rs41941857	intron	-0.39 ± 0.1	0.51 ± 0.08	-0.17 ± 0.11	0.46 ± 0.09	WDR70	U6,GDNF,WDR70,NUP155
20	36916689	5.91e-13, 6.14e-14, 3.65e-10	3, 1, 2	Joint, SNP, BOA	Significant	rs109093439	intron	0.77 ± 0.1	0.51 ± 0.08	0.76 ± 0.18	0.01 ± 0.15	WDR70	WDR70,NUP155,bta-mir-2360,CPLANE1,NIPBL
20	36951947	1.43e-10, 1.02e-09, 3.65e-10	3, 2	BOA, Joint	Significant	rs378874325	missense	0.12 ± 0.23	0.51 ± 0.08	0.34 ± 0.23	0.53 ± 0.08	WDR70	WDR70,NUP155,bta-mir-2360,CPLANE1,NIPBL,ENSBTAG00000050782
20	36957825	1.34e-09, 3.65e-10	3, 2	Joint, BOA	Significant	rs3423470247	intron,downstream gene	0.56 ± 0.12	0.51 ± 0.08	0.18 ± 0.15	0.43 ± 0.1	WDR70	WDR70,NUP155,bta-mir-2360,CPLANE1,NIPBL,ENSBTAG00000050782
20	37000171	8.27e-11, 3.10e-07, 3.65e-10	3, 1, 2	Joint, SNP, BOA	Significant	rs477956484	missense	0.8 ± 0.16	0.51 ± 0.08	0.46 ± 0.17	0.4 ± 0.09	NUP155	WDR70,NUP155,bta-mir-2360,CPLANE1,NIPBL,ENSBTAG00000050782
20	37009424	1.42e-09, 3.65e-10	3, 2	Joint, BOA	Significant	rs110595532	splice region,intron,splice polypyrimidine tract	0.55 ± 0.12	0.51 ± 0.08	0.18 ± 0.15	0.44 ± 0.1	NUP155	WDR70,NUP155,bta-mir-2360,CPLANE1,NIPBL,ENSBTAG00000050782
20	37015397	6.44e-10, 1.37e-10, 3.65e-10	3, 2	BOA, Joint	Significant	rs379840414	splice region,intron,splice polypyrimidine tract	-0.58 ± 0.22	0.51 ± 0.08	-0.53 ± 0.22	0.5 ± 0.08	NUP155	WDR70,NUP155,bta-mir-2360,CPLANE1,NIPBL,ENSBTAG00000050782
20	37016783	1.06e-09, 1.32e-10	3, 2	Joint, BOA	Significant	rs109667043	missense	0.52 ± 0.11	0.5 ± 0.08	0.04 ± 0.15	0.48 ± 0.11	NUP155	WDR70,NUP155,bta-mir-2360,CPLANE1,NIPBL,ENSBTAG00000050782
20	37023938	3.67e-09, 8.53e-11, 1.16e-11	3, 2	BOA, Joint	Significant	rs41947415	intron,downstream gene	-0.36 ± 0.11	0.47 ± 0.07	-0.07 ± 0.12	0.45 ± 0.08	NUP155	WDR70,NUP155,bta-mir-2360,CPLANE1,NIPBL,ENSBTAG00000050782
20	37045159	7.23e-12, 3.66e-12, 1.16e-11	3, 1, 2	Joint, SNP, BOA	Significant	rs385119018	missense,upstream gene	0.7 ± 0.1	0.47 ± 0.07	0.43 ± 0.19	0.22 ± 0.13	bta-mir-2360,CPLANE1	WDR70,NUP155,bta-mir-2360,CPLANE1,NIPBL,ENSBTAG00000050782
20	37046785	8.28e-11, 1.44e-11	3, 2	Joint, BOA	Significant	rs109425738	missense,upstream gene	0.56 ± 0.12	0.47 ± 0.07	0.13 ± 0.15	0.43 ± 0.09	bta-mir-2360,CPLANE1	WDR70,NUP155,bta-mir-2360,CPLANE1,NIPBL,ENSBTAG00000050782
20	37047491	6.07e-12, 2.89e-08, 1.01e-10	3, 1, 2	Joint, SNP, BOA	Significant	rs525758426	missense	0.83 ± 0.15	0.44 ± 0.07	0.52 ± 0.17	0.34 ± 0.08	bta-mir-2360,CPLANE1	WDR70,NUP155,bta-mir-2360,CPLANE1,NIPBL,ENSBTAG00000050782
20	37047541	1.76e-11, 3.88e-12, 1.01e-10	3, 1, 2	Joint, SNP, BOA	Significant	rs381446868	missense	0.7 ± 0.1	0.44 ± 0.07	0.52 ± 0.19	0.15 ± 0.13	bta-mir-2360,CPLANE1	WDR70,NUP155,bta-mir-2360,CPLANE1,NIPBL,ENSBTAG00000050782
20	37050618	1.37e-09, 7.59e-12, 1.01e-10	3, 2	BOA, Joint	Significant	rs382948262	missense,splice region	-0.73 ± 0.19	0.44 ± 0.07	-0.59 ± 0.19	0.42 ± 0.07	bta-mir-2360,CPLANE1	WDR70,NUP155,bta-mir-2360,CPLANE1,NIPBL,ENSBTAG00000050782
20	37057569	9.32e-12, 7.20e-08, 1.01e-10	3, 1, 2	Joint, SNP, BOA	Significant	rs519464845	missense	0.82 ± 0.15	0.44 ± 0.07	0.5 ± 0.17	0.35 ± 0.07	CPLANE1	WDR70,NUP155,bta-mir-2360,CPLANE1,NIPBL,ENSBTAG00000050782
20	37057770	1.16e-08, 5.41e-10, 1.01e-10	3, 2	BOA, Joint	Significant	rs41946486	missense	-0.37 ± 0.12	0.44 ± 0.07	-0.12 ± 0.12	0.42 ± 0.07	CPLANE1	WDR70,NUP155,bta-mir-2360,CPLANE1,NIPBL,ENSBTAG00000050782
20	37058897	1.50e-11, 9.14e-08, 1.01e-10	3, 1, 2	Joint, SNP, BOA	Significant	rs526411815	missense	0.79 ± 0.15	0.44 ± 0.07	0.46 ± 0.16	0.35 ± 0.08	CPLANE1	WDR70,NUP155,bta-mir-2360,CPLANE1,NIPBL,ENSBTAG00000050782
20	37061997	1.65e-09, 3.68e-12, 1.01e-10	3, 2	BOA, Joint	Significant	rs378540199	splice region,intron,splice polypyrimidine tract	-0.77 ± 0.19	0.44 ± 0.07	-0.63 ± 0.19	0.41 ± 0.07	CPLANE1	WDR70,NUP155,bta-mir-2360,CPLANE1,NIPBL,ENSBTAG00000050782
20	37062000	4.34e-07, 1.47e-10, 1.01e-10	3, 2	BOA, Joint	Significant	rs482555875	splice region,intron,splice polypyrimidine tract	0.63 ± 0.14	0.44 ± 0.07	0.29 ± 0.16	0.38 ± 0.08	CPLANE1	WDR70,NUP155,bta-mir-2360,CPLANE1,NIPBL,ENSBTAG00000050782
20	37065885	3.79e-10, 8.37e-10, 1.01e-10	3, 2	BOA, Joint	Significant	rs211206887	missense	-0.3 ± 0.19	0.44 ± 0.07	-0.02 ± 0.19	0.44 ± 0.07	CPLANE1	WDR70,NUP155,bta-mir-2360,CPLANE1,NIPBL,ENSBTAG00000050782
20	37066962	1.12e-11, 5.43e-08, 1.01e-10	3, 1, 2	Joint, SNP, BOA	Significant	rs723508361	missense	0.8 ± 0.15	0.44 ± 0.07	0.48 ± 0.16	0.34 ± 0.08	CPLANE1	WDR70,NUP155,bta-mir-2360,CPLANE1,NIPBL,ENSBTAG00000050782
20	37071367	2.07e-11, 1.56e-07, 1.01e-10	3, 1, 2	Joint, SNP, BOA	Significant	rs718873091	missense	0.77 ± 0.15	0.44 ± 0.07	0.44 ± 0.16	0.35 ± 0.08	CPLANE1	WDR70,NUP155,bta-mir-2360,CPLANE1,NIPBL,ENSBTAG00000050782
20	37083508	2.68e-14, 2.66e-15, 1.01e-10	3, 1, 2	Joint, SNP, BOA	Significant	rs379417962	missense	0.81 ± 0.1	0.44 ± 0.07	0.79 ± 0.17	0.02 ± 0.12	CPLANE1	WDR70,NUP155,bta-mir-2360,CPLANE1,NIPBL,ENSBTAG00000050782
20	37085325	1.17e-08, 5.52e-10, 1.01e-10	3, 2	BOA, Joint	Significant	rs41946452	missense	-0.37 ± 0.12	0.44 ± 0.07	-0.11 ± 0.12	0.42 ± 0.07	CPLANE1	WDR70,NUP155,bta-mir-2360,CPLANE1,NIPBL,ENSBTAG00000050782
20	37085370	4.51e-07, 2.28e-10, 1.01e-10	3, 2	BOA, Joint	Significant	rs41946451	missense	-0.41 ± 0.09	0.44 ± 0.07	-0.17 ± 0.11	0.39 ± 0.08	CPLANE1	WDR70,NUP155,bta-mir-2360,CPLANE1,NIPBL,ENSBTAG00000050782
20	37085699	2.83e-14, 2.82e-15, 1.01e-10	3, 1, 2	Joint, SNP, BOA	Significant	rs109762084	missense	0.81 ± 0.1	0.44 ± 0.07	0.79 ± 0.17	0.02 ± 0.12	CPLANE1	WDR70,NUP155,bta-mir-2360,CPLANE1,NIPBL,ENSBTAG00000050782
20	37086939	1.10e-10, 8.16e-10, 1.01e-10	3, 2	BOA, Joint	Significant	rs209285540	missense	-0.09 ± 0.2	0.44 ± 0.07	-0.05 ± 0.2	0.44 ± 0.07	CPLANE1	WDR70,NUP155,bta-mir-2360,CPLANE1,NIPBL,ENSBTAG00000050782
20	37088280	1.57e-12, 1.70e-13, 1.01e-10	3, 1, 2	Joint, SNP, BOA	Significant	rs109380932	intron	0.74 ± 0.1	0.44 ± 0.07	0.7 ± 0.2	0.03 ± 0.13	CPLANE1	WDR70,NUP155,bta-mir-2360,CPLANE1,NIPBL,ENSBTAG00000050782
20	37092573	1.53e-08, 5.71e-10, 1.01e-10	3, 2	BOA, Joint	Significant	rs41946440	missense	-0.34 ± 0.11	0.44 ± 0.07	-0.1 ± 0.11	0.42 ± 0.07	CPLANE1	WDR70,NUP155,bta-mir-2360,CPLANE1,NIPBL,ENSBTAG00000050782
20	37095644	5.50e-07, 2.04e-10, 1.01e-10	3, 2	BOA, Joint	Significant	rs41946434	splice region,intron,splice polypyrimidine tract	-0.42 ± 0.09	0.44 ± 0.07	-0.18 ± 0.11	0.38 ± 0.08	CPLANE1	WDR70,NUP155,bta-mir-2360,CPLANE1,NIPBL,ENSBTAG00000050782
20	37095769	2.40e-13, 2.50e-14, 1.01e-10	3, 1, 2	Joint, SNP, BOA	Significant	rs382133225	missense	0.77 ± 0.1	0.44 ± 0.07	0.8 ± 0.2	-0.03 ± 0.13	CPLANE1	WDR70,NUP155,bta-mir-2360,CPLANE1,NIPBL,ENSBTAG00000050782
20	37095856	4.84e-13, 5.00e-14, 1.01e-10	3, 1, 2	Joint, SNP, BOA	Significant	rs109755712	missense	0.76 ± 0.1	0.44 ± 0.07	0.76 ± 0.2	0 ± 0.13	CPLANE1	WDR70,NUP155,bta-mir-2360,CPLANE1,NIPBL,ENSBTAG00000050782
20	37096625	3.62e-13, 3.73e-14, 9.11e-11	3, 1, 2	Joint, SNP, BOA	Significant	rs380200315	missense	0.76 ± 0.1	0.44 ± 0.07	0.78 ± 0.2	-0.01 ± 0.14	CPLANE1	WDR70,NUP155,bta-mir-2360,CPLANE1,NIPBL,ENSBTAG00000050782
20	37096804	4.78e-13, 4.93e-14, 9.11e-11	3, 1, 2	Joint, SNP, BOA	Significant	rs383364708	missense	0.76 ± 0.1	0.44 ± 0.07	0.76 ± 0.2	0 ± 0.13	CPLANE1	WDR70,NUP155,bta-mir-2360,CPLANE1,NIPBL,ENSBTAG00000050782
20	37098392	3.62e-13, 3.73e-14, 9.11e-11	3, 1, 2	Joint, SNP, BOA	Significant	rs110670238	missense	0.76 ± 0.1	0.44 ± 0.07	0.78 ± 0.2	-0.01 ± 0.14	CPLANE1	WDR70,NUP155,bta-mir-2360,CPLANE1,NIPBL,ENSBTAG00000050782
20	37098464	4.33e-13, 4.47e-14, 7.30e-11	3, 1, 2	Joint, SNP, BOA	Significant	rs108953534	missense,intron	0.76 ± 0.1	0.44 ± 0.07	0.76 ± 0.2	0 ± 0.13	CPLANE1	WDR70,NUP155,bta-mir-2360,CPLANE1,NIPBL,ENSBTAG00000050782
20	37112426	2.64e-11, 1.68e-10, 4.86e-11	3, 2	BOA, Joint	Significant	rs132926210	missense	-0.18 ± 0.24	0.45 ± 0.07	-0.31 ± 0.24	0.46 ± 0.07	CPLANE1	WDR70,NUP155,bta-mir-2360,CPLANE1,NIPBL,ENSBTAG00000050782
20	37112436	2.53e-11, 1.47e-10, 4.86e-11	3, 2	BOA, Joint	Significant	rs134359908	missense	-0.21 ± 0.24	0.45 ± 0.07	-0.34 ± 0.24	0.46 ± 0.07	CPLANE1	WDR70,NUP155,bta-mir-2360,CPLANE1,NIPBL,ENSBTAG00000050782
20	37117622	2.54e-09, 2.86e-10, 4.86e-11	3, 2	BOA, Joint	Significant	rs3423095886	missense	-0.36 ± 0.12	0.45 ± 0.07	-0.11 ± 0.13	0.43 ± 0.07	CPLANE1	WDR70,NUP155,bta-mir-2360,CPLANE1,NIPBL,ENSBTAG00000050782
20	37126994	1.41e-11, 1.85e-11, 4.86e-11	3, 1, 2	Joint, SNP, BOA	Significant	rs3423095675	missense,intron	0.67 ± 0.1	0.45 ± 0.07	0.41 ± 0.16	0.23 ± 0.11	CPLANE1	WDR70,NUP155,bta-mir-2360,CPLANE1,NIPBL,ENSBTAG00000050782
20	37131660	1.63e-10, 3.86e-10, 4.86e-11	3, 2	BOA, Joint	Significant	rs3423095676	missense	-0.21 ± 0.13	0.45 ± 0.07	0.05 ± 0.14	0.46 ± 0.07	CPLANE1	WDR70,NUP155,bta-mir-2360,CPLANE1,NIPBL,ENSBTAG00000050782
20	37131690	1.71e-10, 3.88e-10, 4.86e-11	3, 2	BOA, Joint	Significant	rs3423095807	missense	-0.21 ± 0.13	0.45 ± 0.07	0.05 ± 0.14	0.46 ± 0.07	CPLANE1	WDR70,NUP155,bta-mir-2360,CPLANE1,NIPBL,ENSBTAG00000050782
20	37136991	1.10e-11, 3.35e-12, 4.86e-11	3, 1, 2	Joint, SNP, BOA	Significant	rs481540780	splice region,intron,splice polypyrimidine tract	0.72 ± 0.1	0.45 ± 0.07	0.5 ± 0.19	0.17 ± 0.12	CPLANE1	WDR70,NUP155,bta-mir-2360,CPLANE1,NIPBL,ENSBTAG00000050782
20	37137099	1.03e-11, 3.00e-12, 4.86e-11	3, 1, 2	Joint, SNP, BOA	Significant	rs432308390	missense	0.72 ± 0.1	0.45 ± 0.07	0.51 ± 0.19	0.17 ± 0.12	CPLANE1	WDR70,NUP155,bta-mir-2360,CPLANE1,NIPBL,ENSBTAG00000050782
20	37137125	7.40e-12, 1.10e-09, 4.86e-11	3, 1, 2	Joint, SNP, BOA	Significant	rs3423095888	missense	-0.57 ± 0.09	0.45 ± 0.07	-0.32 ± 0.11	0.31 ± 0.08	CPLANE1	WDR70,NUP155,bta-mir-2360,CPLANE1,NIPBL,ENSBTAG00000050782
20	37149353	7.54e-09, 3.09e-10, 4.86e-11	3, 2	BOA, Joint	Significant	rs41255436	synonymous	-0.32 ± 0.1	0.45 ± 0.07	-0.08 ± 0.11	0.43 ± 0.07	CPLANE1	WDR70,NUP155,bta-mir-2360,CPLANE1,NIPBL,ENSBTAG00000050782
20	37149375	4.76e-13, 5.55e-14, 4.86e-11	3, 1, 2	Joint, SNP, BOA	Significant	rs469845067	missense	0.77 ± 0.1	0.45 ± 0.07	0.69 ± 0.19	0.06 ± 0.13	CPLANE1	WDR70,NUP155,bta-mir-2360,CPLANE1,NIPBL,ENSBTAG00000050782
20	37214346	2.27e-10, 4.86e-11	3, 2	Joint, BOA	Significant	rs41942509	missense	-0.46 ± 0.1	0.45 ± 0.07	-0.13 ± 0.12	0.39 ± 0.09	NIPBL	WDR70,NUP155,bta-mir-2360,CPLANE1,NIPBL,ENSBTAG00000050782
20	37265499	1.27e-11, 4.62e-12, 4.86e-11	3, 1, 2	Joint, SNP, BOA	Significant	rs452196967	splice region,intron,splice polypyrimidine tract	0.72 ± 0.1	0.45 ± 0.07	0.48 ± 0.18	0.19 ± 0.12	NIPBL	NUP155,bta-mir-2360,CPLANE1,NIPBL,ENSBTAG00000050782
20	37290212	1.01e-11, 2.93e-12, 4.86e-11	3, 1, 2	Joint, SNP, BOA	Significant	rs134032667	intron	0.72 ± 0.1	0.45 ± 0.07	0.51 ± 0.19	0.17 ± 0.12	NIPBL	bta-mir-2360,CPLANE1,NIPBL,ENSBTAG00000050782
20	37388845	3.18e-08, 4.01e-10, 4.86e-11	3, 2	BOA, Joint	Significant	rs29021190	intergenic	-0.32 ± 0.09	0.45 ± 0.07	-0.02 ± 0.11	0.44 ± 0.08	-	CPLANE1,NIPBL,ENSBTAG00000050782,SLC1A3
20	37443444	1.96e-10, 4.86e-11	3, 2	Joint, BOA	Significant	rs41581070	intergenic	-0.42 ± 0.09	0.45 ± 0.07	-0.13 ± 0.11	0.39 ± 0.08	-	NIPBL,SLC1A3
20	37529317	6.11e-10, 3.94e-10, 4.86e-11	3, 2	BOA, Joint	Significant	rs109312224	intergenic	-0.26 ± 0.11	0.45 ± 0.07	-0.04 ± 0.12	0.44 ± 0.07	-	NIPBL,SLC1A3
20	37571995	5.82e-12, 4.71e-11, 4.86e-11	3, 2	BOA, Joint	Significant	rs41255157	3 prime UTR	-0.04 ± 0.11	0.45 ± 0.07	0.23 ± 0.11	0.5 ± 0.07	SLC1A3	NIPBL,SLC1A3,ENSBTAG00000054657
20	37573229	2.13e-08, 7.43e-12, 4.86e-11	3, 2	BOA, Joint	Significant	rs135441903	3 prime UTR	-0.49 ± 0.11	0.45 ± 0.07	-0.32 ± 0.11	0.4 ± 0.07	SLC1A3	NIPBL,SLC1A3,ENSBTAG00000054657
20	37658802	4.56e-10, 3.09e-10, 4.86e-11	3, 2	BOA, Joint	Significant	rs29002024	intergenic	0.22 ± 0.1	0.45 ± 0.07	0.08 ± 0.1	0.44 ± 0.07	SLC1A3	SLC1A3,ENSBTAG00000054657,ENSBTAG00000052326
20	37694264	3.13e-11, 2.05e-10, 2.95e-11	3, 2	BOA, Joint	Significant	rs41640222	intergenic	-0.07 ± 0.09	0.49 ± 0.07	-0.06 ± 0.09	0.49 ± 0.07	-	SLC1A3,ENSBTAG00000054657,ENSBTAG00000052326,ENSBTAG00000053704,RANBP3L
20	37749758	7.04e-12, 3.73e-11, 2.77e-11	3, 2	BOA, Joint	Significant	rs41943459	intergenic	-0.09 ± 0.09	0.5 ± 0.07	0.2 ± 0.1	0.56 ± 0.08	-	SLC1A3,ENSBTAG00000054657,ENSBTAG00000052326,ENSBTAG00000053704,RANBP3L,NADK2
20	37840159	2.83e-11, 2.43e-11, 1.44e-11	3, 2	BOA, Joint	Significant	rs110814336	intergenic	0.2 ± 0.09	0.51 ± 0.08	0.17 ± 0.09	0.5 ± 0.08	ENSBTAG00000052326	SLC1A3,ENSBTAG00000054657,ENSBTAG00000052326,ENSBTAG00000053704,RANBP3L,NADK2,SKP2
20	37887781	5.12e-07, 1.42e-14, 6.13e-10, 1.31e-11	3, 1, 2	BOA, Joint, SNP	Significant	rs42680109	intergenic	-0.63 ± 0.1	0.52 ± 0.08	-0.45 ± 0.11	0.41 ± 0.08	-	SLC1A3,ENSBTAG00000054657,ENSBTAG00000052326,ENSBTAG00000053704,RANBP3L,NADK2,SKP2,LMBRD2
20	37937129	5.08e-12, 4.10e-11, 1.56e-11	3, 2	BOA, Joint	Significant	rs211352307	5 prime UTR	-0.05 ± 0.13	0.54 ± 0.08	0.2 ± 0.13	0.57 ± 0.08	ENSBTAG00000053704,RANBP3L	ENSBTAG00000054657,ENSBTAG00000052326,ENSBTAG00000053704,RANBP3L,NADK2,SKP2,LMBRD2,UGT3A2
20	37972220	3.61e-12, 5.72e-08, 1.56e-11	3, 1, 2	Joint, SNP, BOA	Significant	rs211246774	missense	0.64 ± 0.12	0.54 ± 0.08	0.35 ± 0.13	0.43 ± 0.09	RANBP3L	ENSBTAG00000054657,ENSBTAG00000052326,ENSBTAG00000053704,RANBP3L,NADK2,SKP2,LMBRD2,UGT3A2,ENSBTAG00000050563
20	37980582	8.07e-11, 1.35e-10, 1.56e-11	3, 2	BOA, Joint	Significant	rs41610939	synonymous	-0.26 ± 0.14	0.54 ± 0.08	-0.01 ± 0.15	0.53 ± 0.08	RANBP3L	ENSBTAG00000054657,ENSBTAG00000052326,ENSBTAG00000053704,RANBP3L,NADK2,SKP2,LMBRD2,UGT3A2,ENSBTAG00000050563
20	37991737	1.58e-12, 2.82e-08, 1.56e-11	3, 1, 2	Joint, SNP, BOA	Significant	rs208570201	downstream gene	0.66 ± 0.12	0.54 ± 0.08	0.39 ± 0.13	0.42 ± 0.09	RANBP3L,NADK2	ENSBTAG00000054657,ENSBTAG00000052326,ENSBTAG00000053704,RANBP3L,NADK2,SKP2,LMBRD2,UGT3A2,ENSBTAG00000050563,CAPSL
20	38012548	1.59e-10, 1.19e-10, 1.56e-11	3, 2	BOA, Joint	Significant	rs385190145	synonymous,splice region	-0.31 ± 0.14	0.54 ± 0.08	-0.08 ± 0.15	0.52 ± 0.08	NADK2	ENSBTAG00000054657,ENSBTAG00000052326,ENSBTAG00000053704,RANBP3L,NADK2,SKP2,LMBRD2,UGT3A2,ENSBTAG00000050563,CAPSL
20	38042421	1.34e-09, 7.12e-11, 1.56e-11	3, 2	BOA, Joint	Significant	rs42343877	3 prime UTR,downstream gene,intron	-0.32 ± 0.1	0.54 ± 0.08	-0.12 ± 0.11	0.51 ± 0.08	NADK2,SKP2	ENSBTAG00000054657,ENSBTAG00000052326,ENSBTAG00000053704,RANBP3L,NADK2,SKP2,LMBRD2,UGT3A2,ENSBTAG00000050563,CAPSL
20	38042702	1.22e-09, 7.18e-11, 1.56e-11	3, 2	BOA, Joint	Significant	rs42343878	downstream gene,3 prime UTR,intron	-0.32 ± 0.1	0.54 ± 0.08	-0.12 ± 0.11	0.51 ± 0.08	NADK2,SKP2	ENSBTAG00000054657,ENSBTAG00000052326,ENSBTAG00000053704,RANBP3L,NADK2,SKP2,LMBRD2,UGT3A2,ENSBTAG00000050563,CAPSL
20	38049996	4.35e-11, 9.01e-11, 1.56e-11	3, 2	BOA, Joint	Significant	.	.	0.17 ± 0.1	0.54 ± 0.08	0.09 ± 0.1	0.53 ± 0.08	NADK2,SKP2	ENSBTAG00000054657,ENSBTAG00000052326,ENSBTAG00000053704,RANBP3L,NADK2,SKP2,LMBRD2,UGT3A2,ENSBTAG00000050563,CAPSL,IL7R
20	38087571	4.87e-09, 1.38e-13, 6.75e-07, 1.56e-11	3, 1, 2	BOA, Joint, SNP	Significant	rs133449432	splice region,intron	-0.81 ± 0.16	0.54 ± 0.08	-0.61 ± 0.17	0.47 ± 0.08	SKP2	ENSBTAG00000052326,ENSBTAG00000053704,RANBP3L,NADK2,SKP2,LMBRD2,UGT3A2,ENSBTAG00000050563,CAPSL,IL7R
20	38107747	2.21e-11, 8.44e-11, 1.56e-11	3, 2	BOA, Joint	Significant	rs110128544	missense	-0.15 ± 0.12	0.54 ± 0.08	0.12 ± 0.13	0.56 ± 0.08	LMBRD2	ENSBTAG00000052326,ENSBTAG00000053704,RANBP3L,NADK2,SKP2,LMBRD2,UGT3A2,ENSBTAG00000050563,CAPSL,IL7R
20	38111696	1.26e-12, 2.84e-13, 1.56e-11	3, 2	BOA, Joint	Significant	rs442592192	missense	0.76 ± 0.28	0.54 ± 0.08	0.98 ± 0.28	0.57 ± 0.08	LMBRD2	ENSBTAG00000052326,ENSBTAG00000053704,RANBP3L,NADK2,SKP2,LMBRD2,UGT3A2,ENSBTAG00000050563,CAPSL,IL7R
20	38120049	1.86e-09, 7.48e-12, 1.56e-11	3, 2	BOA, Joint	Significant	rs137674843	intron	0.36 ± 0.09	0.54 ± 0.08	0.23 ± 0.09	0.49 ± 0.08	LMBRD2	ENSBTAG00000053704,RANBP3L,NADK2,SKP2,LMBRD2,UGT3A2,ENSBTAG00000050563,CAPSL,IL7R,SPEF2
20	38124894	1.18e-12, 4.80e-12, 1.56e-11	3, 2	BOA, Joint	Significant	rs378414556	splice region,intron,splice polypyrimidine tract	-0.28 ± 0.22	0.54 ± 0.08	-0.58 ± 0.22	0.57 ± 0.08	LMBRD2	ENSBTAG00000053704,RANBP3L,NADK2,SKP2,LMBRD2,UGT3A2,ENSBTAG00000050563,CAPSL,IL7R,SPEF2
20	38169747	8.63e-11, 1.34e-10, 1.56e-11	3, 2	BOA, Joint	Significant	rs42345573	missense	-0.26 ± 0.14	0.54 ± 0.08	-0.02 ± 0.15	0.53 ± 0.08	UGT3A2	ENSBTAG00000053704,RANBP3L,NADK2,SKP2,LMBRD2,UGT3A2,ENSBTAG00000050563,CAPSL,IL7R,SPEF2
20	38169851	1.41e-10, 1.23e-10, 1.56e-11	3, 2	BOA, Joint	Significant	rs42345572	missense	-0.31 ± 0.14	0.54 ± 0.08	-0.06 ± 0.15	0.53 ± 0.08	UGT3A2	ENSBTAG00000053704,RANBP3L,NADK2,SKP2,LMBRD2,UGT3A2,ENSBTAG00000050563,CAPSL,IL7R,SPEF2
20	38172562	8.22e-11, 1.24e-10, 1.56e-11	3, 2	BOA, Joint	Significant	rs42345570	splice region,intron,splice polypyrimidine tract	0.17 ± 0.09	0.54 ± 0.08	0.04 ± 0.09	0.53 ± 0.08	UGT3A2	ENSBTAG00000053704,RANBP3L,NADK2,SKP2,LMBRD2,UGT3A2,ENSBTAG00000050563,CAPSL,IL7R,SPEF2
20	38172690	7.97e-09, 4.31e-11, 1.56e-11	3, 2	BOA, Joint	Significant	rs109332450	missense	-0.4 ± 0.11	0.54 ± 0.08	-0.17 ± 0.11	0.49 ± 0.08	UGT3A2	ENSBTAG00000053704,RANBP3L,NADK2,SKP2,LMBRD2,UGT3A2,ENSBTAG00000050563,CAPSL,IL7R,SPEF2
20	38177849	1.73e-11, 1.33e-10, 1.56e-11	3, 2	BOA, Joint	Significant	rs110525392	intron,3 prime UTR	-0.04 ± 0.1	0.54 ± 0.08	0.02 ± 0.1	0.54 ± 0.08	UGT3A2	ENSBTAG00000053704,RANBP3L,NADK2,SKP2,LMBRD2,UGT3A2,ENSBTAG00000050563,CAPSL,IL7R,SPEF2
20	38177941	5.20e-11, 1.09e-10, 1.56e-11	3, 2	BOA, Joint	Significant	rs110486119	intron,3 prime UTR	-0.16 ± 0.1	0.54 ± 0.08	-0.06 ± 0.1	0.53 ± 0.08	UGT3A2	ENSBTAG00000053704,RANBP3L,NADK2,SKP2,LMBRD2,UGT3A2,ENSBTAG00000050563,CAPSL,IL7R,SPEF2
20	38193645	5.18e-11, 1.32e-10, 1.56e-11	3, 2	BOA, Joint	Significant	rs42345593	missense,intron	0.14 ± 0.09	0.54 ± 0.08	0.02 ± 0.09	0.53 ± 0.08	UGT3A2,ENSBTAG00000050563	RANBP3L,NADK2,SKP2,LMBRD2,UGT3A2,ENSBTAG00000050563,CAPSL,IL7R,SPEF2
20	38196273	3.61e-11, 5.94e-11, 1.56e-11	3, 2	BOA, Joint	Significant	rs3423467378	intron	0.18 ± 0.1	0.54 ± 0.08	0.13 ± 0.1	0.53 ± 0.08	UGT3A2,ENSBTAG00000050563	RANBP3L,NADK2,SKP2,LMBRD2,UGT3A2,ENSBTAG00000050563,CAPSL,IL7R,SPEF2
20	38231903	3.12e-09, 3.03e-13, 1.35e-11	3, 2	BOA, Joint	Significant	rs134257058	downstream gene	-0.72 ± 0.15	0.55 ± 0.08	-0.53 ± 0.16	0.49 ± 0.08	UGT3A2,ENSBTAG00000050563,CAPSL	RANBP3L,NADK2,SKP2,LMBRD2,UGT3A2,ENSBTAG00000050563,CAPSL,IL7R,SPEF2
20	38231957	7.52e-12, 4.73e-11, 6.10e-12	3, 2	BOA, Joint	Significant	rs210732465	downstream gene	0.16 ± 0.2	0.56 ± 0.08	-0.1 ± 0.2	0.57 ± 0.08	UGT3A2,ENSBTAG00000050563,CAPSL	RANBP3L,NADK2,SKP2,LMBRD2,UGT3A2,ENSBTAG00000050563,CAPSL,IL7R,SPEF2
20	38252028	1.17e-11, 3.99e-12, 8.09e-12	3, 2	BOA, Joint	Significant	rs134476943	intron	0.24 ± 0.09	0.56 ± 0.08	0.22 ± 0.09	0.55 ± 0.08	CAPSL	NADK2,SKP2,LMBRD2,UGT3A2,ENSBTAG00000050563,CAPSL,IL7R,SPEF2
20	38257220	1.22e-12, 8.64e-12, 6.86e-12	3, 2	BOA, Joint	Significant	rs41946036	synonymous	-0.07 ± 0.1	0.56 ± 0.08	0.21 ± 0.11	0.62 ± 0.09	CAPSL	NADK2,SKP2,LMBRD2,UGT3A2,ENSBTAG00000050563,CAPSL,IL7R,SPEF2
20	38266273	4.02e-14, 8.23e-15, 5.25e-13	3, 2	BOA, Joint	Significant	rs797662285	intron,3 prime UTR	0.77 ± 0.28	0.62 ± 0.09	0.99 ± 0.28	0.65 ± 0.09	CAPSL	NADK2,SKP2,LMBRD2,UGT3A2,ENSBTAG00000050563,CAPSL,IL7R,SPEF2
20	38302608	1.82e-14, 2.17e-15, 5.25e-13	3, 2	BOA, Joint	Significant	rs210388233	splice donor region,intron	0.67 ± 0.23	0.62 ± 0.09	0.89 ± 0.23	0.66 ± 0.09	IL7R	SKP2,LMBRD2,UGT3A2,ENSBTAG00000050563,CAPSL,IL7R,SPEF2
20	38329242	3.68e-08, 1.31e-12, 8.62e-07, 5.25e-13	3, 1, 2	BOA, Joint, SNP	Significant	rs456109294	missense	0.66 ± 0.13	0.62 ± 0.09	0.25 ± 0.15	0.54 ± 0.1	IL7R	SKP2,LMBRD2,UGT3A2,ENSBTAG00000050563,CAPSL,IL7R,SPEF2
20	38340972	2.37e-12, 4.68e-12, 5.25e-13	3, 2	BOA, Joint	Significant	rs42346515	intergenic	-0.16 ± 0.09	0.62 ± 0.09	-0.03 ± 0.09	0.62 ± 0.09	IL7R	LMBRD2,UGT3A2,ENSBTAG00000050563,CAPSL,IL7R,SPEF2
20	38377146	2.02e-10, 9.25e-14, 5.25e-13	3, 2	BOA, Joint	Significant	rs109366914	missense	-0.46 ± 0.1	0.62 ± 0.09	-0.3 ± 0.11	0.56 ± 0.09	SPEF2	LMBRD2,UGT3A2,ENSBTAG00000050563,CAPSL,IL7R,SPEF2
20	38394740	4.01e-07, 2.20e-16, 1.16e-11, 5.25e-13	3, 1, 2	BOA, Joint, SNP	Significant	rs110096963	intron	-0.64 ± 0.09	0.62 ± 0.09	-0.45 ± 0.1	0.47 ± 0.09	SPEF2	UGT3A2,ENSBTAG00000050563,CAPSL,IL7R,SPEF2
20	38399973	1.74e-15, 2.58e-15, 5.25e-13	3, 1, 2	Joint, SNP, BOA	Significant	rs135301039	missense,intron	0.88 ± 0.11	0.62 ± 0.09	0.62 ± 0.16	0.28 ± 0.12	SPEF2	UGT3A2,ENSBTAG00000050563,CAPSL,IL7R,SPEF2
20	38418606	4.87e-08, 1.31e-18, 2.27e-16, 5.25e-13	3, 1, 2	SNP, Joint, BOA	Significant	rs42346518	intron	-0.81 ± 0.1	0.62 ± 0.09	-0.61 ± 0.11	0.37 ± 0.1	SPEF2	UGT3A2,ENSBTAG00000050563,CAPSL,IL7R,SPEF2
20	38440281	5.39e-13, 2.52e-12, 5.25e-13	3, 2	BOA, Joint	Significant	rs464154655	missense	0.19 ± 0.16	0.62 ± 0.09	-0.19 ± 0.17	0.65 ± 0.09	SPEF2	UGT3A2,ENSBTAG00000050563,CAPSL,IL7R,SPEF2
20	38440289	7.67e-08, 2.03e-18, 6.08e-16, 5.25e-13	3, 1, 2	SNP, Joint, BOA	Significant	rs42543298	missense	-0.79 ± 0.1	0.62 ± 0.09	-0.59 ± 0.11	0.38 ± 0.1	SPEF2	UGT3A2,ENSBTAG00000050563,CAPSL,IL7R,SPEF2
20	38449891	4.95e-12, 2.31e-12, 5.25e-13	3, 2	BOA, Joint	Significant	rs42543839	synonymous,missense	-0.42 ± 0.17	0.62 ± 0.09	-0.21 ± 0.17	0.6 ± 0.09	SPEF2	UGT3A2,ENSBTAG00000050563,CAPSL,IL7R,SPEF2
20	38452484	1.69e-13, 1.97e-13, 5.25e-13	3, 2	BOA, Joint	Significant	rs42543838	intron	0.2 ± 0.1	0.62 ± 0.09	0.24 ± 0.1	0.63 ± 0.09	SPEF2	UGT3A2,ENSBTAG00000050563,CAPSL,IL7R,SPEF2
20	38475320	1.43e-12, 4.75e-12, 5.25e-13	3, 2	BOA, Joint	Significant	rs211105984	intron,missense	-0.27 ± 0.19	0.62 ± 0.09	-0.05 ± 0.19	0.62 ± 0.09	SPEF2	UGT3A2,ENSBTAG00000050563,CAPSL,IL7R,SPEF2
20	38490125	3.48e-09, 2.12e-12, 5.25e-13	3, 2	BOA, Joint	Significant	rs441393853	missense	0.68 ± 0.16	0.62 ± 0.09	0.22 ± 0.17	0.57 ± 0.1	SPEF2	CAPSL,IL7R,SPEF2
20	38490201	5.12e-10, 3.58e-12, 5.25e-13	3, 2	BOA, Joint	Significant	rs718524261	missense	0.6 ± 0.16	0.62 ± 0.09	0.14 ± 0.18	0.59 ± 0.09	SPEF2	CAPSL,IL7R,SPEF2
20	38726137	1.17e-13, 1.08e-12, 5.25e-13	3, 2	BOA, Joint	Significant	rs42322629	intergenic	-0.02 ± 0.11	0.62 ± 0.09	0.19 ± 0.11	0.66 ± 0.09	-	SPEF2,PRLR
20	38780303	5.26e-09, 5.39e-13, 5.25e-13	3, 2	BOA, Joint	Significant	rs42322616	intergenic	0.46 ± 0.1	0.62 ± 0.09	0.22 ± 0.11	0.54 ± 0.09	-	SPEF2,PRLR
20	38857092	1.12e-10, 2.98e-12, 5.25e-13	3, 2	BOA, Joint	Significant	rs41624691	intergenic	0.46 ± 0.14	0.62 ± 0.09	0.14 ± 0.15	0.59 ± 0.09	-	PRLR
20	38924637	5.34e-08, 3.52e-13, 1.54e-07, 5.25e-13	3, 1, 2	BOA, Joint, SNP	Significant	rs42552358	intergenic	-0.51 ± 0.1	0.62 ± 0.09	-0.25 ± 0.11	0.52 ± 0.1	-	PRLR,AGXT2
20	39077999	6.15e-16, 1.86e-26, 1.33e-27, 5.25e-13	3, 1, 2	SNP, Joint, BOA	Significant	rs135164815	missense	-1.02 ± 0.09	0.62 ± 0.09	-1.02 ± 0.13	0 ± 0.11	PRLR	PRLR,AGXT2,DNAJC21,BRIX1,RAD1,TTC23L,U1,RAI14
20	39078011	1.51e-12, 4.06e-12, 5.25e-13	3, 2	BOA, Joint	Significant	rs207921273	missense	-0.32 ± 0.2	0.62 ± 0.09	-0.12 ± 0.21	0.61 ± 0.09	PRLR	PRLR,AGXT2,DNAJC21,BRIX1,RAD1,TTC23L,U1,RAI14
20	39088930	7.77e-14, 2.01e-14, 7.19e-13	3, 2	BOA, Joint	Significant	rs109473915	intron	-0.24 ± 0.09	0.62 ± 0.09	-0.31 ± 0.09	0.65 ± 0.09	PRLR	PRLR,AGXT2,DNAJC21,BRIX1,RAD1,TTC23L,U1,RAI14
20	39094980	2.91e-11, 5.64e-13, 1.57e-12	3, 2	BOA, Joint	Significant	rs109428015	missense	-0.48 ± 0.14	0.61 ± 0.09	-0.35 ± 0.14	0.58 ± 0.09	PRLR	PRLR,AGXT2,DNAJC21,BRIX1,RAD1,TTC23L,U1,RAI14
20	39098964	4.76e-16, 4.82e-15, 1.69e-12	3, 2	BOA, Joint	Significant	rs442785003	missense,3 prime UTR	-0.03 ± 0.17	0.61 ± 0.09	-0.76 ± 0.19	0.8 ± 0.1	PRLR	PRLR,AGXT2,DNAJC21,BRIX1,RAD1,TTC23L,U1,RAI14
20	39099147	1.82e-10, 3.09e-11, 4.89e-12	3, 2	BOA, Joint	Significant	rs524800635	missense,3 prime UTR	0.64 ± 0.23	0.6 ± 0.09	0.2 ± 0.24	0.58 ± 0.09	PRLR	PRLR,AGXT2,DNAJC21,BRIX1,RAD1,TTC23L,U1,RAI14
20	39106539	7.86e-11, 3.87e-20, 2.12e-17, 8.95e-12	3, 1, 2	SNP, Joint, BOA	Significant	rs377826688	intergenic	0.91 ± 0.11	0.59 ± 0.09	0.74 ± 0.11	0.38 ± 0.09	PRLR	PRLR,AGXT2,DNAJC21,BRIX1,RAD1,TTC23L,U1,RAI14
20	39106777	5.78e-10, 2.78e-19, 2.28e-16, 8.95e-12	3, 1, 2	SNP, Joint, BOA	Significant	rs383738120	intergenic	0.88 ± 0.11	0.59 ± 0.09	0.71 ± 0.11	0.39 ± 0.09	PRLR	PRLR,AGXT2,DNAJC21,BRIX1,RAD1,TTC23L,U1,RAI14
20	39127699	2.42e-11, 6.64e-11, 8.95e-12	3, 2	BOA, Joint	Significant	rs382846856	synonymous,splice region	-0.3 ± 0.2	0.59 ± 0.09	-0.12 ± 0.2	0.58 ± 0.09	AGXT2	PRLR,AGXT2,DNAJC21,BRIX1,RAD1,TTC23L,U1,RAI14
20	39127730	1.03e-13, 3.49e-13, 8.95e-12	3, 2	BOA, Joint	Significant	rs434524775	missense	0.2 ± 0.14	0.59 ± 0.09	-0.57 ± 0.17	0.8 ± 0.11	AGXT2	PRLR,AGXT2,DNAJC21,BRIX1,RAD1,TTC23L,U1,RAI14
20	39132413	1.90e-09, 4.82e-14, 5.89e-07, 8.95e-12	3, 1, 2	BOA, Joint, SNP	Significant	rs483308251	missense	-0.84 ± 0.17	0.59 ± 0.09	-0.65 ± 0.17	0.53 ± 0.09	AGXT2	PRLR,AGXT2,DNAJC21,BRIX1,RAD1,TTC23L,U1,RAI14
20	39147872	3.83e-09, 3.06e-11, 8.95e-12	3, 2	BOA, Joint	Significant	rs110980606	splice donor 5th base,intron	-0.4 ± 0.11	0.59 ± 0.09	-0.16 ± 0.11	0.55 ± 0.09	AGXT2	PRLR,AGXT2,DNAJC21,BRIX1,RAD1,TTC23L,U1,RAI14
20	39155956	2.16e-09, 4.32e-11, 8.95e-12	3, 2	BOA, Joint	Significant	rs109844754	missense	-0.37 ± 0.11	0.59 ± 0.09	-0.12 ± 0.11	0.56 ± 0.09	AGXT2	PRLR,AGXT2,DNAJC21,BRIX1,RAD1,TTC23L,U1,RAI14
20	39187964	1.25e-08, 6.43e-11, 8.95e-12	3, 2	BOA, Joint	Significant	rs134334774	3 prime UTR	-0.36 ± 0.09	0.59 ± 0.09	-0.07 ± 0.11	0.56 ± 0.1	DNAJC21	PRLR,AGXT2,DNAJC21,BRIX1,RAD1,TTC23L,U1,RAI14
20	39188793	1.50e-15, 1.42e-11, 8.95e-12	3, 1, 2	Joint, SNP, BOA	Significant	rs134538752	splice region,intron	0.78 ± 0.12	0.59 ± 0.09	0.57 ± 0.12	0.44 ± 0.09	DNAJC21	PRLR,AGXT2,DNAJC21,BRIX1,RAD1,TTC23L,U1,RAI14
20	39204868	1.37e-12, 5.65e-12, 8.95e-12	3, 2	BOA, Joint	Significant	rs41911863	intron	0.12 ± 0.1	0.59 ± 0.09	0.22 ± 0.1	0.62 ± 0.09	DNAJC21	PRLR,AGXT2,DNAJC21,BRIX1,RAD1,TTC23L,U1,RAI14
20	39205186	1.64e-12, 7.94e-12, 8.95e-12	3, 2	BOA, Joint	Significant	rs379184060/rs441097649	splice region,intron,splice polypyrimidine tract	0.1 ± 0.09	0.59 ± 0.09	0.2 ± 0.09	0.62 ± 0.09	DNAJC21	PRLR,AGXT2,DNAJC21,BRIX1,RAD1,TTC23L,U1,RAI14
20	39238537	5.10e-07, 6.30e-11, 2.16e-16, 7.14e-08, 8.95e-12	3, 1, 2	SNP, BOA, Joint	Significant	rs109089911	downstream gene	0.5 ± 0.09	0.59 ± 0.09	0.46 ± 0.09	0.57 ± 0.09	BRIX1,RAD1	PRLR,AGXT2,DNAJC21,BRIX1,RAD1,TTC23L,U1,RAI14
20	39282534	2.87e-12, 2.94e-12, 8.95e-12	3, 2	BOA, Joint	Significant	rs384216981	missense	0.29 ± 0.14	0.59 ± 0.09	-0.45 ± 0.18	0.76 ± 0.11	TTC23L	PRLR,AGXT2,DNAJC21,BRIX1,RAD1,TTC23L,U1,RAI14
20	39282643	1.11e-12, 1.53e-12, 8.95e-12	3, 2	BOA, Joint	Significant	rs382225033	intron,splice polypyrimidine tract	0.27 ± 0.14	0.59 ± 0.09	-0.49 ± 0.17	0.78 ± 0.11	TTC23L	PRLR,AGXT2,DNAJC21,BRIX1,RAD1,TTC23L,U1,RAI14
20	39282650	1.11e-12, 1.53e-12, 8.95e-12	3, 2	BOA, Joint	Significant	rs380448974	intron	0.27 ± 0.14	0.59 ± 0.09	-0.49 ± 0.17	0.78 ± 0.11	TTC23L	PRLR,AGXT2,DNAJC21,BRIX1,RAD1,TTC23L,U1,RAI14
20	39282667	1.17e-12, 1.58e-12, 8.95e-12	3, 2	BOA, Joint	Significant	rs439671213	intron	0.27 ± 0.14	0.59 ± 0.09	-0.48 ± 0.17	0.77 ± 0.11	TTC23L	PRLR,AGXT2,DNAJC21,BRIX1,RAD1,TTC23L,U1,RAI14
20	39284636	2.21e-07, 3.97e-12, 4.47e-07, 8.95e-12	3, 1, 2	BOA, Joint, SNP	Significant	rs110444180	intron	-0.48 ± 0.1	0.59 ± 0.09	-0.26 ± 0.11	0.49 ± 0.1	TTC23L,U1	PRLR,AGXT2,DNAJC21,BRIX1,RAD1,TTC23L,U1,RAI14
20	39286431	1.23e-12, 1.64e-12, 8.95e-12	3, 2	BOA, Joint	Significant	rs380036567	intron	0.27 ± 0.14	0.59 ± 0.09	-0.48 ± 0.17	0.77 ± 0.11	TTC23L,U1	PRLR,AGXT2,DNAJC21,BRIX1,RAD1,TTC23L,U1,RAI14
20	39295859	4.86e-13, 6.71e-13, 3.47e-12	3, 2	BOA, Joint	Significant	rs460106737	upstream gene,missense	0.27 ± 0.14	0.61 ± 0.09	-0.47 ± 0.17	0.79 ± 0.11	TTC23L,U1	PRLR,AGXT2,DNAJC21,BRIX1,RAD1,TTC23L,U1,RAI14
20	39311943	2.45e-09, 7.90e-11, 2.42e-19, 5.86e-11, 1.90e-12	3, 1, 2	SNP, BOA, Joint	Significant	rs41612542	downstream gene	0.62 ± 0.09	0.63 ± 0.09	0.56 ± 0.09	0.58 ± 0.09	TTC23L,RAI14	PRLR,AGXT2,DNAJC21,BRIX1,RAD1,TTC23L,U1,RAI14
20	39313483	8.43e-09, 6.52e-11, 8.23e-19, 2.44e-10, 1.90e-12	3, 1, 2	SNP, BOA, Joint	Significant	rs42759410	downstream gene	0.6 ± 0.1	0.63 ± 0.09	0.55 ± 0.1	0.58 ± 0.09	TTC23L,RAI14	PRLR,AGXT2,DNAJC21,BRIX1,RAD1,TTC23L,U1,RAI14
20	39313493	2.43e-09, 2.30e-10, 6.96e-19, 5.86e-11, 5.58e-12	3, 1, 2	SNP, BOA, Joint	Significant	rs42759411	downstream gene	0.62 ± 0.09	0.62 ± 0.09	0.56 ± 0.09	0.57 ± 0.09	TTC23L,RAI14	PRLR,AGXT2,DNAJC21,BRIX1,RAD1,TTC23L,U1,RAI14
20	39319659	1.68e-10, 2.41e-12, 6.98e-12	3, 2	BOA, Joint	Significant	rs210045843	missense	0.46 ± 0.13	0.63 ± 0.09	0.33 ± 0.13	0.59 ± 0.09	RAI14	PRLR,AGXT2,DNAJC21,BRIX1,RAD1,TTC23L,U1,RAI14
20	39331719	5.70e-08, 5.01e-12, 6.98e-12	3, 2	BOA, Joint	Significant	rs378561231	missense	0.83 ± 0.18	0.63 ± 0.09	0.42 ± 0.19	0.54 ± 0.1	RAI14	PRLR,AGXT2,DNAJC21,BRIX1,RAD1,TTC23L,U1,RAI14
20	39383171	2.59e-07, 2.02e-11, 6.98e-12	3, 2	BOA, Joint	Significant	rs110350679	intron	0.44 ± 0.09	0.63 ± 0.09	0.16 ± 0.11	0.55 ± 0.11	RAI14	AGXT2,DNAJC21,BRIX1,RAD1,TTC23L,U1,RAI14
20	39445232	4.30e-13, 3.60e-12, 6.98e-12	3, 2	BOA, Joint	Significant	rs42670220	intron	0.04 ± 0.09	0.63 ± 0.09	0.23 ± 0.1	0.69 ± 0.1	RAI14	DNAJC21,BRIX1,RAD1,TTC23L,U1,RAI14
20	39570405	7.63e-12, 2.69e-11, 6.98e-12	3, 2	BOA, Joint	Significant	rs41946055	intergenic	0.13 ± 0.1	0.63 ± 0.09	-0.13 ± 0.11	0.68 ± 0.1	-	RAI14,C1QTNF3,U6,AMACR,SLC45A2
20	39652634	5.04e-13, 4.21e-12, 6.98e-12	3, 2	BOA, Joint	Significant	rs108956119	intergenic	0.04 ± 0.1	0.63 ± 0.09	0.24 ± 0.1	0.69 ± 0.1	-	RAI14,C1QTNF3,U6,AMACR,SLC45A2,RXFP3,ADAMTS12
20	39687381	1.10e-12, 3.59e-12, 6.98e-12	3, 2	BOA, Joint	Significant	rs41575911	intergenic	0.17 ± 0.12	0.63 ± 0.09	0.28 ± 0.12	0.66 ± 0.09	-	RAI14,C1QTNF3,U6,AMACR,SLC45A2,RXFP3,ADAMTS12
20	39745073	7.81e-13, 5.59e-12, 6.98e-12	3, 2	BOA, Joint	Significant	rs133482908	intron,non coding transcript exon	0.07 ± 0.11	0.63 ± 0.09	0.24 ± 0.11	0.67 ± 0.09	C1QTNF3,U6	C1QTNF3,U6,AMACR,SLC45A2,RXFP3,ADAMTS12
20	39748050	7.64e-12, 8.97e-14, 6.98e-12	3, 2	BOA, Joint	Significant	rs109058375	intron,upstream gene	-0.34 ± 0.09	0.63 ± 0.09	-0.33 ± 0.09	0.63 ± 0.09	C1QTNF3,U6	C1QTNF3,U6,AMACR,SLC45A2,RXFP3,ADAMTS12
20	39751143	6.45e-11, 9.94e-14, 6.98e-12	3, 2	BOA, Joint	Significant	rs110216226	3 prime UTR	0.41 ± 0.1	0.63 ± 0.09	0.35 ± 0.1	0.6 ± 0.09	C1QTNF3,U6	C1QTNF3,U6,AMACR,SLC45A2,RXFP3,ADAMTS12
20	39751441	7.20e-11, 7.01e-14, 6.98e-12	3, 2	BOA, Joint	Significant	rs110641552	3 prime UTR	0.42 ± 0.1	0.63 ± 0.09	0.36 ± 0.1	0.6 ± 0.09	C1QTNF3,U6	C1QTNF3,U6,AMACR,SLC45A2,RXFP3,ADAMTS12
20	39780431	6.92e-13, 1.62e-13, 6.98e-12	3, 2	BOA, Joint	Significant	rs797325269	missense	0.73 ± 0.27	0.63 ± 0.09	0.93 ± 0.27	0.66 ± 0.09	AMACR,SLC45A2	C1QTNF3,U6,AMACR,SLC45A2,RXFP3,ADAMTS12
20	39780607	1.59e-11, 5.42e-11, 6.98e-12	3, 2	BOA, Joint	Significant	rs211669223	missense	-0.3 ± 0.22	0.63 ± 0.09	-0.11 ± 0.22	0.62 ± 0.09	AMACR,SLC45A2	C1QTNF3,U6,AMACR,SLC45A2,RXFP3,ADAMTS12
20	39780933	1.56e-12, 6.47e-13, 6.98e-12	3, 2	BOA, Joint	Significant	rs378341595	3 prime UTR	-0.25 ± 0.1	0.63 ± 0.09	-0.3 ± 0.1	0.65 ± 0.09	AMACR,SLC45A2	C1QTNF3,U6,AMACR,SLC45A2,RXFP3,ADAMTS12
20	39792306	8.03e-11, 3.28e-12, 6.98e-12	3, 2	BOA, Joint	Significant	rs134604394	missense	0.35 ± 0.11	0.63 ± 0.09	0.26 ± 0.11	0.6 ± 0.09	SLC45A2	C1QTNF3,U6,AMACR,SLC45A2,RXFP3,ADAMTS12
20	39810901	1.99e-13, 1.59e-12, 6.98e-12	3, 2	BOA, Joint	Significant	rs378039235	missense	-0.05 ± 0.1	0.63 ± 0.09	-0.27 ± 0.1	0.71 ± 0.1	SLC45A2	C1QTNF3,U6,AMACR,SLC45A2,RXFP3,ADAMTS12
20	39815312	9.85e-13, 8.98e-12, 6.98e-12	3, 2	BOA, Joint	Significant	rs210282091	missense	0 ± 0.12	0.63 ± 0.09	-0.24 ± 0.12	0.68 ± 0.1	SLC45A2	C1QTNF3,U6,AMACR,SLC45A2,RXFP3,ADAMTS12
20	39827944	5.86e-12, 5.09e-11, 6.98e-12	3, 2	BOA, Joint	Significant	rs210517606	3 prime UTR	-0.03 ± 0.2	0.63 ± 0.09	0.12 ± 0.2	0.64 ± 0.09	SLC45A2,RXFP3	C1QTNF3,U6,AMACR,SLC45A2,RXFP3,ADAMTS12
20	39828940	1.98e-13, 1.20e-12, 6.98e-12	3, 2	BOA, Joint	Significant	rs41606322	downstream gene	-0.09 ± 0.1	0.63 ± 0.09	-0.28 ± 0.1	0.7 ± 0.1	SLC45A2,RXFP3	C1QTNF3,U6,AMACR,SLC45A2,RXFP3,ADAMTS12
20	39835150	1.18e-10, 4.80e-12, 6.98e-12	3, 2	BOA, Joint	Significant	rs41946098	downstream gene	0.35 ± 0.11	0.63 ± 0.09	0.24 ± 0.11	0.6 ± 0.09	SLC45A2,RXFP3	C1QTNF3,U6,AMACR,SLC45A2,RXFP3,ADAMTS12
20	39835813	3.92e-12, 3.44e-11, 6.98e-12	3, 2	BOA, Joint	Significant	rs41946105	downstream gene	-0.02 ± 0.13	0.63 ± 0.09	0.14 ± 0.13	0.65 ± 0.09	SLC45A2,RXFP3	C1QTNF3,U6,AMACR,SLC45A2,RXFP3,ADAMTS12
20	39836508	2.20e-11, 6.65e-11, 7.70e-12	3, 2	BOA, Joint	Significant	rs41946110	missense	-0.2 ± 0.14	0.63 ± 0.09	0.03 ± 0.14	0.64 ± 0.09	SLC45A2,RXFP3	C1QTNF3,U6,AMACR,SLC45A2,RXFP3,ADAMTS12
20	39836644	1.59e-10, 3.57e-12, 6.36e-12	3, 2	BOA, Joint	Significant	rs41946111	missense	0.37 ± 0.11	0.63 ± 0.09	0.25 ± 0.11	0.6 ± 0.09	SLC45A2,RXFP3	C1QTNF3,U6,AMACR,SLC45A2,RXFP3,ADAMTS12
20	39886602	2.29e-07, 1.60e-13, 1.62e-08, 1.70e-12	3, 1, 2	BOA, Joint, SNP	Significant	rs207831562	missense	0.73 ± 0.13	0.67 ± 0.1	0.42 ± 0.14	0.54 ± 0.1	ADAMTS12	C1QTNF3,U6,AMACR,SLC45A2,RXFP3,ADAMTS12
20	39910970	2.55e-12, 5.34e-12, 1.81e-12	3, 2	BOA, Joint	Significant	rs110201922	intron	-0.16 ± 0.09	0.67 ± 0.1	0.15 ± 0.1	0.74 ± 0.11	ADAMTS12	C1QTNF3,U6,AMACR,SLC45A2,RXFP3,ADAMTS12
20	39996191	1.86e-12, 1.08e-11, 1.90e-12	3, 2	BOA, Joint	Significant	rs110365251	intron	-0.09 ± 0.1	0.68 ± 0.1	0.1 ± 0.1	0.71 ± 0.1	ADAMTS12	C1QTNF3,AMACR,SLC45A2,RXFP3,ADAMTS12
20	40000115	7.50e-12, 1.72e-11, 1.90e-12	3, 2	BOA, Joint	Significant	rs135949269	intron	-0.18 ± 0.11	0.68 ± 0.1	0 ± 0.11	0.69 ± 0.1	ADAMTS12	C1QTNF3,AMACR,SLC45A2,RXFP3,ADAMTS12
20	40000232	6.52e-12, 1.71e-11, 1.90e-12	3, 2	BOA, Joint	Significant	rs137643680	intron	-0.17 ± 0.11	0.68 ± 0.1	0.01 ± 0.11	0.69 ± 0.1	ADAMTS12	C1QTNF3,AMACR,SLC45A2,RXFP3,ADAMTS12
20	40000254	5.06e-12, 1.66e-11, 1.90e-12	3, 2	BOA, Joint	Significant	rs133134487	intron	-0.16 ± 0.11	0.68 ± 0.1	0.03 ± 0.11	0.69 ± 0.1	ADAMTS12	C1QTNF3,AMACR,SLC45A2,RXFP3,ADAMTS12
20	40000487	4.23e-12, 1.61e-11, 1.90e-12	3, 2	BOA, Joint	Significant	rs3423095674	intron	-0.14 ± 0.11	0.68 ± 0.1	0.04 ± 0.11	0.69 ± 0.1	ADAMTS12	C1QTNF3,AMACR,SLC45A2,RXFP3,ADAMTS12
20	40114737	8.51e-11, 1.49e-11, 1.90e-12	3, 2	BOA, Joint	Significant	rs450544971	splice region,intron,splice polypyrimidine tract	0.35 ± 0.13	0.68 ± 0.1	0.07 ± 0.13	0.67 ± 0.1	ADAMTS12	ADAMTS12,TARS1
20	40140949	1.34e-08, 7.21e-12, 1.90e-12	3, 2	BOA, Joint	Significant	rs109185442	intron	0.41 ± 0.1	0.68 ± 0.1	0.14 ± 0.11	0.62 ± 0.11	ADAMTS12	ADAMTS12,TARS1,bta-mir-12058
20	40157794	6.59e-08, 2.22e-12, 8.30e-07, 1.90e-12	3, 1, 2	BOA, Joint, SNP	Significant	rs109045799	missense	-0.46 ± 0.09	0.68 ± 0.1	-0.21 ± 0.1	0.59 ± 0.11	ADAMTS12	ADAMTS12,TARS1,bta-mir-12058
20	40193875	9.56e-09, 2.10e-12, 1.90e-12	3, 2	BOA, Joint	Significant	rs137320018	splice region,intron	0.43 ± 0.09	0.68 ± 0.1	0.21 ± 0.1	0.6 ± 0.11	ADAMTS12	ADAMTS12,TARS1,bta-mir-12058
20	40210354	5.13e-13, 1.16e-08, 1.90e-12	3, 1, 2	Joint, SNP, BOA	Significant	rs137671492	missense	-0.54 ± 0.09	0.68 ± 0.1	-0.28 ± 0.11	0.54 ± 0.11	ADAMTS12	ADAMTS12,TARS1,bta-mir-12058
20	40210582	4.13e-09, 1.83e-12, 1.90e-12	3, 2	BOA, Joint	Significant	rs462994587	missense	0.85 ± 0.19	0.68 ± 0.1	0.43 ± 0.2	0.61 ± 0.1	ADAMTS12	ADAMTS12,TARS1,bta-mir-12058
20	40210855	4.03e-09, 1.85e-12, 1.90e-12	3, 2	BOA, Joint	Significant	rs448569583	missense	0.85 ± 0.19	0.68 ± 0.1	0.43 ± 0.2	0.61 ± 0.1	ADAMTS12	ADAMTS12,TARS1,bta-mir-12058
20	40261584	1.84e-13, 4.57e-10, 1.90e-12	3, 1, 2	Joint, SNP, BOA	Significant	rs109269484	intron	-0.59 ± 0.09	0.68 ± 0.1	-0.33 ± 0.11	0.51 ± 0.11	ADAMTS12	ADAMTS12,TARS1,bta-mir-12058
20	40289542	8.23e-11, 1.31e-11, 1.90e-12	3, 2	BOA, Joint	Significant	rs41571908	intergenic	0.28 ± 0.1	0.68 ± 0.1	0.08 ± 0.1	0.66 ± 0.1	-	ADAMTS12,TARS1,bta-mir-12058
20	40650558	6.13e-09, 1.19e-11, 1.90e-12	3, 2	BOA, Joint	Significant	rs110378369	intergenic	-0.39 ± 0.1	0.68 ± 0.1	-0.09 ± 0.11	0.64 ± 0.11	-	ENSBTAG00000052313
20	40755960	2.65e-12, 2.29e-12, 1.90e-12	3, 2	BOA, Joint	Significant	rs109718778	intergenic	-0.2 ± 0.1	0.68 ± 0.1	-0.19 ± 0.09	0.68 ± 0.1	-	ENSBTAG00000052313,NPR3
20	40788482	1.15e-10, 1.29e-12, 1.90e-12	3, 2	BOA, Joint	Significant	rs41578305	intergenic	0.35 ± 0.1	0.68 ± 0.1	0.22 ± 0.1	0.64 ± 0.1	-	ENSBTAG00000052313,NPR3
20	40919896	7.89e-13, 1.98e-13, 1.90e-12	3, 2	BOA, Joint	Significant	rs132712079	3 prime UTR,downstream gene	0.25 ± 0.09	0.68 ± 0.1	0.28 ± 0.09	0.7 ± 0.1	NPR3	ENSBTAG00000052313,NPR3,SUB1
20	40922093	2.89e-13, 4.23e-13, 1.90e-12	3, 2	BOA, Joint	Significant	rs483067554	missense	0.45 ± 0.23	0.68 ± 0.1	0.63 ± 0.23	0.71 ± 0.1	NPR3	ENSBTAG00000052313,NPR3,SUB1
20	40926479	1.16e-12, 1.30e-14, 1.90e-12	3, 2	BOA, Joint	Significant	rs136922488	intron	-0.35 ± 0.1	0.68 ± 0.1	-0.36 ± 0.1	0.69 ± 0.1	NPR3	ENSBTAG00000052313,NPR3,SUB1
20	41037793	3.28e-15, 2.59e-14, 8.74e-13	3, 2	BOA, Joint	Significant	rs41942346	intergenic	0.07 ± 0.1	0.7 ± 0.1	0.35 ± 0.1	0.82 ± 0.1	-	ENSBTAG00000052313,NPR3,SUB1,ZFR
20	41043126	1.08e-12, 9.83e-12, 2.09e-12	3, 2	BOA, Joint	Significant	rs209189905	intergenic	0 ± 0.09	0.69 ± 0.1	-0.11 ± 0.09	0.71 ± 0.1	-	ENSBTAG00000052313,NPR3,SUB1,ZFR
20	41050148	6.21e-13, 3.61e-12, 3.09e-12	3, 2	BOA, Joint	Significant	.	.	-0.09 ± 0.1	0.69 ± 0.1	0.21 ± 0.11	0.77 ± 0.11	-	ENSBTAG00000052313,NPR3,SUB1,ZFR
20	41050966	6.13e-11, 7.17e-11, 8.23e-12	3, 2	BOA, Joint	Significant	rs41942395	intergenic	-0.18 ± 0.09	0.67 ± 0.1	0.01 ± 0.1	0.68 ± 0.1	-	ENSBTAG00000052313,NPR3,SUB1,ZFR
20	41054896	1.43e-12, 1.28e-11, 2.53e-12	3, 2	BOA, Joint	Significant	rs41949227	intergenic	-0.01 ± 0.1	0.69 ± 0.1	-0.1 ± 0.1	0.7 ± 0.1	-	ENSBTAG00000052313,NPR3,SUB1,ZFR
20	41060930	2.11e-11, 2.25e-11, 2.53e-12	3, 2	BOA, Joint	Significant	.	.	-0.19 ± 0.09	0.69 ± 0.1	0.01 ± 0.1	0.7 ± 0.1	SUB1	ENSBTAG00000052313,NPR3,SUB1,ZFR
20	41067994	1.32e-12, 1.14e-11, 2.53e-12	3, 2	BOA, Joint	Significant	rs211169164	3 prime UTR,downstream gene	-0.03 ± 0.1	0.69 ± 0.1	-0.12 ± 0.1	0.7 ± 0.1	SUB1	ENSBTAG00000052313,NPR3,SUB1,ZFR
20	41070075	1.65e-12, 1.48e-11, 2.53e-12	3, 2	BOA, Joint	Significant	rs41949210	3 prime UTR,downstream gene	0.01 ± 0.1	0.69 ± 0.1	-0.09 ± 0.1	0.7 ± 0.1	SUB1	ENSBTAG00000052313,NPR3,SUB1,ZFR
20	41081551	1.30e-12, 1.17e-11, 2.53e-12	3, 2	BOA, Joint	Significant	rs41949202	intron	-0.01 ± 0.09	0.69 ± 0.1	-0.11 ± 0.09	0.71 ± 0.1	SUB1	ENSBTAG00000052313,NPR3,SUB1,ZFR,MTMR12
20	41089751	9.22e-12, 1.99e-11, 2.53e-12	3, 2	BOA, Joint	Significant	rs41949201	upstream gene,intron,5 prime UTR	-0.15 ± 0.09	0.69 ± 0.1	0.05 ± 0.1	0.71 ± 0.1	SUB1	ENSBTAG00000052313,NPR3,SUB1,ZFR,MTMR12
20	41102972	1.96e-13, 1.25e-13, 2.53e-12	3, 2	BOA, Joint	Significant	rs41949164	intron	0.23 ± 0.1	0.69 ± 0.1	0.32 ± 0.1	0.73 ± 0.1	SUB1	ENSBTAG00000052313,NPR3,SUB1,ZFR,MTMR12
20	41112874	6.12e-12, 7.80e-12, 2.53e-12	3, 2	BOA, Joint	Significant	rs41949134	intron	-0.19 ± 0.1	0.69 ± 0.1	-0.14 ± 0.1	0.68 ± 0.1	SUB1	ENSBTAG00000052313,NPR3,SUB1,ZFR,MTMR12
20	41122883	1.70e-08, 2.26e-11, 2.53e-12	3, 2	BOA, Joint	Significant	rs110662420	intron	0.44 ± 0.11	0.69 ± 0.1	-0.02 ± 0.13	0.7 ± 0.12	SUB1	ENSBTAG00000052313,NPR3,SUB1,ZFR,MTMR12
20	41131193	3.06e-07, 5.74e-12, 4.72e-07, 2.53e-12	3, 1, 2	BOA, Joint, SNP	Significant	rs209858552	upstream gene	0.49 ± 0.1	0.69 ± 0.1	0.19 ± 0.11	0.59 ± 0.12	SUB1	ENSBTAG00000052313,NPR3,SUB1,ZFR,MTMR12
20	41147570	7.81e-15, 1.71e-10, 2.53e-12	3, 1, 2	Joint, SNP, BOA	Significant	rs41948327	intergenic	0.59 ± 0.09	0.69 ± 0.1	0.4 ± 0.1	0.52 ± 0.11	-	NPR3,SUB1,ZFR,MTMR12
20	41160833	2.01e-13, 3.13e-10, 2.53e-12	3, 1, 2	Joint, SNP, BOA	Significant	rs109641172	intergenic	-0.59 ± 0.09	0.69 ± 0.1	-0.34 ± 0.11	0.5 ± 0.12	-	NPR3,SUB1,ZFR,MTMR12
20	41172263	5.38e-13, 3.14e-15, 2.53e-12	3, 2	BOA, Joint	Significant	rs41948317	intergenic	0.43 ± 0.11	0.69 ± 0.1	0.47 ± 0.11	0.71 ± 0.1	-	NPR3,SUB1,ZFR,MTMR12
20	41185658	3.54e-15, 6.99e-14, 2.53e-12	3, 1, 2	Joint, SNP, BOA	Significant	rs41948303	intergenic	-0.7 ± 0.09	0.69 ± 0.1	-0.48 ± 0.12	0.39 ± 0.12	-	NPR3,SUB1,ZFR,MTMR12
20	41194193	3.70e-13, 3.95e-16, 2.53e-12	3, 2	BOA, Joint	Significant	rs41948300	intergenic	0.51 ± 0.12	0.69 ± 0.1	0.55 ± 0.12	0.72 ± 0.1	-	NPR3,SUB1,ZFR,MTMR12,GOLPH3
20	41212345	6.04e-14, 7.57e-15, 2.53e-12	3, 2	BOA, Joint	Significant	rs109508735	upstream gene	0.31 ± 0.11	0.69 ± 0.1	0.43 ± 0.11	0.75 ± 0.1	ZFR	NPR3,SUB1,ZFR,MTMR12,GOLPH3
20	41215061	2.24e-10, 2.97e-15, 2.85e-07, 2.53e-12	3, 1, 2	BOA, Joint, SNP	Significant	rs41948290	intron	0.53 ± 0.1	0.69 ± 0.1	0.43 ± 0.1	0.63 ± 0.1	ZFR	NPR3,SUB1,ZFR,MTMR12,GOLPH3
20	41224013	3.70e-12, 1.15e-11, 2.53e-12	3, 2	BOA, Joint	Significant	rs208826105	intron	0.16 ± 0.11	0.69 ± 0.1	-0.14 ± 0.12	0.73 ± 0.11	ZFR	NPR3,SUB1,ZFR,MTMR12,GOLPH3
20	41233779	1.81e-12, 1.92e-15, 2.53e-12	3, 2	BOA, Joint	Significant	rs41948285	intron	0.49 ± 0.12	0.69 ± 0.1	0.5 ± 0.12	0.69 ± 0.1	ZFR	NPR3,SUB1,ZFR,MTMR12,GOLPH3
20	41271281	1.94e-12, 2.84e-16, 2.53e-12	3, 2	BOA, Joint	Significant	rs41948260	intron,downstream gene	0.55 ± 0.12	0.69 ± 0.1	0.55 ± 0.12	0.69 ± 0.1	ZFR	SUB1,ZFR,MTMR12,GOLPH3,PDZD2
20	41281361	1.23e-13, 4.22e-15, 2.53e-12	3, 2	BOA, Joint	Significant	rs41948266	intron,downstream gene	0.36 ± 0.11	0.69 ± 0.1	0.44 ± 0.11	0.73 ± 0.1	ZFR	SUB1,ZFR,MTMR12,GOLPH3,PDZD2
20	41292864	2.53e-13, 2.71e-11, 4.34e-12	3, 1, 2	Joint, SNP, BOA	Significant	rs110361569	intron	-0.63 ± 0.09	0.69 ± 0.1	-0.37 ± 0.12	0.45 ± 0.12	ZFR	SUB1,ZFR,MTMR12,GOLPH3,PDZD2
20	41303060	6.58e-14, 3.63e-12, 4.06e-12	3, 1, 2	Joint, SNP, BOA	Significant	rs43019232	intergenic	-0.65 ± 0.09	0.69 ± 0.1	-0.41 ± 0.12	0.43 ± 0.12	ZFR	SUB1,ZFR,MTMR12,GOLPH3,PDZD2
20	41314439	8.31e-14, 3.90e-12, 2.23e-11	3, 1, 2	Joint, SNP, BOA	Significant	rs43019242	intergenic	-0.65 ± 0.09	0.67 ± 0.1	-0.44 ± 0.11	0.41 ± 0.12	MTMR12	SUB1,ZFR,MTMR12,GOLPH3,PDZD2
20	41320435	4.71e-07, 6.95e-11, 2.45e-11	3, 2	BOA, Joint	Significant	rs381161961	upstream gene	0.48 ± 0.1	0.67 ± 0.1	0.18 ± 0.12	0.58 ± 0.12	MTMR12	SUB1,ZFR,MTMR12,GOLPH3,PDZD2
20	41330070	5.48e-12, 3.50e-11, 4.89e-11	3, 2	BOA, Joint	Significant	rs43019256	intron	0.11 ± 0.14	0.66 ± 0.1	0.32 ± 0.14	0.7 ± 0.1	MTMR12	SUB1,ZFR,MTMR12,GOLPH3,PDZD2
20	41344005	1.18e-10, 6.44e-07, 4.89e-11	3, 1, 2	Joint, SNP, BOA	Significant	rs210636718	intron	0.49 ± 0.1	0.66 ± 0.1	0.19 ± 0.12	0.55 ± 0.12	MTMR12	SUB1,ZFR,MTMR12,GOLPH3,PDZD2
20	41357395	9.25e-07, 9.08e-12, 2.53e-07, 4.89e-11	3, 1, 2	BOA, Joint, SNP	Significant	rs42077722	intron	-0.51 ± 0.1	0.66 ± 0.1	-0.3 ± 0.11	0.53 ± 0.11	MTMR12	SUB1,ZFR,MTMR12,GOLPH3,PDZD2
20	41362588	5.90e-10, 3.14e-10, 4.89e-11	3, 2	BOA, Joint	Significant	rs137023272	intron	-0.3 ± 0.13	0.66 ± 0.1	-0.1 ± 0.13	0.64 ± 0.1	MTMR12	SUB1,ZFR,MTMR12,GOLPH3,PDZD2
20	41372489	7.85e-07, 1.16e-11, 3.84e-07, 4.89e-11	3, 1, 2	BOA, Joint, SNP	Significant	.	.	-0.51 ± 0.1	0.66 ± 0.1	-0.29 ± 0.11	0.54 ± 0.11	MTMR12	SUB1,ZFR,MTMR12,GOLPH3,PDZD2
20	41381733	1.26e-10, 6.71e-07, 4.89e-11	3, 1, 2	Joint, SNP, BOA	Significant	rs210986295	intron	0.5 ± 0.1	0.66 ± 0.1	0.19 ± 0.12	0.55 ± 0.12	MTMR12	ZFR,MTMR12,GOLPH3,PDZD2
20	41382067	1.65e-10, 4.89e-11	3, 2	Joint, BOA	Significant	rs207984464	missense	0.47 ± 0.1	0.66 ± 0.1	0.16 ± 0.12	0.57 ± 0.12	MTMR12	ZFR,MTMR12,GOLPH3,PDZD2
20	41389200	7.13e-07, 1.38e-11, 5.02e-07, 4.89e-11	3, 1, 2	BOA, Joint, SNP	Significant	rs42077700	missense	-0.5 ± 0.1	0.66 ± 0.1	-0.28 ± 0.11	0.54 ± 0.11	MTMR12	ZFR,MTMR12,GOLPH3,PDZD2
20	41389991	5.75e-12, 9.73e-08, 4.89e-11	3, 1, 2	Joint, SNP, BOA	Significant	rs42077699	3 prime UTR	-0.53 ± 0.1	0.66 ± 0.1	-0.31 ± 0.11	0.53 ± 0.11	MTMR12	ZFR,MTMR12,GOLPH3,PDZD2
20	41390838	1.99e-12, 1.75e-09, 4.89e-11	3, 1, 2	Joint, SNP, BOA	Significant	rs42077697	3 prime UTR	-0.56 ± 0.09	0.66 ± 0.1	-0.35 ± 0.11	0.48 ± 0.11	MTMR12	ZFR,MTMR12,GOLPH3,PDZD2
20	41391380	1.74e-07, 8.73e-12, 4.89e-11	3, 2	BOA, Joint	Significant	rs42077696	downstream gene	-0.52 ± 0.11	0.66 ± 0.1	-0.31 ± 0.11	0.55 ± 0.11	MTMR12	ZFR,MTMR12,GOLPH3,PDZD2
20	41398824	6.89e-11, 9.29e-09, 4.89e-11	3, 1, 2	Joint, SNP, BOA	Significant	rs208896762	intergenic	-0.55 ± 0.1	0.66 ± 0.1	-0.24 ± 0.13	0.49 ± 0.13	MTMR12	ZFR,MTMR12,GOLPH3,PDZD2
20	41409414	8.10e-07, 1.15e-11, 3.69e-07, 4.89e-11	3, 1, 2	BOA, Joint, SNP	Significant	rs42753894	intergenic	-0.51 ± 0.1	0.66 ± 0.1	-0.29 ± 0.11	0.54 ± 0.11	-	ZFR,MTMR12,GOLPH3,PDZD2
20	41418582	6.97e-10, 4.03e-10, 4.89e-11	3, 2	BOA, Joint	Significant	rs135750373	intergenic	-0.21 ± 0.09	0.66 ± 0.1	-0.02 ± 0.1	0.65 ± 0.11	-	ZFR,MTMR12,GOLPH3,PDZD2
20	41419243	1.22e-09, 3.64e-10, 4.89e-11	3, 2	BOA, Joint	Significant	rs110538427	intergenic	-0.24 ± 0.09	0.66 ± 0.1	-0.05 ± 0.1	0.64 ± 0.11	-	ZFR,MTMR12,GOLPH3,PDZD2
20	41429115	1.29e-09, 2.29e-10, 4.89e-11	3, 2	BOA, Joint	Significant	rs209616790	intergenic	-0.33 ± 0.12	0.66 ± 0.1	-0.13 ± 0.12	0.63 ± 0.1	-	ZFR,MTMR12,GOLPH3,PDZD2
20	41435050	2.09e-13, 1.60e-12, 4.89e-11	3, 2	BOA, Joint	Significant	rs42753915	upstream gene	0.07 ± 0.11	0.66 ± 0.1	0.38 ± 0.12	0.79 ± 0.11	GOLPH3	ZFR,MTMR12,GOLPH3,PDZD2
20	41458626	1.96e-14, 1.04e-13, 4.89e-11	3, 2	BOA, Joint	Significant	rs108969749	intron	0.12 ± 0.11	0.66 ± 0.1	0.46 ± 0.11	0.83 ± 0.11	GOLPH3	ZFR,MTMR12,GOLPH3,PDZD2
20	41465643	8.14e-14, 5.83e-13, 4.89e-11	3, 2	BOA, Joint	Significant	rs109646256	intron	0.08 ± 0.11	0.66 ± 0.1	0.41 ± 0.11	0.81 ± 0.11	GOLPH3	ZFR,MTMR12,GOLPH3,PDZD2
20	41503421	8.57e-14, 6.31e-13, 4.89e-11	3, 2	BOA, Joint	Significant	rs132631498	downstream gene	0.08 ± 0.11	0.66 ± 0.1	0.41 ± 0.11	0.81 ± 0.11	PDZD2	ZFR,MTMR12,GOLPH3,PDZD2
20	41505526	6.04e-10, 2.51e-11, 1.79e-11	3, 2	BOA, Joint	Significant	rs136619404	3 prime UTR,downstream gene	-0.31 ± 0.1	0.66 ± 0.1	-0.18 ± 0.1	0.63 ± 0.1	PDZD2	ZFR,MTMR12,GOLPH3,PDZD2
20	41509860	3.51e-11, 5.19e-11, 2.46e-11	3, 2	BOA, Joint	Significant	rs110633102	intron	-0.18 ± 0.1	0.65 ± 0.1	0.19 ± 0.11	0.75 ± 0.11	PDZD2	ZFR,MTMR12,GOLPH3,PDZD2
20	41519307	6.68e-12, 3.80e-11, 2.46e-11	3, 2	BOA, Joint	Significant	rs110472177	missense	-0.1 ± 0.1	0.65 ± 0.1	0.21 ± 0.11	0.73 ± 0.11	PDZD2	ZFR,MTMR12,GOLPH3,PDZD2
20	41519616	2.11e-11, 1.30e-10, 6.72e-11	3, 2	BOA, Joint	Significant	rs134225721	missense	-0.08 ± 0.1	0.63 ± 0.1	0.17 ± 0.1	0.7 ± 0.1	PDZD2	ZFR,MTMR12,GOLPH3,PDZD2
20	41521971	1.17e-10, 6.95e-10, 4.91e-10	3, 2	BOA, Joint	Significant	rs378146833	missense	0.14 ± 0.16	0.6 ± 0.1	-0.33 ± 0.18	0.67 ± 0.1	PDZD2	ZFR,MTMR12,GOLPH3,PDZD2
20	41530085	2.71e-10, 2.00e-09, 4.91e-10	3, 2	BOA, Joint	Significant	rs133585043	missense	0.04 ± 0.09	0.6 ± 0.1	0.11 ± 0.09	0.61 ± 0.1	PDZD2	ZFR,MTMR12,GOLPH3,PDZD2
20	41530145	3.71e-10, 8.13e-10, 4.91e-10	3, 2	BOA, Joint	Significant	rs211686275	missense	0.15 ± 0.1	0.6 ± 0.1	0.17 ± 0.09	0.6 ± 0.1	PDZD2	ZFR,MTMR12,GOLPH3,PDZD2
20	41535145	1.03e-10, 8.46e-10, 4.91e-10	3, 2	BOA, Joint	Significant	rs209818718	intron	-0.01 ± 0.09	0.6 ± 0.1	0.17 ± 0.1	0.65 ± 0.1	PDZD2	ZFR,MTMR12,GOLPH3,PDZD2
20	41537439	1.43e-10, 1.12e-09, 4.91e-10	3, 2	BOA, Joint	Significant	rs41641054	intron	-0.03 ± 0.09	0.6 ± 0.1	0.15 ± 0.1	0.64 ± 0.1	PDZD2	ZFR,MTMR12,GOLPH3,PDZD2
20	41547080	2.77e-10, 2.12e-09, 4.91e-10	3, 2	BOA, Joint	Significant	rs41943889	intron	-0.05 ± 0.13	0.6 ± 0.1	0.15 ± 0.14	0.62 ± 0.1	PDZD2	ZFR,MTMR12,GOLPH3,PDZD2
20	41558343	1.82e-09, 3.94e-09, 4.91e-10	3, 2	BOA, Joint	Significant	rs41943894	intron	-0.16 ± 0.1	0.6 ± 0.1	-0.01 ± 0.1	0.6 ± 0.1	PDZD2	MTMR12,GOLPH3,PDZD2
20	41563561	1.12e-08, 3.92e-09, 4.91e-10	3, 2	BOA, Joint	Significant	rs134870864	intron	0.45 ± 0.18	0.6 ± 0.1	-0.02 ± 0.2	0.6 ± 0.11	PDZD2	MTMR12,GOLPH3,PDZD2
20	41565381	1.92e-10, 4.91e-10	3, 2	Joint, BOA	Significant	rs136102087	intron	-0.47 ± 0.1	0.6 ± 0.1	-0.26 ± 0.11	0.48 ± 0.11	PDZD2	MTMR12,GOLPH3,PDZD2
20	41575467	6.47e-11, 2.15e-10, 4.91e-10	3, 2	BOA, Joint	Significant	rs208257427	intron	0.19 ± 0.14	0.6 ± 0.1	0.35 ± 0.14	0.63 ± 0.1	PDZD2	MTMR12,GOLPH3,PDZD2
20	41596996	8.81e-11, 9.47e-11, 4.91e-10	3, 2	BOA, Joint	Significant	rs41943911	intron	0.26 ± 0.13	0.6 ± 0.1	0.35 ± 0.13	0.63 ± 0.1	PDZD2	MTMR12,GOLPH3,PDZD2
20	41604955	6.30e-11, 1.77e-10, 4.91e-10	3, 2	BOA, Joint	Significant	rs41943923	missense	0.21 ± 0.14	0.6 ± 0.1	0.36 ± 0.14	0.63 ± 0.1	PDZD2	MTMR12,GOLPH3,PDZD2
20	41608908	6.02e-11, 1.85e-10, 4.91e-10	3, 2	BOA, Joint	Significant	.	.	0.2 ± 0.14	0.6 ± 0.1	0.36 ± 0.14	0.64 ± 0.1	PDZD2	MTMR12,GOLPH3,PDZD2
20	41636274	6.71e-11, 2.32e-10, 4.91e-10	3, 2	BOA, Joint	Significant	rs208341637	intron	0.19 ± 0.14	0.6 ± 0.1	0.34 ± 0.15	0.63 ± 0.1	PDZD2	MTMR12,GOLPH3,PDZD2
20	41646760	6.28e-11, 1.99e-10, 4.91e-10	3, 2	BOA, Joint	Significant	rs41944651	intron	0.2 ± 0.14	0.6 ± 0.1	0.35 ± 0.15	0.64 ± 0.1	PDZD2	GOLPH3,PDZD2
20	41684531	3.18e-09, 3.90e-09, 4.91e-10	3, 2	BOA, Joint	Significant	rs109429820	intron	0.19 ± 0.1	0.6 ± 0.1	0.02 ± 0.11	0.59 ± 0.1	PDZD2	GOLPH3,PDZD2
20	41718842	2.71e-09, 3.90e-09, 4.91e-10	3, 2	BOA, Joint	Significant	rs41601598	intron,upstream gene	-0.2 ± 0.11	0.6 ± 0.1	0.02 ± 0.12	0.6 ± 0.1	PDZD2	GOLPH3,PDZD2,ENSBTAG00000049212
20	41845476	8.68e-10, 3.60e-09, 4.91e-10	3, 2	BOA, Joint	Significant	rs133733831	intron	0.11 ± 0.1	0.6 ± 0.1	0.04 ± 0.1	0.59 ± 0.1	PDZD2	PDZD2,ENSBTAG00000049212,C20H5orf22,DROSHA
20	41912885	6.81e-10, 3.37e-09, 4.91e-10	3, 2	BOA, Joint	Significant	rs41946204	intergenic	0.1 ± 0.1	0.6 ± 0.1	-0.06 ± 0.11	0.61 ± 0.1	PDZD2	PDZD2,ENSBTAG00000049212,C20H5orf22,DROSHA
20	41946834	3.80e-09, 5.47e-10	3, 2	Joint, BOA	Significant	rs137075682	intergenic	0.37 ± 0.1	0.6 ± 0.1	-0.07 ± 0.13	0.64 ± 0.13	ENSBTAG00000049212	PDZD2,ENSBTAG00000049212,C20H5orf22,DROSHA
20	41971373	1.06e-08, 4.15e-10, 4.61e-10	3, 2	BOA, Joint	Significant	rs207699878	intergenic	-0.53 ± 0.16	0.59 ± 0.1	-0.35 ± 0.17	0.55 ± 0.1	-	PDZD2,ENSBTAG00000049212,C20H5orf22,DROSHA,CDH6
20	41971805	5.75e-09, 1.04e-08, 1.43e-09	3, 2	BOA, Joint	Significant	rs385501068	intergenic	0.23 ± 0.14	0.58 ± 0.1	0.05 ± 0.14	0.57 ± 0.1	-	PDZD2,ENSBTAG00000049212,C20H5orf22,DROSHA,CDH6
20	41971883	6.45e-09, 1.69e-09	3, 2	Joint, BOA	Significant	rs516410556	intergenic	0.64 ± 0.15	0.57 ± 0.1	0.21 ± 0.18	0.5 ± 0.11	-	PDZD2,ENSBTAG00000049212,C20H5orf22,DROSHA,CDH6
20	41971925	1.47e-07, 5.10e-09, 9.85e-10	3, 2	BOA, Joint	Significant	rs521449166	intergenic	0.58 ± 0.18	0.58 ± 0.09	0.18 ± 0.19	0.54 ± 0.1	-	PDZD2,ENSBTAG00000049212,C20H5orf22,DROSHA,CDH6
20	41978180	3.93e-09, 7.27e-09, 9.85e-10	3, 2	BOA, Joint	Significant	rs211394446	intergenic	0.23 ± 0.14	0.58 ± 0.09	0.05 ± 0.14	0.57 ± 0.1	C20H5orf22	PDZD2,ENSBTAG00000049212,C20H5orf22,DROSHA,CDH6
20	41978518	1.92e-10, 4.39e-11, 9.85e-10	3, 1, 2	Joint, SNP, BOA	Significant	rs207980406	downstream gene	-0.65 ± 0.1	0.58 ± 0.09	-0.48 ± 0.18	0.2 ± 0.17	C20H5orf22	PDZD2,ENSBTAG00000049212,C20H5orf22,DROSHA,CDH6
20	41980673	3.45e-09, 7.47e-09, 9.85e-10	3, 2	BOA, Joint	Significant	rs384659616	downstream gene	0.22 ± 0.14	0.58 ± 0.09	0.04 ± 0.14	0.57 ± 0.1	C20H5orf22	PDZD2,ENSBTAG00000049212,C20H5orf22,DROSHA,CDH6
20	41980677	3.98e-09, 7.19e-09, 9.85e-10	3, 2	BOA, Joint	Significant	rs382808654	downstream gene	0.23 ± 0.14	0.58 ± 0.09	0.06 ± 0.14	0.57 ± 0.1	C20H5orf22	PDZD2,ENSBTAG00000049212,C20H5orf22,DROSHA,CDH6
20	41987657	4.63e-10, 1.10e-09, 9.85e-10	3, 2	BOA, Joint	Significant	rs440926620	3 prime UTR	0.62 ± 0.4	0.58 ± 0.09	0.79 ± 0.4	0.59 ± 0.1	C20H5orf22	PDZD2,ENSBTAG00000049212,C20H5orf22,DROSHA,CDH6
20	41990505	2.34e-09, 6.48e-09, 9.85e-10	3, 2	BOA, Joint	Significant	rs208450538	missense	0.21 ± 0.15	0.58 ± 0.09	-0.09 ± 0.16	0.6 ± 0.1	C20H5orf22,DROSHA	PDZD2,ENSBTAG00000049212,C20H5orf22,DROSHA,CDH6
20	41990526	2.30e-09, 7.18e-09, 9.85e-10	3, 2	BOA, Joint	Significant	rs110543734	missense	-0.23 ± 0.17	0.58 ± 0.09	-0.07 ± 0.17	0.57 ± 0.1	C20H5orf22,DROSHA	PDZD2,ENSBTAG00000049212,C20H5orf22,DROSHA,CDH6
20	41990636	4.09e-09, 7.48e-09, 9.85e-10	3, 2	BOA, Joint	Significant	rs382800150	missense	0.27 ± 0.16	0.58 ± 0.09	-0.05 ± 0.17	0.59 ± 0.1	C20H5orf22,DROSHA	PDZD2,ENSBTAG00000049212,C20H5orf22,DROSHA,CDH6
20	42006516	3.59e-09, 2.26e-08, 9.85e-10	3, 1, 2	Joint, SNP, BOA	Significant	rs209694707	splice region,intron	0.58 ± 0.1	0.58 ± 0.09	0.21 ± 0.17	0.43 ± 0.16	C20H5orf22,DROSHA	PDZD2,ENSBTAG00000049212,C20H5orf22,DROSHA,CDH6
20	42016656	5.51e-10, 5.49e-10, 9.85e-10	3, 1, 2	Joint, SNP, BOA	Significant	rs526954778	missense	0.69 ± 0.11	0.58 ± 0.09	0.41 ± 0.18	0.31 ± 0.15	DROSHA	PDZD2,ENSBTAG00000049212,C20H5orf22,DROSHA,CDH6
20	42113227	2.80e-10, 3.67e-07, 9.85e-10	3, 1, 2	Joint, SNP, BOA	Significant	rs43706905	intron	0.54 ± 0.11	0.58 ± 0.09	0.31 ± 0.12	0.45 ± 0.11	DROSHA	PDZD2,ENSBTAG00000049212,C20H5orf22,DROSHA,CDH6
20	42133960	5.77e-08, 5.57e-09, 9.85e-10	3, 2	BOA, Joint	Significant	rs41581110	intergenic	-0.27 ± 0.09	0.58 ± 0.09	-0.08 ± 0.1	0.55 ± 0.1	-	PDZD2,ENSBTAG00000049212,C20H5orf22,DROSHA,CDH6
20	42221010	2.59e-07, 7.42e-09, 9.85e-10	3, 2	BOA, Joint	Significant	rs433471179	missense	0.53 ± 0.16	0.58 ± 0.09	0.06 ± 0.18	0.56 ± 0.11	CDH6	C20H5orf22,DROSHA,CDH6
20	42331127	3.06e-09, 6.68e-09, 9.85e-10	3, 2	BOA, Joint	Significant	.	.	0.16 ± 0.1	0.58 ± 0.09	-0.06 ± 0.11	0.6 ± 0.1	CDH6	DROSHA,CDH6
20	42420454	7.05e-09, 9.85e-10	3, 2	Joint, BOA	Significant	rs133873457	intergenic	0.52 ± 0.12	0.58 ± 0.09	0.07 ± 0.16	0.54 ± 0.13	-	CDH6,ENSBTAG00000048458
20	42543356	7.82e-11, 5.31e-10, 9.85e-10	3, 2	BOA, Joint	Significant	rs41641072	intergenic	0.08 ± 0.12	0.58 ± 0.09	0.29 ± 0.12	0.64 ± 0.1	-	CDH6,ENSBTAG00000048458
20	42576696	2.65e-09, 9.05e-09, 9.85e-10	3, 1, 2	Joint, SNP, BOA	Significant	rs135721972	intergenic	0.62 ± 0.11	0.58 ± 0.09	0.26 ± 0.18	0.4 ± 0.16	-	CDH6,ENSBTAG00000048458
20	42774516	3.65e-07, 2.75e-09, 9.85e-10	3, 2	BOA, Joint	Significant	rs42289232	intergenic	-0.37 ± 0.1	0.58 ± 0.09	-0.16 ± 0.11	0.52 ± 0.1	-	ENSBTAG00000048458
20	42807308	2.26e-09, 7.76e-09, 9.85e-10	3, 2	BOA, Joint	Significant	rs29018913	intergenic	-0.19 ± 0.15	0.58 ± 0.09	-0.01 ± 0.15	0.58 ± 0.1	-	ENSBTAG00000048458
20	42876970	9.12e-10, 6.27e-09, 9.85e-10	3, 2	BOA, Joint	Significant	rs110017736	intergenic	0.05 ± 0.09	0.58 ± 0.09	0.06 ± 0.09	0.58 ± 0.1	-	ENSBTAG00000048458
20	43185447	7.71e-08, 5.03e-07, 1.63e-07	3, 2	BOA, Joint	Significant	rs41641076	intergenic	0.03 ± 0.09	0.49 ± 0.09	0.12 ± 0.09	0.51 ± 0.09	-	-
20	43322708	9.93e-09, 2.04e-07	3, 2	Joint, BOA	Significant	rs41942725	intergenic	-0.42 ± 0.09	0.49 ± 0.09	-0.31 ± 0.1	0.39 ± 0.1	-	-
20	43447120	5.74e-08, 3.30e-07, 8.28e-08	3, 2	BOA, Joint	Significant	rs42547685	intergenic	-0.07 ± 0.11	0.5 ± 0.09	0.13 ± 0.12	0.53 ± 0.1	-	-
20	43519291	1.12e-07, 7.63e-07, 1.32e-07	3, 2	BOA, Joint	Significant	rs42545598	intergenic	0.01 ± 0.09	0.49 ± 0.09	0.05 ± 0.09	0.49 ± 0.09	-	-
20	43561729	6.05e-08, 4.20e-07, 1.32e-07	3, 2	BOA, Joint	Significant	rs42544230	intergenic	-0.01 ± 0.1	0.49 ± 0.09	0.12 ± 0.1	0.52 ± 0.1	-	-
20	43728854	3.78e-07, 5.63e-07, 1.32e-07	3, 2	BOA, Joint	Significant	rs133359738	intergenic	-0.16 ± 0.09	0.49 ± 0.09	-0.09 ± 0.09	0.47 ± 0.09	-	-
20	43750029	1.55e-07, 1.32e-07	3, 2	Joint, BOA	Significant	rs109432829	intergenic	-0.39 ± 0.12	0.49 ± 0.09	-0.24 ± 0.13	0.44 ± 0.1	-	-
20	43793917	7.41e-08, 1.18e-07, 1.32e-07	3, 2	BOA, Joint	Significant	rs132767319	intergenic	0.16 ± 0.09	0.49 ± 0.09	0.18 ± 0.09	0.5 ± 0.09	-	-
20	43918878	7.41e-07, 1.32e-07	3, 2	Joint, BOA	Significant	rs134808401	intergenic	0.33 ± 0.12	0.49 ± 0.09	-0.1 ± 0.16	0.53 ± 0.12	-	-
20	44026070	1.06e-07, 4.83e-07, 1.32e-07	3, 2	BOA, Joint	Significant	rs110877717	intergenic	-0.09 ± 0.1	0.49 ± 0.09	0.11 ± 0.1	0.53 ± 0.1	-	-
20	44099958	1.23e-10, 7.78e-09, 1.32e-07	3, 1, 2	Joint, SNP, BOA	Significant	rs3423476516	intergenic	0.56 ± 0.1	0.49 ± 0.09	0.44 ± 0.1	0.34 ± 0.1	-	-
20	44217164	3.34e-08, 1.55e-07, 1.32e-07	3, 2	BOA, Joint	Significant	rs42903851	intergenic	0.12 ± 0.13	0.49 ± 0.09	0.25 ± 0.14	0.52 ± 0.09	-	-
20	44280089	2.86e-07, 4.83e-08, 1.32e-07	3, 2	BOA, Joint	Significant	rs41641086	intergenic	-0.25 ± 0.09	0.49 ± 0.09	-0.22 ± 0.09	0.48 ± 0.09	-	-
20	44319688	7.99e-07, 1.32e-07	3, 2	Joint, BOA	Significant	rs137649169	intergenic	-0.23 ± 0.1	0.49 ± 0.09	-0.05 ± 0.1	0.47 ± 0.1	-	-
20	44442095	2.53e-08, 1.80e-07, 1.32e-07	3, 2	BOA, Joint	Significant	rs41948025	intergenic	-0.01 ± 0.1	0.49 ± 0.09	0.18 ± 0.1	0.55 ± 0.1	-	-
20	44480511	3.42e-08, 1.32e-07	3, 2	Joint, BOA	Significant	rs41601603	intergenic	-0.41 ± 0.1	0.49 ± 0.09	-0.26 ± 0.1	0.39 ± 0.1	-	-
20	44673055	7.59e-08, 7.02e-08, 1.32e-07	3, 2	BOA, Joint	Significant	rs41641100	intergenic	-0.18 ± 0.09	0.49 ± 0.09	-0.2 ± 0.09	0.5 ± 0.09	-	-
20	44833005	5.10e-07, 8.71e-07, 1.32e-07	3, 2	BOA, Joint	Significant	rs42738296	intergenic	0.16 ± 0.1	0.49 ± 0.09	-0.03 ± 0.1	0.5 ± 0.1	-	5S_rRNA
20	44834520	5.16e-07, 7.99e-07, 1.32e-07	3, 2	BOA, Joint	Significant	rs42738301	intergenic	0.16 ± 0.09	0.49 ± 0.09	-0.05 ± 0.1	0.51 ± 0.1	-	5S_rRNA
20	44943895	1.73e-07, 1.32e-07	3, 2	Joint, BOA	Significant	rs42901233	intergenic	0.52 ± 0.15	0.49 ± 0.09	0.29 ± 0.16	0.43 ± 0.1	-	5S_rRNA
20	44991278	7.11e-07, 3.92e-07, 1.32e-07	3, 2	BOA, Joint	Significant	rs42655792	intergenic	-0.3 ± 0.13	0.49 ± 0.09	-0.18 ± 0.14	0.47 ± 0.09	-	5S_rRNA
20	45053767	1.47e-07, 6.18e-07, 1.32e-07	3, 2	BOA, Joint	Significant	rs110003623	intergenic	0.11 ± 0.12	0.49 ± 0.09	0.1 ± 0.12	0.49 ± 0.09	-	5S_rRNA
20	45076553	1.32e-07, 6.63e-07	3, 2	BOA, Joint	Significant	rs29016327	intergenic	-0.09 ± 0.11	0.49 ± 0.09	0.09 ± 0.11	0.51 ± 0.1	-	5S_rRNA
20	45148021	3.11e-07, 1.32e-07	3, 2	Joint, BOA	Significant	rs41616271	intergenic	-0.29 ± 0.1	0.49 ± 0.09	-0.15 ± 0.1	0.45 ± 0.1	-	5S_rRNA
20	45235500	7.39e-07	2	BOA	Significant	rs135132782	intergenic	0.34 ± 0.15	0.46 ± 0.09	-0.05 ± 0.17	0.47 ± 0.11	-	5S_rRNA,U6
20	45277490	1.34e-07, 2.76e-06	3, 2	Joint, BOA	Significant	rs134428837	intergenic	-0.48 ± 0.11	0.43 ± 0.09	-0.35 ± 0.11	0.34 ± 0.1	-	U6
20	45326625	1.32e-06	2	BOA	Significant	rs43049902	intergenic	-0.04 ± 0.09	0.45 ± 0.09	0.08 ± 0.09	0.47 ± 0.1	-	U6
20	45382615	3.46e-06	2	BOA	Significant	rs3423475994	intergenic	0.58 ± 0.17	0.43 ± 0.09	0.3 ± 0.19	0.36 ± 0.1	-	U6
24	46439947	1.34e-07, 6.38e-08, 3.26e-07	3, 1	SNP, Joint	Significant	rs210957306	synonymous	0.48 ± 0.09	0.19 ± 0.08	0.5 ± 0.09	0.22 ± 0.08	ST8SIA5	LOXHD1,ST8SIA5,PIAS2,ENSBTAG00000047547,ENSBTAG00000047360
24	46441353	9.44e-07, 4.19e-07	3	SNP, Joint	Significant	rs210543274	intron	0.45 ± 0.09	0.19 ± 0.08	0.46 ± 0.09	0.21 ± 0.08	ST8SIA5	LOXHD1,ST8SIA5,PIAS2,ENSBTAG00000047547,ENSBTAG00000047360
24	46441868	2.92e-08, 1.45e-08, 1.02e-07	3, 1	SNP, Joint	Significant	rs209550006	intron	0.51 ± 0.1	0.19 ± 0.08	0.53 ± 0.1	0.23 ± 0.08	ST8SIA5	LOXHD1,ST8SIA5,PIAS2,ENSBTAG00000047547,ENSBTAG00000047360
24	56790562	8.77e-08, 2.05e-08	3, 1	Joint, SNP	Significant	rs525837833	splice region,intron,splice polypyrimidine tract	0.6 ± 0.11	0.28 ± 0.07	0.76 ± 0.19	-0.13 ± 0.12	FECH	ST8SIA3,U6,ONECUT2,FECH,NARS1,ATP8B1
24	56809875	2.76e-07	1	SNP	Significant	rs526846524	missense	0.57 ± 0.11	0.28 ± 0.07	0.55 ± 0.18	0.01 ± 0.11	FECH	ST8SIA3,U6,ONECUT2,FECH,NARS1,ATP8B1
24	57295203	8.69e-07	1	SNP	Significant	rs380855459	non coding transcript exon	0.51 ± 0.1	0.29 ± 0.07	0.46 ± 0.18	0.04 ± 0.12	5S_rRNA	5S_rRNA,NEDD4L
24	57441741	3.19e-07, 2.51e-07	3, 1	Joint, SNP	Significant	rs3423094013	intron	-0.46 ± 0.09	0.29 ± 0.07	-0.36 ± 0.1	0.14 ± 0.08	NEDD4L	5S_rRNA,NEDD4L,ENSBTAG00000051924,bta-mir-122,ALPK2
24	57697065	1.79e-07	3	Joint	Significant	rs209214334	missense	-0.5 ± 0.11	0.29 ± 0.07	-0.4 ± 0.11	0.2 ± 0.07	ALPK2	NEDD4L,ENSBTAG00000051924,bta-mir-122,ALPK2,ENSBTAG00000048728,ENSBTAG00000051860,MALT1,ZNF532
24	58163340	8.10e-07, 5.30e-07	3, 2	BOA	Significant	rs209804114	3 prime UTR	-0.21 ± 0.13	0.36 ± 0.07	-0.17 ± 0.13	0.36 ± 0.07	SEC11C	ZNF532,OACYL,SEC11C,GRP,RAX,CPLX4,LMAN1,CCBE1
24	58163445	1.15e-06	2	BOA	Significant	rs208873239	3 prime UTR	-0.15 ± 0.09	0.35 ± 0.07	0.09 ± 0.11	0.39 ± 0.08	SEC11C	ZNF532,OACYL,SEC11C,GRP,RAX,CPLX4,LMAN1,CCBE1
24	58274370	7.62e-07	2	BOA	Significant	rs110302216	intron	0.17 ± 0.09	0.36 ± 0.07	0.11 ± 0.09	0.35 ± 0.07	CPLX4	ZNF532,OACYL,SEC11C,GRP,RAX,CPLX4,LMAN1,CCBE1
24	58294700	7.62e-07	2	BOA	Significant	rs800869816	splice donor 5th base,intron	-0.51 ± 0.28	0.36 ± 0.07	-0.37 ± 0.29	0.35 ± 0.07	CPLX4,LMAN1	ZNF532,OACYL,SEC11C,GRP,RAX,CPLX4,LMAN1,CCBE1
24	58307694	7.62e-07	2	BOA	Significant	rs210681046	splice region,intron	-0.17 ± 0.12	0.36 ± 0.07	-0.08 ± 0.12	0.35 ± 0.07	LMAN1	OACYL,SEC11C,GRP,RAX,CPLX4,LMAN1,CCBE1
24	58309010	7.62e-07	2	BOA	Significant	rs209189320	intron,missense	-0.14 ± 0.12	0.36 ± 0.07	-0.05 ± 0.12	0.36 ± 0.07	LMAN1	OACYL,SEC11C,GRP,RAX,CPLX4,LMAN1,CCBE1
24	58355186	1.81e-07, 7.62e-07	3, 2	Joint, BOA	Significant	rs133371651	intergenic	-0.39 ± 0.09	0.36 ± 0.07	-0.25 ± 0.1	0.28 ± 0.08	-	OACYL,SEC11C,GRP,RAX,CPLX4,LMAN1,CCBE1
24	58381358	7.62e-07	2	BOA	Significant	rs478955444	missense	-0.33 ± 0.12	0.36 ± 0.07	-0.16 ± 0.12	0.33 ± 0.08	CCBE1	SEC11C,GRP,RAX,CPLX4,LMAN1,CCBE1
24	58393888	7.62e-07	2	BOA	Significant	rs136450377	intron	0.37 ± 0.1	0.36 ± 0.07	0.18 ± 0.11	0.3 ± 0.08	CCBE1	SEC11C,GRP,RAX,CPLX4,LMAN1,CCBE1
24	58396499	2.61e-07, 7.62e-07	3, 2	Joint, BOA	Significant	rs109146853	splice region,intron,splice polypyrimidine tract	-0.37 ± 0.09	0.36 ± 0.07	-0.24 ± 0.1	0.29 ± 0.08	CCBE1	SEC11C,GRP,RAX,CPLX4,LMAN1,CCBE1
24	58468125	7.62e-07	2	BOA	Significant	rs110355049	intron	0.19 ± 0.11	0.36 ± 0.07	0.05 ± 0.11	0.35 ± 0.08	CCBE1	RAX,CPLX4,LMAN1,CCBE1
24	58568769	7.62e-07	2	BOA	Significant	rs109837564	intron	-0.17 ± 0.09	0.36 ± 0.07	0.07 ± 0.1	0.39 ± 0.08	CCBE1	CCBE1,PMAIP1
24	58671488	6.89e-08, 1.73e-08, 7.62e-07	3, 2	BOA, Joint	Significant	rs109664725	intergenic	0.24 ± 0.09	0.36 ± 0.07	0.31 ± 0.09	0.4 ± 0.07	-	CCBE1,PMAIP1
24	58695839	7.62e-07	2	BOA	Significant	rs109908776	intergenic	-0.15 ± 0.09	0.36 ± 0.07	0.09 ± 0.1	0.4 ± 0.08	-	CCBE1,PMAIP1
24	58747454	7.62e-07	2	BOA	Significant	rs109290613	3 prime UTR	-0.13 ± 0.17	0.36 ± 0.07	0 ± 0.17	0.36 ± 0.07	PMAIP1	CCBE1,PMAIP1
24	58853491	7.62e-07	2	BOA	Significant	rs109253489	intergenic	0.31 ± 0.12	0.36 ± 0.07	-0.02 ± 0.14	0.37 ± 0.09	-	CCBE1,PMAIP1
24	58877604	7.73e-07, 7.62e-07	3, 2	BOA	Significant	rs110600799	intergenic	0.12 ± 0.09	0.36 ± 0.07	0.12 ± 0.09	0.36 ± 0.07	-	PMAIP1
24	58941172	1.95e-07, 7.62e-07	3, 2	BOA	Significant	rs134883450	intergenic	0.03 ± 0.09	0.36 ± 0.07	0.16 ± 0.1	0.39 ± 0.08	-	PMAIP1,MC4R
24	59016719	7.62e-07	2	BOA	Significant	rs133443411	intergenic	0.29 ± 0.1	0.36 ± 0.07	-0.06 ± 0.13	0.39 ± 0.1	-	MC4R
24	59030471	7.62e-07	2	BOA	Significant	rs385022375	intergenic	0.34 ± 0.1	0.36 ± 0.07	0.01 ± 0.14	0.35 ± 0.1	-	MC4R
24	59044980	1.24e-07, 8.23e-07, 7.62e-07	3, 2	BOA, Joint	Significant	rs137315633	intergenic	-0.02 ± 0.1	0.36 ± 0.07	0.2 ± 0.1	0.42 ± 0.08	-	MC4R,ENSBTAG00000000531
24	59057936	3.02e-07, 7.62e-07	3, 2	Joint, BOA	Significant	rs110876480	intergenic	-0.38 ± 0.13	0.36 ± 0.07	-0.3 ± 0.13	0.34 ± 0.07	-	MC4R,ENSBTAG00000000531
24	59073867	9.02e-09, 6.03e-08, 1.36e-07	3, 2	BOA, Joint	Significant	rs208821610	intergenic	-0.04 ± 0.09	0.39 ± 0.07	-0.23 ± 0.1	0.45 ± 0.08	-	MC4R,ENSBTAG00000000531
24	59092424	3.26e-07, 3.11e-07	3, 2	BOA	Significant	rs135770744	intergenic	-0.07 ± 0.09	0.38 ± 0.07	-0.07 ± 0.09	0.38 ± 0.07	-	MC4R,ENSBTAG00000000531,ENSBTAG00000054502
24	59106967	1.51e-08, 9.78e-08, 1.91e-07	3, 2	BOA, Joint	Significant	rs210858951	intergenic	-0.05 ± 0.09	0.39 ± 0.07	-0.22 ± 0.1	0.45 ± 0.08	-	MC4R,ENSBTAG00000000531,ENSBTAG00000054502
24	59118688	1.62e-06	2	BOA	Significant	rs110998528	intergenic	-0.39 ± 0.12	0.37 ± 0.08	-0.26 ± 0.12	0.32 ± 0.08	-	MC4R,ENSBTAG00000000531,ENSBTAG00000054502
24	59132831	1.62e-06	2	BOA	Significant	rs135619270	intergenic	-0.27 ± 0.09	0.37 ± 0.08	-0.03 ± 0.11	0.35 ± 0.09	-	MC4R,ENSBTAG00000000531,ENSBTAG00000054502
24	59147394	1.62e-06	2	BOA	Significant	rs135308561	intergenic	0.22 ± 0.09	0.37 ± 0.08	0.09 ± 0.1	0.34 ± 0.08	-	MC4R,ENSBTAG00000000531,ENSBTAG00000054502
24	59159521	1.62e-06	2	BOA	Significant	rs133516600	downstream gene	0.21 ± 0.09	0.37 ± 0.08	0.06 ± 0.1	0.35 ± 0.08	MC4R	MC4R,ENSBTAG00000000531,ENSBTAG00000054502
24	59164671	1.62e-06	2	BOA	Significant	rs108968214	missense	0.18 ± 0.09	0.37 ± 0.08	0.04 ± 0.1	0.35 ± 0.08	MC4R	MC4R,ENSBTAG00000000531,ENSBTAG00000054502
24	59169785	1.62e-06	2	BOA	Significant	rs109912201	upstream gene	-0.22 ± 0.09	0.37 ± 0.08	-0.06 ± 0.1	0.35 ± 0.08	MC4R	MC4R,ENSBTAG00000000531,ENSBTAG00000054502
24	59171038	1.62e-06	2	BOA	Significant	rs110240200	intergenic	0.11 ± 0.1	0.37 ± 0.08	0.08 ± 0.1	0.36 ± 0.08	MC4R	MC4R,ENSBTAG00000000531,ENSBTAG00000054502
24	59186375	1.62e-06	2	BOA	Significant	rs136599523	intergenic	0.01 ± 0.1	0.37 ± 0.08	-0.08 ± 0.1	0.38 ± 0.08	-	MC4R,ENSBTAG00000000531,ENSBTAG00000054502
24	59199737	1.62e-06	2	BOA	Significant	rs137622389	intergenic	-0.08 ± 0.1	0.37 ± 0.08	-0.11 ± 0.1	0.37 ± 0.08	-	MC4R,ENSBTAG00000000531,ENSBTAG00000054502
24	59210769	1.62e-06	2	BOA	Significant	.	.	-0.27 ± 0.13	0.37 ± 0.08	0 ± 0.14	0.37 ± 0.08	-	MC4R,ENSBTAG00000000531,ENSBTAG00000054502
24	59222951	1.62e-06	2	BOA	Significant	rs136370314	intergenic	-0.25 ± 0.1	0.37 ± 0.08	-0.04 ± 0.11	0.35 ± 0.09	-	MC4R,ENSBTAG00000000531,ENSBTAG00000054502
24	59231204	1.62e-06	2	BOA	Significant	rs134673896	intergenic	0.2 ± 0.1	0.37 ± 0.08	-0.03 ± 0.11	0.38 ± 0.09	-	MC4R,ENSBTAG00000000531,ENSBTAG00000054502
24	59246611	1.62e-06	2	BOA	Significant	rs137695276	intergenic	-0.26 ± 0.09	0.37 ± 0.08	-0.11 ± 0.1	0.33 ± 0.08	-	MC4R,ENSBTAG00000000531,ENSBTAG00000054502
24	59252976	1.62e-06	2	BOA	Significant	rs135046344	intergenic	-0.21 ± 0.09	0.37 ± 0.08	-0.08 ± 0.1	0.34 ± 0.08	-	MC4R,ENSBTAG00000000531,ENSBTAG00000054502
24	59268888	1.62e-06	2	BOA	Significant	rs109775663	intergenic	-0.1 ± 0.09	0.37 ± 0.08	0.07 ± 0.1	0.39 ± 0.08	-	MC4R,ENSBTAG00000000531,ENSBTAG00000054502
24	59271340	1.62e-06	2	BOA	Significant	rs109553237	intergenic	-0.29 ± 0.09	0.37 ± 0.08	-0.15 ± 0.1	0.32 ± 0.08	-	MC4R,ENSBTAG00000000531,ENSBTAG00000054502
24	59280935	1.62e-06	2	BOA	Significant	rs208383651	intergenic	-0.17 ± 0.09	0.37 ± 0.08	0.14 ± 0.12	0.44 ± 0.1	ENSBTAG00000000531	MC4R,ENSBTAG00000000531,ENSBTAG00000054502
24	59302258	7.12e-07, 1.62e-06	3, 2	Joint, BOA	Significant	rs456264853	missense	-0.82 ± 0.3	0.37 ± 0.08	-0.69 ± 0.3	0.35 ± 0.08	ENSBTAG00000000531	MC4R,ENSBTAG00000000531,ENSBTAG00000054502
24	59303110	1.62e-06	2	BOA	Significant	rs135918076	splice region,intron,splice polypyrimidine tract	-0.17 ± 0.12	0.37 ± 0.08	-0.04 ± 0.12	0.36 ± 0.08	ENSBTAG00000000531	MC4R,ENSBTAG00000000531,ENSBTAG00000054502
24	59303164	2.02e-06	2	BOA	Significant	rs475277810	missense	0.44 ± 0.11	0.36 ± 0.08	0.06 ± 0.18	0.33 ± 0.13	ENSBTAG00000000531	MC4R,ENSBTAG00000000531,ENSBTAG00000054502
24	59303345	2.49e-06	2	BOA	Significant	rs136390712	missense	-0.21 ± 0.09	0.36 ± 0.08	0.01 ± 0.11	0.36 ± 0.09	ENSBTAG00000000531	MC4R,ENSBTAG00000000531,ENSBTAG00000054502
24	59303478	2.24e-06	2	BOA	Significant	rs135251129	intron	-0.22 ± 0.09	0.36 ± 0.08	0.02 ± 0.11	0.37 ± 0.09	ENSBTAG00000000531	MC4R,ENSBTAG00000000531,ENSBTAG00000054502
24	59317106	2.69e-06	2	BOA	Significant	rs110538070	intron	-0.22 ± 0.11	0.36 ± 0.08	-0.09 ± 0.11	0.34 ± 0.08	ENSBTAG00000000531	MC4R,ENSBTAG00000000531,ENSBTAG00000054502
24	59323319	3.22e-06	2	BOA	Significant	rs109022198	intergenic	0.08 ± 0.09	0.36 ± 0.08	0.16 ± 0.09	0.38 ± 0.08	ENSBTAG00000000531	MC4R,ENSBTAG00000000531,ENSBTAG00000054502
24	59331039	9.30e-07, 3.22e-06	3, 2	BOA	Significant	rs109966607	intergenic	0.09 ± 0.09	0.36 ± 0.08	0.17 ± 0.09	0.38 ± 0.08	ENSBTAG00000054502	MC4R,ENSBTAG00000000531,ENSBTAG00000054502
24	59340107	3.22e-06	2	BOA	Significant	rs134926221	upstream gene	0.01 ± 0.09	0.36 ± 0.08	-0.03 ± 0.09	0.36 ± 0.08	ENSBTAG00000054502	MC4R,ENSBTAG00000000531,ENSBTAG00000054502
24	59340601	3.22e-06	2	BOA	Significant	rs110705915	upstream gene	-0.14 ± 0.09	0.36 ± 0.08	0.02 ± 0.1	0.36 ± 0.08	ENSBTAG00000054502	MC4R,ENSBTAG00000000531,ENSBTAG00000054502
24	59354622	3.22e-06	2	BOA	Significant	rs133597647	intergenic	0.11 ± 0.1	0.36 ± 0.08	-0.03 ± 0.11	0.36 ± 0.08	-	MC4R,ENSBTAG00000000531,ENSBTAG00000054502
24	59381557	3.22e-06	2	BOA	Significant	rs133466960	intergenic	0.3 ± 0.09	0.36 ± 0.08	0.08 ± 0.11	0.32 ± 0.09	-	MC4R,ENSBTAG00000000531,ENSBTAG00000054502
24	59398714	3.22e-06	2	BOA	Significant	rs134094438	intergenic	-0.23 ± 0.09	0.36 ± 0.08	-0.03 ± 0.1	0.34 ± 0.09	-	MC4R,ENSBTAG00000000531,ENSBTAG00000054502
24	59405807	3.22e-06	2	BOA	Significant	rs134453125	intergenic	-0.13 ± 0.09	0.36 ± 0.08	0 ± 0.09	0.36 ± 0.08	-	MC4R,ENSBTAG00000000531,ENSBTAG00000054502
24	59419463	3.22e-06	2	BOA	Significant	rs110772351	intergenic	-0.32 ± 0.09	0.36 ± 0.08	-0.19 ± 0.1	0.3 ± 0.08	-	ENSBTAG00000000531,ENSBTAG00000054502
24	59449625	3.22e-06	2	BOA	Significant	rs209390609	intergenic	-0.21 ± 0.1	0.36 ± 0.08	-0.05 ± 0.1	0.34 ± 0.08	-	ENSBTAG00000000531,ENSBTAG00000054502
24	59452698	3.22e-06	2	BOA	Significant	rs211210160	intergenic	-0.22 ± 0.11	0.36 ± 0.08	-0.09 ± 0.11	0.34 ± 0.08	-	ENSBTAG00000000531,ENSBTAG00000054502
24	59453375	3.22e-06	2	BOA	Significant	rs41630219	intergenic	-0.18 ± 0.09	0.36 ± 0.08	0.03 ± 0.1	0.37 ± 0.09	-	ENSBTAG00000000531,ENSBTAG00000054502
24	59465570	3.22e-06	2	BOA	Significant	rs109001710	intergenic	-0.11 ± 0.1	0.36 ± 0.08	0.07 ± 0.11	0.38 ± 0.08	-	ENSBTAG00000000531,ENSBTAG00000054502
24	59478472	3.22e-06	2	BOA	Significant	rs109638809	intergenic	-0.39 ± 0.09	0.36 ± 0.08	-0.2 ± 0.12	0.25 ± 0.1	-	ENSBTAG00000000531,ENSBTAG00000054502
24	59493194	3.22e-06	2	BOA	Significant	rs136915742	intergenic	-0.23 ± 0.09	0.36 ± 0.08	-0.02 ± 0.11	0.35 ± 0.09	-	ENSBTAG00000000531,ENSBTAG00000054502
24	59520337	3.22e-06	2	BOA	Significant	rs133332472	intergenic	-0.15 ± 0.09	0.36 ± 0.08	0.13 ± 0.11	0.42 ± 0.09	-	ENSBTAG00000000531,ENSBTAG00000054502
24	59529618	3.22e-06	2	BOA	Significant	rs136828522	intergenic	0.32 ± 0.12	0.36 ± 0.08	-0.02 ± 0.15	0.36 ± 0.09	-	ENSBTAG00000000531,ENSBTAG00000054502
24	59535168	3.22e-06	2	BOA	Significant	rs135888825	intergenic	0.03 ± 0.09	0.36 ± 0.08	-0.05 ± 0.09	0.36 ± 0.08	-	ENSBTAG00000000531,ENSBTAG00000054502
24	59545218	2.46e-06	2	BOA	Significant	rs136105950	intergenic	-0.21 ± 0.09	0.36 ± 0.08	0.01 ± 0.11	0.37 ± 0.09	-	ENSBTAG00000000531,ENSBTAG00000054502
24	59551640	2.10e-06	2	BOA	Significant	rs211207106	intergenic	-0.18 ± 0.09	0.36 ± 0.08	-0.01 ± 0.1	0.36 ± 0.08	-	ENSBTAG00000000531,ENSBTAG00000054502
24	59563558	1.84e-06	2	BOA	Significant	rs207963845	intergenic	-0.29 ± 0.09	0.36 ± 0.08	-0.12 ± 0.1	0.32 ± 0.08	-	ENSBTAG00000000531,ENSBTAG00000054502
24	59572496	1.89e-06	2	BOA	Significant	rs108974117	intergenic	-0.06 ± 0.18	0.36 ± 0.08	0.1 ± 0.18	0.37 ± 0.08	-	ENSBTAG00000054502
24	59579752	9.22e-07	2	BOA	Significant	rs207700972	intergenic	-0.28 ± 0.09	0.37 ± 0.08	-0.05 ± 0.11	0.35 ± 0.09	-	ENSBTAG00000054502
24	59581443	9.00e-07, 9.22e-07	3, 2	BOA	Significant	rs207713394	intergenic	-0.06 ± 0.14	0.37 ± 0.08	0.07 ± 0.14	0.38 ± 0.08	-	ENSBTAG00000054502
24	59595085	9.22e-07	2	BOA	Significant	rs134292001	intergenic	-0.21 ± 0.09	0.37 ± 0.08	0.14 ± 0.12	0.45 ± 0.1	-	-
24	59604234	9.22e-07	2	BOA	Significant	rs133689130	intergenic	-0.19 ± 0.09	0.37 ± 0.08	0.09 ± 0.11	0.41 ± 0.09	-	-
24	59615670	4.30e-07, 9.22e-07	3, 2	BOA	Significant	rs133968683	intergenic	0.01 ± 0.09	0.37 ± 0.08	-0.12 ± 0.09	0.4 ± 0.08	-	ENSBTAG00000047569
24	59622599	9.22e-07	2	BOA	Significant	rs41599005	intergenic	-0.16 ± 0.09	0.37 ± 0.08	0.12 ± 0.11	0.43 ± 0.09	-	ENSBTAG00000047569,ENSBTAG00000048683
24	59623303	9.22e-07	2	BOA	Significant	rs133955271	intergenic	-0.15 ± 0.09	0.37 ± 0.08	0.12 ± 0.11	0.43 ± 0.09	-	ENSBTAG00000047569,ENSBTAG00000048683
24	59636955	6.22e-07, 9.22e-07	3, 2	BOA	Significant	rs136011011	intergenic	0.07 ± 0.09	0.37 ± 0.08	-0.11 ± 0.1	0.41 ± 0.08	-	ENSBTAG00000047569,ENSBTAG00000048683
24	59663050	9.22e-07	2	BOA	Significant	rs108944861	intergenic	0.28 ± 0.09	0.37 ± 0.08	-0.12 ± 0.14	0.44 ± 0.11	-	ENSBTAG00000047569,ENSBTAG00000048683,CDH20
24	59722326	9.22e-07	2	BOA	Significant	rs41612317	intergenic	-0.25 ± 0.09	0.37 ± 0.08	-0.1 ± 0.1	0.34 ± 0.08	-	ENSBTAG00000047569,ENSBTAG00000048683,CDH20
24	59791778	6.07e-07, 9.22e-07	3, 2	BOA	Significant	rs133107951	intergenic	0.03 ± 0.09	0.37 ± 0.08	-0.09 ± 0.1	0.39 ± 0.08	-	ENSBTAG00000047569,ENSBTAG00000048683,CDH20
24	59865544	2.84e-07, 9.22e-07	3, 2	BOA	Significant	rs451758379	missense	-0.03 ± 0.11	0.37 ± 0.08	0.18 ± 0.12	0.42 ± 0.08	ENSBTAG00000047569,ENSBTAG00000048683	ENSBTAG00000047569,ENSBTAG00000048683,CDH20
24	59865657	9.22e-07	2	BOA	Significant	rs109817629	intron	-0.26 ± 0.15	0.37 ± 0.08	-0.16 ± 0.15	0.36 ± 0.08	ENSBTAG00000047569,ENSBTAG00000048683	ENSBTAG00000047569,ENSBTAG00000048683,CDH20
24	59866284	6.95e-07, 9.22e-07	3, 2	BOA	Significant	rs208076257	intron	-0.08 ± 0.12	0.37 ± 0.08	0.13 ± 0.13	0.4 ± 0.08	ENSBTAG00000047569,ENSBTAG00000048683	ENSBTAG00000047569,ENSBTAG00000048683,CDH20
24	59907608	9.22e-07	2	BOA	Significant	rs110719725	intron	-0.18 ± 0.1	0.37 ± 0.08	-0.02 ± 0.1	0.37 ± 0.08	CDH20	ENSBTAG00000047569,ENSBTAG00000048683,CDH20
24	60035968	9.22e-07	2	BOA	Significant	rs41608232	intron	-0.16 ± 0.09	0.37 ± 0.08	-0.01 ± 0.1	0.37 ± 0.08	CDH20	ENSBTAG00000047569,ENSBTAG00000048683,CDH20
24	60045700	9.22e-07	2	BOA	Significant	rs722845491	missense	0.4 ± 0.14	0.37 ± 0.08	0.05 ± 0.17	0.36 ± 0.09	CDH20	ENSBTAG00000047569,ENSBTAG00000048683,CDH20
24	60055853	9.22e-07	2	BOA	Significant	rs210237020	missense	0.11 ± 0.09	0.37 ± 0.08	-0.12 ± 0.1	0.42 ± 0.09	CDH20	ENSBTAG00000047569,ENSBTAG00000048683,CDH20
24	60056088	9.22e-07	2	BOA	Significant	rs211439668	splice region,intron	-0.22 ± 0.09	0.37 ± 0.08	0.06 ± 0.11	0.4 ± 0.09	CDH20	ENSBTAG00000047569,ENSBTAG00000048683,CDH20
24	60082345	6.98e-07, 9.22e-07	3, 2	BOA	Significant	rs208620264	splice region,intron	-0.2 ± 0.12	0.37 ± 0.08	-0.21 ± 0.12	0.38 ± 0.08	CDH20	ENSBTAG00000047569,ENSBTAG00000048683,CDH20,RNF152
24	60089314	5.99e-07, 9.22e-07	3, 2	BOA	Significant	rs136687054	splice region,intron	0.01 ± 0.1	0.37 ± 0.08	-0.09 ± 0.1	0.39 ± 0.08	CDH20	ENSBTAG00000047569,ENSBTAG00000048683,CDH20,RNF152
24	60093951	8.90e-07, 6.00e-07, 5.15e-07	3, 2	BOA, Joint	Significant	rs110717504	intron	-0.22 ± 0.11	0.38 ± 0.08	-0.2 ± 0.11	0.37 ± 0.08	CDH20	ENSBTAG00000047569,ENSBTAG00000048683,CDH20,RNF152
24	60126709	2.04e-07, 4.25e-07	3, 2	BOA	Significant	rs109669425	intergenic	0.04 ± 0.09	0.38 ± 0.08	-0.12 ± 0.09	0.42 ± 0.08	-	CDH20,RNF152
24	60156074	6.73e-07	2	BOA	Significant	rs110520824	intergenic	-0.31 ± 0.09	0.37 ± 0.08	0.01 ± 0.13	0.38 ± 0.1	-	CDH20,RNF152
24	60176845	1.76e-07	2	BOA	Significant	rs110870395	intergenic	-0.3 ± 0.09	0.38 ± 0.07	-0.01 ± 0.12	0.38 ± 0.09	-	CDH20,RNF152
24	60292128	2.99e-07, 6.33e-07	3, 2	BOA	Significant	rs109707765	intergenic	-0.05 ± 0.11	0.34 ± 0.07	-0.15 ± 0.12	0.35 ± 0.07	-	CDH20,RNF152,PIGN
24	60310070	6.33e-07	2	BOA	Significant	rs134296192	downstream gene	0.1 ± 0.09	0.34 ± 0.07	0.03 ± 0.09	0.33 ± 0.07	RNF152	CDH20,RNF152,PIGN
24	60358353	6.33e-07	2	BOA	Significant	rs137463634	intergenic	0.17 ± 0.13	0.34 ± 0.07	-0.04 ± 0.13	0.34 ± 0.07	-	RNF152,PIGN,RELCH
24	60419745	3.29e-07, 9.24e-07, 6.33e-07	3, 2	BOA, Joint	Significant	rs110729775	intergenic	-0.13 ± 0.1	0.34 ± 0.07	-0.17 ± 0.1	0.34 ± 0.07	-	RNF152,PIGN,RELCH,SNORD36
24	60515608	3.71e-07, 6.92e-07, 6.33e-07	3, 2	BOA, Joint	Significant	rs41643992	intron	-0.15 ± 0.09	0.34 ± 0.07	-0.18 ± 0.09	0.34 ± 0.07	PIGN	RNF152,PIGN,RELCH,SNORD36,TNFRSF11A
24	60542747	3.26e-07, 6.33e-07	1, 2	SNP, BOA	Significant	rs520492307	missense	0.54 ± 0.11	0.34 ± 0.07	0.34 ± 0.21	0.15 ± 0.14	PIGN	RNF152,PIGN,RELCH,SNORD36,TNFRSF11A
24	60546602	4.83e-07, 6.33e-07	1, 2	SNP, BOA	Significant	rs435804168	missense	0.53 ± 0.11	0.34 ± 0.07	0.31 ± 0.21	0.17 ± 0.13	PIGN	RNF152,PIGN,RELCH,SNORD36,TNFRSF11A
24	60548277	6.33e-07	2	BOA	Significant	rs722005052	splice donor region,intron	0.52 ± 0.11	0.34 ± 0.07	0.22 ± 0.2	0.22 ± 0.13	PIGN	RNF152,PIGN,RELCH,SNORD36,TNFRSF11A
24	60548318	2.35e-07, 6.33e-07	3, 2	BOA	Significant	rs209289083	missense	-0.08 ± 0.09	0.34 ± 0.07	0.17 ± 0.11	0.39 ± 0.08	PIGN	RNF152,PIGN,RELCH,SNORD36,TNFRSF11A
24	60550956	3.18e-07, 6.33e-07	1, 2	SNP, BOA	Significant	rs211198726	missense	0.54 ± 0.11	0.34 ± 0.07	0.34 ± 0.21	0.15 ± 0.14	PIGN	RNF152,PIGN,RELCH,SNORD36,TNFRSF11A
24	60589965	6.33e-07	2	BOA	Significant	rs520379986	missense	0.5 ± 0.11	0.34 ± 0.07	0.16 ± 0.19	0.26 ± 0.11	PIGN	PIGN,RELCH,SNORD36,TNFRSF11A
24	60596272	6.33e-07	2	BOA	Significant	rs137089437	intron,upstream gene	0.51 ± 0.11	0.34 ± 0.07	0.16 ± 0.19	0.25 ± 0.12	PIGN,RELCH	PIGN,RELCH,SNORD36,TNFRSF11A
24	60641106	6.98e-08, 6.33e-07	3, 2	Joint, BOA	Significant	rs208412855	splice region,intron,splice polypyrimidine tract	-0.53 ± 0.13	0.34 ± 0.07	-0.39 ± 0.14	0.28 ± 0.07	RELCH	PIGN,RELCH,SNORD36,TNFRSF11A
24	60641240	2.78e-08, 6.33e-07	3, 2	Joint, BOA	Significant	rs110574351	missense	-0.47 ± 0.1	0.34 ± 0.07	-0.34 ± 0.11	0.26 ± 0.07	RELCH	PIGN,RELCH,SNORD36,TNFRSF11A
24	60642239	6.33e-07	2	BOA	Significant	rs441487906	missense	0.51 ± 0.11	0.34 ± 0.07	0.17 ± 0.19	0.25 ± 0.11	RELCH	PIGN,RELCH,SNORD36,TNFRSF11A
24	60659907	6.33e-07	2	BOA	Significant	rs133640069	upstream gene,intron	0.49 ± 0.11	0.34 ± 0.07	0.12 ± 0.2	0.27 ± 0.12	RELCH,SNORD36	PIGN,RELCH,SNORD36,TNFRSF11A,ZCCHC2
24	60672303	8.42e-07, 6.33e-07	1, 2	SNP, BOA	Significant	rs523923251	missense	0.52 ± 0.11	0.34 ± 0.07	0.26 ± 0.22	0.19 ± 0.14	RELCH,SNORD36	PIGN,RELCH,SNORD36,TNFRSF11A,ZCCHC2
24	60672306	8.42e-07, 6.33e-07	1, 2	SNP, BOA	Significant	rs520159086	missense	0.52 ± 0.11	0.34 ± 0.07	0.26 ± 0.22	0.19 ± 0.14	RELCH,SNORD36	PIGN,RELCH,SNORD36,TNFRSF11A,ZCCHC2
24	60672348	9.09e-07, 6.33e-07	1, 2	SNP, BOA	Significant	rs208125186	missense	0.52 ± 0.11	0.34 ± 0.07	0.25 ± 0.22	0.2 ± 0.14	RELCH,SNORD36	PIGN,RELCH,SNORD36,TNFRSF11A,ZCCHC2
24	60714977	1.37e-07, 7.92e-07, 6.33e-07	3, 2	BOA, Joint	Significant	rs134672495	downstream gene	0.07 ± 0.12	0.34 ± 0.07	0.22 ± 0.12	0.37 ± 0.07	RELCH	PIGN,RELCH,SNORD36,TNFRSF11A,ZCCHC2
24	60719656	9.67e-08, 4.99e-07, 6.33e-07	3, 2	BOA, Joint	Significant	rs135374535	downstream gene	0.09 ± 0.12	0.34 ± 0.07	0.25 ± 0.12	0.37 ± 0.07	RELCH	PIGN,RELCH,SNORD36,TNFRSF11A,ZCCHC2
24	60753358	4.79e-07, 4.96e-07	3, 2	BOA	Significant	rs132956934	intron	-0.07 ± 0.09	0.34 ± 0.07	0.08 ± 0.1	0.35 ± 0.07	TNFRSF11A	PIGN,RELCH,SNORD36,TNFRSF11A,ZCCHC2
24	60792760	6.34e-07	2	BOA	Significant	rs476985631	downstream gene	0.4 ± 0.1	0.34 ± 0.07	-0.03 ± 0.17	0.35 ± 0.11	TNFRSF11A	PIGN,RELCH,SNORD36,TNFRSF11A,ZCCHC2
24	60875114	8.44e-07	2	BOA	Significant	rs110073747	intergenic	-0.17 ± 0.12	0.33 ± 0.07	-0.04 ± 0.13	0.33 ± 0.07	-	RELCH,SNORD36,TNFRSF11A,ZCCHC2,PHLPP1
24	60941343	8.44e-07	2	BOA	Significant	rs110159596	missense	-0.29 ± 0.09	0.33 ± 0.07	-0.11 ± 0.1	0.3 ± 0.08	ZCCHC2	RELCH,TNFRSF11A,ZCCHC2,PHLPP1
24	60943635	1.25e-07, 1.40e-07, 4.41e-07	3, 2	BOA, Joint	Significant	rs208667421	missense	0.24 ± 0.12	0.34 ± 0.07	0.31 ± 0.12	0.36 ± 0.07	ZCCHC2	RELCH,TNFRSF11A,ZCCHC2,PHLPP1
24	60968009	4.41e-07	2	BOA	Significant	rs110923815	intergenic	0.32 ± 0.09	0.34 ± 0.07	0.1 ± 0.11	0.3 ± 0.08	ZCCHC2	TNFRSF11A,ZCCHC2,PHLPP1
24	61058160	4.41e-07	2	BOA	Significant	rs109405403	intron	-0.24 ± 0.09	0.34 ± 0.07	-0.08 ± 0.1	0.32 ± 0.07	PHLPP1	ZCCHC2,PHLPP1
24	61086106	4.41e-07	2	BOA	Significant	rs211583939	intron	0.38 ± 0.11	0.34 ± 0.07	-0.15 ± 0.18	0.42 ± 0.11	PHLPP1	ZCCHC2,PHLPP1
24	61086119	4.90e-08, 4.41e-07	3, 2	Joint, BOA	Significant	rs209499554	intron	-0.63 ± 0.18	0.34 ± 0.07	-0.53 ± 0.18	0.32 ± 0.07	PHLPP1	ZCCHC2,PHLPP1
24	61162522	4.41e-07	2	BOA	Significant	rs41644019	intron	-0.21 ± 0.12	0.34 ± 0.07	-0.07 ± 0.13	0.33 ± 0.07	PHLPP1	ZCCHC2,PHLPP1,BCL2
24	61187590	4.41e-07	2	BOA	Significant	rs137459472	stop gained,missense	-0.17 ± 0.12	0.34 ± 0.07	0 ± 0.12	0.34 ± 0.07	PHLPP1	ZCCHC2,PHLPP1,BCL2
24	61215936	4.41e-07	2	BOA	Significant	rs519426033	missense	0.38 ± 0.12	0.34 ± 0.07	-0.07 ± 0.16	0.37 ± 0.09	PHLPP1	PHLPP1,BCL2
24	61218781	2.34e-07, 4.41e-07	3, 2	BOA	Significant	rs137121861	intron	0.05 ± 0.15	0.34 ± 0.07	0.17 ± 0.15	0.35 ± 0.07	PHLPP1	PHLPP1,BCL2
24	61246219	4.41e-07	2	BOA	Significant	rs523591445	missense	0.38 ± 0.12	0.34 ± 0.07	-0.04 ± 0.16	0.36 ± 0.09	PHLPP1	PHLPP1,BCL2
24	61249415	7.60e-07, 4.41e-07	3, 2	BOA	Significant	rs526718072	missense	0.23 ± 0.23	0.34 ± 0.07	-0.05 ± 0.23	0.34 ± 0.07	PHLPP1	PHLPP1,BCL2
24	61273250	2.27e-07, 4.41e-07	3, 2	BOA	Significant	rs476560004	missense	0.11 ± 0.19	0.34 ± 0.07	0.25 ± 0.19	0.35 ± 0.07	PHLPP1	PHLPP1,BCL2
24	61277709	3.71e-07, 4.41e-07	3, 2	BOA	Significant	rs134165055	downstream gene,3 prime UTR	-0.02 ± 0.11	0.34 ± 0.07	0.07 ± 0.11	0.35 ± 0.07	PHLPP1	PHLPP1,BCL2
24	61278000	4.41e-07	2	BOA	Significant	rs382840115	downstream gene,3 prime UTR	-0.23 ± 0.11	0.34 ± 0.07	-0.08 ± 0.12	0.33 ± 0.07	PHLPP1	PHLPP1,BCL2
24	61314151	5.47e-07, 4.41e-07	3, 2	BOA	Significant	rs29025205	intergenic	-0.09 ± 0.11	0.34 ± 0.07	0.06 ± 0.11	0.35 ± 0.07	-	PHLPP1,BCL2
24	61367470	9.05e-07, 4.41e-07	3, 2	BOA	Significant	rs109959888	intergenic	-0.19 ± 0.15	0.34 ± 0.07	-0.06 ± 0.16	0.34 ± 0.07	-	PHLPP1,BCL2,KDSR
24	61396572	4.41e-07	2	BOA	Significant	rs42718382	3 prime UTR	-0.17 ± 0.12	0.34 ± 0.07	-0.06 ± 0.13	0.34 ± 0.07	BCL2	PHLPP1,BCL2,KDSR
24	61463290	4.41e-07	2	BOA	Significant	rs29016242	intron	-0.31 ± 0.14	0.34 ± 0.07	-0.19 ± 0.14	0.32 ± 0.07	BCL2	PHLPP1,BCL2,KDSR,U6,VPS4B,SERPINB5
24	61537615	4.41e-07	2	BOA	Significant	rs137264179	intron	0.45 ± 0.11	0.34 ± 0.07	0 ± 0.19	0.34 ± 0.12	BCL2	BCL2,KDSR,U6,VPS4B,SERPINB5
24	61651271	4.41e-07	2	BOA	Significant	rs41604924	upstream gene,intron	-0.3 ± 0.09	0.34 ± 0.07	-0.03 ± 0.12	0.33 ± 0.09	U6,VPS4B	BCL2,KDSR,U6,VPS4B,SERPINB5,SERPINB12,SERPINB13,ENSBTAG00000054882,ENSBTAG00000048835,ENSBTAG00000052162
24	61657388	1.69e-06	2	BOA	Significant	rs208856275	intron,3 prime UTR,downstream gene	-0.09 ± 0.13	0.32 ± 0.07	0.05 ± 0.13	0.33 ± 0.07	U6,VPS4B	BCL2,KDSR,U6,VPS4B,SERPINB5,SERPINB12,SERPINB13,ENSBTAG00000054882,ENSBTAG00000048835,ENSBTAG00000052162
24	61673663	4.88e-06	2	BOA	Significant	rs42053540	intron	-0.26 ± 0.12	0.31 ± 0.07	-0.15 ± 0.12	0.29 ± 0.07	VPS4B	BCL2,KDSR,U6,VPS4B,SERPINB5,SERPINB12,SERPINB13,ENSBTAG00000054882,ENSBTAG00000048835,ENSBTAG00000052162,ENSBTAG00000051132
24	61754443	4.88e-06	2	BOA	Significant	rs135121084	downstream gene	0.13 ± 0.1	0.31 ± 0.07	-0.1 ± 0.11	0.35 ± 0.08	SERPINB5	BCL2,KDSR,U6,VPS4B,SERPINB5,SERPINB12,SERPINB13,ENSBTAG00000054882,ENSBTAG00000048835,ENSBTAG00000052162,ENSBTAG00000051132,ENSBTAG00000048720,ENSBTAG00000052206,ENSBTAG00000005324,SERPINB7
24	61755664	4.88e-06	2	BOA	Significant	rs3423096025	downstream gene	0.14 ± 0.1	0.31 ± 0.07	-0.1 ± 0.11	0.34 ± 0.08	SERPINB5	BCL2,KDSR,U6,VPS4B,SERPINB5,SERPINB12,SERPINB13,ENSBTAG00000054882,ENSBTAG00000048835,ENSBTAG00000052162,ENSBTAG00000051132,ENSBTAG00000048720,ENSBTAG00000052206,ENSBTAG00000005324,SERPINB7
24	61756563	3.28e-07, 3.44e-06	3, 2	BOA	Significant	rs135349556	downstream gene	-0.09 ± 0.1	0.32 ± 0.07	-0.24 ± 0.1	0.36 ± 0.07	SERPINB5	BCL2,KDSR,U6,VPS4B,SERPINB5,SERPINB12,SERPINB13,ENSBTAG00000054882,ENSBTAG00000048835,ENSBTAG00000052162,ENSBTAG00000051132,ENSBTAG00000048720,ENSBTAG00000052206,ENSBTAG00000005324,SERPINB7
24	61796843	3.44e-06	2	BOA	Significant	rs134190662	5 prime UTR	0.1 ± 0.09	0.32 ± 0.07	0.02 ± 0.1	0.31 ± 0.07	SERPINB12	BCL2,KDSR,U6,VPS4B,SERPINB5,SERPINB12,SERPINB13,ENSBTAG00000054882,ENSBTAG00000048835,ENSBTAG00000052162,ENSBTAG00000051132,ENSBTAG00000048720,ENSBTAG00000052206,ENSBTAG00000005324,SERPINB7,ENSBTAG00000050427
24	61810493	3.44e-06	2	BOA	Significant	rs462114601	intron	0.33 ± 0.12	0.32 ± 0.07	0.15 ± 0.13	0.29 ± 0.07	SERPINB12	BCL2,KDSR,U6,VPS4B,SERPINB5,SERPINB12,SERPINB13,ENSBTAG00000054882,ENSBTAG00000048835,ENSBTAG00000052162,ENSBTAG00000051132,ENSBTAG00000048720,ENSBTAG00000052206,ENSBTAG00000005324,SERPINB7,ENSBTAG00000050427
24	61810677	3.44e-06	2	BOA	Significant	rs209637834	missense	0.23 ± 0.14	0.32 ± 0.07	-0.13 ± 0.16	0.35 ± 0.08	SERPINB12	BCL2,KDSR,U6,VPS4B,SERPINB5,SERPINB12,SERPINB13,ENSBTAG00000054882,ENSBTAG00000048835,ENSBTAG00000052162,ENSBTAG00000051132,ENSBTAG00000048720,ENSBTAG00000052206,ENSBTAG00000005324,SERPINB7,ENSBTAG00000050427
24	61816303	3.44e-06	2	BOA	Significant	rs134547626	missense	0.09 ± 0.12	0.32 ± 0.07	-0.17 ± 0.13	0.36 ± 0.08	SERPINB12,SERPINB13	BCL2,KDSR,U6,VPS4B,SERPINB5,SERPINB12,SERPINB13,ENSBTAG00000054882,ENSBTAG00000048835,ENSBTAG00000052162,ENSBTAG00000051132,ENSBTAG00000048720,ENSBTAG00000052206,ENSBTAG00000005324,SERPINB7,ENSBTAG00000050427
24	61816520	3.44e-06	2	BOA	Significant	rs135551269	3 prime UTR	-0.06 ± 0.1	0.32 ± 0.07	-0.13 ± 0.1	0.33 ± 0.07	SERPINB12,SERPINB13	BCL2,KDSR,U6,VPS4B,SERPINB5,SERPINB12,SERPINB13,ENSBTAG00000054882,ENSBTAG00000048835,ENSBTAG00000052162,ENSBTAG00000051132,ENSBTAG00000048720,ENSBTAG00000052206,ENSBTAG00000005324,SERPINB7,ENSBTAG00000050427
24	61817123	3.44e-06	2	BOA	Significant	rs379577899	3 prime UTR	-0.19 ± 0.12	0.32 ± 0.07	-0.08 ± 0.12	0.31 ± 0.07	SERPINB12,SERPINB13	BCL2,KDSR,U6,VPS4B,SERPINB5,SERPINB12,SERPINB13,ENSBTAG00000054882,ENSBTAG00000048835,ENSBTAG00000052162,ENSBTAG00000051132,ENSBTAG00000048720,ENSBTAG00000052206,ENSBTAG00000005324,SERPINB7,ENSBTAG00000050427
24	61827619	1.47e-08, 3.44e-06	3, 2	Joint, BOA	Significant	rs3423096029	missense	-0.66 ± 0.14	0.32 ± 0.07	-0.55 ± 0.15	0.26 ± 0.07	SERPINB12,SERPINB13	BCL2,KDSR,U6,VPS4B,SERPINB5,SERPINB12,SERPINB13,ENSBTAG00000054882,ENSBTAG00000048835,ENSBTAG00000052162,ENSBTAG00000051132,ENSBTAG00000048720,ENSBTAG00000052206,ENSBTAG00000005324,SERPINB7,ENSBTAG00000050427,SERPINB2
24	61827724	1.61e-08, 3.44e-06	3, 2	Joint, BOA	Significant	rs3423096022	missense	-0.66 ± 0.14	0.32 ± 0.07	-0.55 ± 0.15	0.26 ± 0.07	SERPINB12,SERPINB13	BCL2,KDSR,U6,VPS4B,SERPINB5,SERPINB12,SERPINB13,ENSBTAG00000054882,ENSBTAG00000048835,ENSBTAG00000052162,ENSBTAG00000051132,ENSBTAG00000048720,ENSBTAG00000052206,ENSBTAG00000005324,SERPINB7,ENSBTAG00000050427,SERPINB2
24	61834069	3.05e-08, 3.44e-06	3, 2	Joint, BOA	Significant	rs42740996	splice region,intron,splice polypyrimidine tract	-0.64 ± 0.14	0.32 ± 0.07	-0.53 ± 0.15	0.27 ± 0.07	SERPINB13	BCL2,KDSR,U6,VPS4B,SERPINB5,SERPINB12,SERPINB13,ENSBTAG00000054882,ENSBTAG00000048835,ENSBTAG00000052162,ENSBTAG00000051132,ENSBTAG00000048720,ENSBTAG00000052206,ENSBTAG00000005324,SERPINB7,ENSBTAG00000050427,SERPINB2
24	61834238	3.02e-08, 3.44e-06	3, 2	Joint, BOA	Significant	rs208687994	splice region,intron	-0.64 ± 0.14	0.32 ± 0.07	-0.53 ± 0.15	0.27 ± 0.07	SERPINB13,ENSBTAG00000054882	BCL2,KDSR,U6,VPS4B,SERPINB5,SERPINB12,SERPINB13,ENSBTAG00000054882,ENSBTAG00000048835,ENSBTAG00000052162,ENSBTAG00000051132,ENSBTAG00000048720,ENSBTAG00000052206,ENSBTAG00000005324,SERPINB7,ENSBTAG00000050427,SERPINB2
24	61930199	3.44e-06	2	BOA	Significant	rs208063457	splice region,intron,splice polypyrimidine tract	-0.2 ± 0.11	0.32 ± 0.07	-0.08 ± 0.11	0.3 ± 0.07	ENSBTAG00000048720	VPS4B,SERPINB5,SERPINB12,SERPINB13,ENSBTAG00000054882,ENSBTAG00000048835,ENSBTAG00000052162,ENSBTAG00000051132,ENSBTAG00000048720,ENSBTAG00000052206,ENSBTAG00000005324,SERPINB7,ENSBTAG00000050427,SERPINB2,SERPINB10,ENSBTAG00000055063,ENSBTAG00000055111
24	61970442	3.44e-06	2	BOA	Significant	rs110750653	downstream gene,missense	0.14 ± 0.1	0.32 ± 0.07	0.04 ± 0.1	0.31 ± 0.07	ENSBTAG00000052206,ENSBTAG00000005324	SERPINB5,SERPINB12,SERPINB13,ENSBTAG00000054882,ENSBTAG00000048835,ENSBTAG00000052162,ENSBTAG00000051132,ENSBTAG00000048720,ENSBTAG00000052206,ENSBTAG00000005324,SERPINB7,ENSBTAG00000050427,SERPINB2,SERPINB10,ENSBTAG00000055063,ENSBTAG00000055111,ENSBTAG00000054925
24	61973495	9.69e-08, 3.60e-07, 3.44e-06	3, 2	BOA, Joint	Significant	rs42826621	downstream gene,missense	-0.12 ± 0.11	0.32 ± 0.07	-0.33 ± 0.12	0.39 ± 0.07	ENSBTAG00000052206,ENSBTAG00000005324	SERPINB5,SERPINB12,SERPINB13,ENSBTAG00000054882,ENSBTAG00000048835,ENSBTAG00000052162,ENSBTAG00000051132,ENSBTAG00000048720,ENSBTAG00000052206,ENSBTAG00000005324,SERPINB7,ENSBTAG00000050427,SERPINB2,SERPINB10,ENSBTAG00000055063,ENSBTAG00000055111,ENSBTAG00000054925
24	61973656	3.44e-06	2	BOA	Significant	rs42826620	downstream gene,missense	0.3 ± 0.09	0.32 ± 0.07	0.22 ± 0.09	0.28 ± 0.07	ENSBTAG00000052206,ENSBTAG00000005324	SERPINB5,SERPINB12,SERPINB13,ENSBTAG00000054882,ENSBTAG00000048835,ENSBTAG00000052162,ENSBTAG00000051132,ENSBTAG00000048720,ENSBTAG00000052206,ENSBTAG00000005324,SERPINB7,ENSBTAG00000050427,SERPINB2,SERPINB10,ENSBTAG00000055063,ENSBTAG00000055111,ENSBTAG00000054925
24	61996459	3.44e-06	2	BOA	Significant	rs382190461	missense	0.28 ± 0.35	0.32 ± 0.07	0.32 ± 0.35	0.32 ± 0.07	SERPINB7	SERPINB5,SERPINB12,SERPINB13,ENSBTAG00000054882,ENSBTAG00000048835,ENSBTAG00000052162,ENSBTAG00000051132,ENSBTAG00000048720,ENSBTAG00000052206,ENSBTAG00000005324,SERPINB7,ENSBTAG00000050427,SERPINB2,SERPINB10,ENSBTAG00000055063,ENSBTAG00000055111,ENSBTAG00000054925,ENSBTAG00000052892
24	62002345	3.44e-06	2	BOA	Significant	rs109741893	missense	0.08 ± 0.1	0.32 ± 0.07	-0.15 ± 0.11	0.36 ± 0.08	SERPINB7	SERPINB5,SERPINB12,SERPINB13,ENSBTAG00000054882,ENSBTAG00000048835,ENSBTAG00000052162,ENSBTAG00000051132,ENSBTAG00000048720,ENSBTAG00000052206,ENSBTAG00000005324,SERPINB7,ENSBTAG00000050427,SERPINB2,SERPINB10,ENSBTAG00000055063,ENSBTAG00000055111,ENSBTAG00000054925,ENSBTAG00000052892
24	62007070	3.44e-06	2	BOA	Significant	rs385193867	splice region,intron,splice polypyrimidine tract	0.42 ± 0.12	0.32 ± 0.07	0.12 ± 0.15	0.27 ± 0.09	SERPINB7	SERPINB12,SERPINB13,ENSBTAG00000054882,ENSBTAG00000048835,ENSBTAG00000052162,ENSBTAG00000051132,ENSBTAG00000048720,ENSBTAG00000052206,ENSBTAG00000005324,SERPINB7,ENSBTAG00000050427,SERPINB2,SERPINB10,ENSBTAG00000055063,ENSBTAG00000055111,ENSBTAG00000054925,ENSBTAG00000052892
24	62007178	3.44e-06	2	BOA	Significant	rs208695962	missense	0.48 ± 0.13	0.32 ± 0.07	0.2 ± 0.16	0.25 ± 0.08	SERPINB7	SERPINB12,SERPINB13,ENSBTAG00000054882,ENSBTAG00000048835,ENSBTAG00000052162,ENSBTAG00000051132,ENSBTAG00000048720,ENSBTAG00000052206,ENSBTAG00000005324,SERPINB7,ENSBTAG00000050427,SERPINB2,SERPINB10,ENSBTAG00000055063,ENSBTAG00000055111,ENSBTAG00000054925,ENSBTAG00000052892
24	62007188	3.44e-06	2	BOA	Significant	rs209553212	missense,splice region	0.48 ± 0.13	0.32 ± 0.07	0.2 ± 0.16	0.25 ± 0.08	SERPINB7	SERPINB12,SERPINB13,ENSBTAG00000054882,ENSBTAG00000048835,ENSBTAG00000052162,ENSBTAG00000051132,ENSBTAG00000048720,ENSBTAG00000052206,ENSBTAG00000005324,SERPINB7,ENSBTAG00000050427,SERPINB2,SERPINB10,ENSBTAG00000055063,ENSBTAG00000055111,ENSBTAG00000054925,ENSBTAG00000052892
24	62014731	3.44e-06	2	BOA	Significant	rs41629543	missense	-0.25 ± 0.15	0.32 ± 0.07	-0.14 ± 0.15	0.31 ± 0.07	SERPINB7,ENSBTAG00000050427	SERPINB12,SERPINB13,ENSBTAG00000054882,ENSBTAG00000048835,ENSBTAG00000052162,ENSBTAG00000051132,ENSBTAG00000048720,ENSBTAG00000052206,ENSBTAG00000005324,SERPINB7,ENSBTAG00000050427,SERPINB2,SERPINB10,ENSBTAG00000055063,ENSBTAG00000055111,ENSBTAG00000054925,ENSBTAG00000052892
24	62014816	3.44e-06	2	BOA	Significant	rs381823357	missense	0.19 ± 0.21	0.32 ± 0.07	-0.06 ± 0.21	0.32 ± 0.07	SERPINB7,ENSBTAG00000050427	SERPINB12,SERPINB13,ENSBTAG00000054882,ENSBTAG00000048835,ENSBTAG00000052162,ENSBTAG00000051132,ENSBTAG00000048720,ENSBTAG00000052206,ENSBTAG00000005324,SERPINB7,ENSBTAG00000050427,SERPINB2,SERPINB10,ENSBTAG00000055063,ENSBTAG00000055111,ENSBTAG00000054925,ENSBTAG00000052892
24	62039390	3.44e-06	2	BOA	Significant	rs518231021	missense	0.49 ± 0.11	0.32 ± 0.07	0.25 ± 0.19	0.19 ± 0.12	ENSBTAG00000050427	SERPINB12,SERPINB13,ENSBTAG00000054882,ENSBTAG00000048835,ENSBTAG00000052162,ENSBTAG00000051132,ENSBTAG00000048720,ENSBTAG00000052206,ENSBTAG00000005324,SERPINB7,ENSBTAG00000050427,SERPINB2,SERPINB10,ENSBTAG00000055063,ENSBTAG00000055111,ENSBTAG00000054925,ENSBTAG00000052892
24	62039634	3.44e-06	2	BOA	Significant	rs42690866	synonymous	0.03 ± 0.1	0.32 ± 0.07	0.14 ± 0.1	0.34 ± 0.07	ENSBTAG00000050427	SERPINB12,SERPINB13,ENSBTAG00000054882,ENSBTAG00000048835,ENSBTAG00000052162,ENSBTAG00000051132,ENSBTAG00000048720,ENSBTAG00000052206,ENSBTAG00000005324,SERPINB7,ENSBTAG00000050427,SERPINB2,SERPINB10,ENSBTAG00000055063,ENSBTAG00000055111,ENSBTAG00000054925,ENSBTAG00000052892
24	62084089	3.44e-06	2	BOA	Significant	.	.	0.13 ± 0.13	0.32 ± 0.07	0.11 ± 0.13	0.31 ± 0.07	SERPINB2	SERPINB13,ENSBTAG00000054882,ENSBTAG00000048835,ENSBTAG00000052162,ENSBTAG00000051132,ENSBTAG00000048720,ENSBTAG00000052206,ENSBTAG00000005324,SERPINB7,ENSBTAG00000050427,SERPINB2,SERPINB10,ENSBTAG00000055063,ENSBTAG00000055111,ENSBTAG00000054925,ENSBTAG00000052892,ENSBTAG00000052363
24	62086543	3.44e-06	2	BOA	Significant	rs381515286	missense	-0.33 ± 0.12	0.32 ± 0.07	-0.27 ± 0.12	0.3 ± 0.07	SERPINB2	SERPINB13,ENSBTAG00000054882,ENSBTAG00000048835,ENSBTAG00000052162,ENSBTAG00000051132,ENSBTAG00000048720,ENSBTAG00000052206,ENSBTAG00000005324,SERPINB7,ENSBTAG00000050427,SERPINB2,SERPINB10,ENSBTAG00000055063,ENSBTAG00000055111,ENSBTAG00000054925,ENSBTAG00000052892,ENSBTAG00000052363
24	62093104	3.44e-06	2	BOA	Significant	rs42698929	3 prime UTR	-0.24 ± 0.12	0.32 ± 0.07	-0.19 ± 0.12	0.31 ± 0.07	SERPINB2,SERPINB10	ENSBTAG00000054882,ENSBTAG00000048835,ENSBTAG00000052162,ENSBTAG00000051132,ENSBTAG00000048720,ENSBTAG00000052206,ENSBTAG00000005324,SERPINB7,ENSBTAG00000050427,SERPINB2,SERPINB10,ENSBTAG00000055063,ENSBTAG00000055111,ENSBTAG00000054925,ENSBTAG00000052892,ENSBTAG00000052363
24	62102444	6.28e-07, 3.44e-06	3, 2	BOA	Significant	rs29015588	intron	-0.04 ± 0.1	0.32 ± 0.07	-0.19 ± 0.1	0.35 ± 0.07	SERPINB2,SERPINB10	ENSBTAG00000048835,ENSBTAG00000052162,ENSBTAG00000051132,ENSBTAG00000048720,ENSBTAG00000052206,ENSBTAG00000005324,SERPINB7,ENSBTAG00000050427,SERPINB2,SERPINB10,ENSBTAG00000055063,ENSBTAG00000055111,ENSBTAG00000054925,ENSBTAG00000052892,ENSBTAG00000052363
24	62103506	3.44e-06	2	BOA	Significant	rs471990987	missense	0.39 ± 0.23	0.32 ± 0.07	0.12 ± 0.24	0.31 ± 0.07	SERPINB10	ENSBTAG00000048835,ENSBTAG00000052162,ENSBTAG00000051132,ENSBTAG00000048720,ENSBTAG00000052206,ENSBTAG00000005324,SERPINB7,ENSBTAG00000050427,SERPINB2,SERPINB10,ENSBTAG00000055063,ENSBTAG00000055111,ENSBTAG00000054925,ENSBTAG00000052892,ENSBTAG00000052363
24	62103538	3.44e-06	2	BOA	Significant	rs383023204	missense	0.07 ± 0.12	0.32 ± 0.07	0.1 ± 0.12	0.32 ± 0.07	SERPINB10	ENSBTAG00000048835,ENSBTAG00000052162,ENSBTAG00000051132,ENSBTAG00000048720,ENSBTAG00000052206,ENSBTAG00000005324,SERPINB7,ENSBTAG00000050427,SERPINB2,SERPINB10,ENSBTAG00000055063,ENSBTAG00000055111,ENSBTAG00000054925,ENSBTAG00000052892,ENSBTAG00000052363
24	62103591	3.44e-06	2	BOA	Significant	rs209242294	missense	-0.24 ± 0.19	0.32 ± 0.07	-0.14 ± 0.19	0.31 ± 0.07	SERPINB10	ENSBTAG00000048835,ENSBTAG00000052162,ENSBTAG00000051132,ENSBTAG00000048720,ENSBTAG00000052206,ENSBTAG00000005324,SERPINB7,ENSBTAG00000050427,SERPINB2,SERPINB10,ENSBTAG00000055063,ENSBTAG00000055111,ENSBTAG00000054925,ENSBTAG00000052892,ENSBTAG00000052363
24	62122053	3.44e-06	2	BOA	Significant	rs42698102	missense	-0.03 ± 0.1	0.32 ± 0.07	0.16 ± 0.11	0.36 ± 0.07	SERPINB10,ENSBTAG00000055063	ENSBTAG00000048835,ENSBTAG00000052162,ENSBTAG00000051132,ENSBTAG00000048720,ENSBTAG00000052206,ENSBTAG00000005324,SERPINB7,ENSBTAG00000050427,SERPINB2,SERPINB10,ENSBTAG00000055063,ENSBTAG00000055111,ENSBTAG00000054925,ENSBTAG00000052892,ENSBTAG00000052363
24	62122258	3.44e-06	2	BOA	Significant	rs42698100	missense	0.05 ± 0.11	0.32 ± 0.07	-0.18 ± 0.12	0.36 ± 0.07	SERPINB10,ENSBTAG00000055063	ENSBTAG00000048835,ENSBTAG00000052162,ENSBTAG00000051132,ENSBTAG00000048720,ENSBTAG00000052206,ENSBTAG00000005324,SERPINB7,ENSBTAG00000050427,SERPINB2,SERPINB10,ENSBTAG00000055063,ENSBTAG00000055111,ENSBTAG00000054925,ENSBTAG00000052892,ENSBTAG00000052363
24	62122562	3.44e-06	2	BOA	Significant	rs42698098	3 prime UTR	0.04 ± 0.11	0.32 ± 0.07	-0.18 ± 0.12	0.36 ± 0.07	SERPINB10,ENSBTAG00000055063	ENSBTAG00000048835,ENSBTAG00000052162,ENSBTAG00000051132,ENSBTAG00000048720,ENSBTAG00000052206,ENSBTAG00000005324,SERPINB7,ENSBTAG00000050427,SERPINB2,SERPINB10,ENSBTAG00000055063,ENSBTAG00000055111,ENSBTAG00000054925,ENSBTAG00000052892,ENSBTAG00000052363
24	62127707	3.44e-06	2	BOA	Significant	rs109305262	downstream gene	-0.24 ± 0.19	0.32 ± 0.07	-0.13 ± 0.19	0.31 ± 0.07	SERPINB10,ENSBTAG00000055063	ENSBTAG00000048835,ENSBTAG00000052162,ENSBTAG00000051132,ENSBTAG00000048720,ENSBTAG00000052206,ENSBTAG00000005324,SERPINB7,ENSBTAG00000050427,SERPINB2,SERPINB10,ENSBTAG00000055063,ENSBTAG00000055111,ENSBTAG00000054925,ENSBTAG00000052892,ENSBTAG00000052363
24	62261715	3.44e-06	2	BOA	Significant	rs380077713	upstream gene	0.21 ± 0.14	0.32 ± 0.07	0.21 ± 0.14	0.32 ± 0.07	ENSBTAG00000052892	SERPINB7,ENSBTAG00000050427,SERPINB2,SERPINB10,ENSBTAG00000055063,ENSBTAG00000055111,ENSBTAG00000054925,ENSBTAG00000052892,ENSBTAG00000052363
1	42735608	7.05e-06, 9.57e-06, 1.12e-05	3, 2	BOA, Joint	Suggestive	rs207627293	missense	0.24 ± 0.14	0.32 ± 0.07	0.28 ± 0.14	0.33 ± 0.07	OR5K8	OR5H32,OR5H33,OR5H31,OR5H13,OR5H37P,OR5K19,OR5K22,U6,OR5K21,OR5K8,OR5K1,CLDND1,GPR15,U1,CPOX,ENSBTAG00000044934,ENSBTAG00000023666
1	42735707	1.12e-05	2	BOA	Suggestive	rs380864995/rs440165143	frameshift,missense	-0.16 ± 0.1	0.32 ± 0.07	0.01 ± 0.11	0.32 ± 0.08	OR5K8	OR5H32,OR5H33,OR5H31,OR5H13,OR5H37P,OR5K19,OR5K22,U6,OR5K21,OR5K8,OR5K1,CLDND1,GPR15,U1,CPOX,ENSBTAG00000044934,ENSBTAG00000023666
1	42735885	1.12e-05	2	BOA	Suggestive	rs518895365	missense	0.29 ± 0.11	0.32 ± 0.07	-0.11 ± 0.16	0.37 ± 0.11	OR5K8	OR5H32,OR5H33,OR5H31,OR5H13,OR5H37P,OR5K19,OR5K22,U6,OR5K21,OR5K8,OR5K1,CLDND1,GPR15,U1,CPOX,ENSBTAG00000044934,ENSBTAG00000023666
1	42736186	1.12e-05	2	BOA	Suggestive	rs210387424	missense	0.19 ± 0.13	0.32 ± 0.07	0.16 ± 0.13	0.32 ± 0.07	OR5K8	OR5H32,OR5H33,OR5H31,OR5H13,OR5H37P,OR5K19,OR5K22,U6,OR5K21,OR5K8,OR5K1,CLDND1,GPR15,U1,CPOX,ENSBTAG00000044934,ENSBTAG00000023666
1	42823126	1.12e-05	2	BOA	Suggestive	rs385635575	3 prime UTR	-0.23 ± 0.15	0.32 ± 0.07	-0.05 ± 0.15	0.31 ± 0.08	CLDND1	OR5H13,OR5H37P,OR5K19,OR5K22,U6,OR5K21,OR5K8,OR5K1,CLDND1,GPR15,U1,CPOX,ENSBTAG00000044934,ENSBTAG00000023666,ST3GAL6
1	42823226	6.30e-06, 2.87e-06, 1.12e-05	3, 1, 2	Joint, SNP, BOA	Suggestive	rs380052125	3 prime UTR	-0.44 ± 0.09	0.32 ± 0.07	-0.29 ± 0.14	0.15 ± 0.11	CLDND1	OR5H13,OR5H37P,OR5K19,OR5K22,U6,OR5K21,OR5K8,OR5K1,CLDND1,GPR15,U1,CPOX,ENSBTAG00000044934,ENSBTAG00000023666,ST3GAL6
1	42824049	3.85e-06, 1.12e-05	1, 2	SNP, BOA	Suggestive	rs464251311	missense	0.45 ± 0.1	0.32 ± 0.07	0.31 ± 0.18	0.12 ± 0.14	CLDND1	OR5H13,OR5H37P,OR5K19,OR5K22,U6,OR5K21,OR5K8,OR5K1,CLDND1,GPR15,U1,CPOX,ENSBTAG00000044934,ENSBTAG00000023666,ST3GAL6
1	42840044	9.28e-06, 1.84e-06, 1.12e-05	3, 1, 2	Joint, SNP, BOA	Suggestive	rs471439712	missense	0.46 ± 0.1	0.32 ± 0.07	0.36 ± 0.18	0.09 ± 0.14	CLDND1,GPR15	OR5H13,OR5H37P,OR5K19,OR5K22,U6,OR5K21,OR5K8,OR5K1,CLDND1,GPR15,U1,CPOX,ENSBTAG00000044934,ENSBTAG00000023666,ST3GAL6
1	42840707	2.91e-06, 1.12e-05	3, 2	Joint, BOA	Suggestive	rs210621025	downstream gene	-0.46 ± 0.09	0.32 ± 0.07	-0.35 ± 0.14	0.12 ± 0.11	GPR15	OR5H13,OR5H37P,OR5K19,OR5K22,U6,OR5K21,OR5K8,OR5K1,CLDND1,GPR15,U1,CPOX,ENSBTAG00000044934,ENSBTAG00000023666,ST3GAL6
1	42843441	1.12e-05	2	BOA	Suggestive	rs378198623	downstream gene	0.39 ± 0.1	0.32 ± 0.07	0.2 ± 0.13	0.23 ± 0.09	GPR15,U1	OR5H37P,OR5K19,OR5K22,U6,OR5K21,OR5K8,OR5K1,CLDND1,GPR15,U1,CPOX,ENSBTAG00000044934,ENSBTAG00000023666,ST3GAL6
1	42863111	7.54e-06, 1.12e-05	3, 2	Joint, BOA	Suggestive	rs43235851	intergenic	-0.4 ± 0.09	0.32 ± 0.07	-0.24 ± 0.12	0.2 ± 0.09	-	OR5K19,OR5K22,U6,OR5K21,OR5K8,OR5K1,CLDND1,GPR15,U1,CPOX,ENSBTAG00000044934,ENSBTAG00000023666,ST3GAL6,DCBLD2
1	42888807	1.12e-05	2	BOA	Suggestive	rs525832529	missense	0.05 ± 0.19	0.32 ± 0.07	0.02 ± 0.19	0.32 ± 0.07	CPOX	OR5K19,OR5K22,U6,OR5K21,OR5K8,OR5K1,CLDND1,GPR15,U1,CPOX,ENSBTAG00000044934,ENSBTAG00000023666,ST3GAL6,DCBLD2
1	42888826	1.12e-05	2	BOA	Suggestive	rs799932217	missense	-0.07 ± 0.34	0.32 ± 0.07	0.04 ± 0.34	0.32 ± 0.07	CPOX	OR5K19,OR5K22,U6,OR5K21,OR5K8,OR5K1,CLDND1,GPR15,U1,CPOX,ENSBTAG00000044934,ENSBTAG00000023666,ST3GAL6,DCBLD2
1	42888830	1.12e-05	2	BOA	Suggestive	rs478812814	missense	0.32 ± 0.13	0.32 ± 0.07	0.11 ± 0.14	0.29 ± 0.08	CPOX	OR5K19,OR5K22,U6,OR5K21,OR5K8,OR5K1,CLDND1,GPR15,U1,CPOX,ENSBTAG00000044934,ENSBTAG00000023666,ST3GAL6,DCBLD2
1	42897086	2.52e-06, 1.12e-05	1, 2	SNP, BOA	Suggestive	rs133730961	splice donor region,intron	0.45 ± 0.1	0.32 ± 0.07	0.32 ± 0.17	0.12 ± 0.13	CPOX	OR5K19,OR5K22,U6,OR5K21,OR5K8,OR5K1,CLDND1,GPR15,U1,CPOX,ENSBTAG00000044934,ENSBTAG00000023666,ST3GAL6,DCBLD2
1	42917053	1.12e-05	2	BOA	Suggestive	rs110022413	non coding transcript exon	-0.34 ± 0.09	0.32 ± 0.07	-0.07 ± 0.15	0.28 ± 0.12	ENSBTAG00000044934	OR5K19,OR5K22,U6,OR5K21,OR5K8,OR5K1,CLDND1,GPR15,U1,CPOX,ENSBTAG00000044934,ENSBTAG00000023666,ST3GAL6,DCBLD2
1	42936980	6.86e-06, 1.12e-05	3, 2	Joint, BOA	Suggestive	rs110843854	missense	-0.35 ± 0.17	0.32 ± 0.07	-0.36 ± 0.17	0.32 ± 0.07	ENSBTAG00000023666	U6,OR5K21,OR5K8,OR5K1,CLDND1,GPR15,U1,CPOX,ENSBTAG00000044934,ENSBTAG00000023666,ST3GAL6,DCBLD2
1	42939944	3.50e-06, 1.12e-05	1, 2	SNP, BOA	Suggestive	rs476021487	intron	0.45 ± 0.1	0.32 ± 0.07	0.31 ± 0.16	0.14 ± 0.12	ENSBTAG00000023666	U6,OR5K21,OR5K8,OR5K1,CLDND1,GPR15,U1,CPOX,ENSBTAG00000044934,ENSBTAG00000023666,ST3GAL6,DCBLD2
1	42990139	4.46e-05	2	BOA	Suggestive	rs29010070	intergenic	-0.42 ± 0.19	0.31 ± 0.08	-0.28 ± 0.19	0.29 ± 0.08	-	OR5K1,CLDND1,GPR15,U1,CPOX,ENSBTAG00000044934,ENSBTAG00000023666,ST3GAL6,DCBLD2
1	43090697	4.61e-05	2	BOA	Suggestive	rs798529557/rs43229073	intron	-0.23 ± 0.09	0.34 ± 0.08	-0.01 ± 0.12	0.34 ± 0.11	ST3GAL6	U1,CPOX,ENSBTAG00000044934,ENSBTAG00000023666,ST3GAL6,DCBLD2
1	43113187	1.23e-05	2	BOA	Suggestive	rs43229101	downstream gene,3 prime UTR	-0.38 ± 0.12	0.37 ± 0.09	-0.25 ± 0.13	0.32 ± 0.09	ST3GAL6,DCBLD2	CPOX,ENSBTAG00000044934,ENSBTAG00000023666,ST3GAL6,DCBLD2
1	43119017	1.23e-05	2	BOA	Suggestive	rs109175475	intron	-0.38 ± 0.12	0.37 ± 0.09	-0.24 ± 0.12	0.32 ± 0.09	ST3GAL6,DCBLD2	CPOX,ENSBTAG00000044934,ENSBTAG00000023666,ST3GAL6,DCBLD2
1	43136872	1.23e-05	2	BOA	Suggestive	rs110039204	splice region,intron	-0.36 ± 0.11	0.37 ± 0.09	-0.23 ± 0.12	0.32 ± 0.09	DCBLD2	CPOX,ENSBTAG00000044934,ENSBTAG00000023666,ST3GAL6,DCBLD2
1	43136899	1.23e-05	2	BOA	Suggestive	rs43229741	missense	-0.26 ± 0.09	0.37 ± 0.09	0 ± 0.12	0.37 ± 0.11	DCBLD2	CPOX,ENSBTAG00000044934,ENSBTAG00000023666,ST3GAL6,DCBLD2
1	43258943	1.23e-05	2	BOA	Suggestive	.	.	-0.19 ± 0.17	0.37 ± 0.09	-0.06 ± 0.17	0.37 ± 0.09	-	ST3GAL6,DCBLD2
1	43291280	1.23e-05	2	BOA	Suggestive	rs109770450	intergenic	0.06 ± 0.1	0.37 ± 0.09	-0.04 ± 0.1	0.38 ± 0.09	-	ST3GAL6,DCBLD2
1	43408424	1.23e-05	2	BOA	Suggestive	rs136739081	intergenic	0.27 ± 0.12	0.37 ± 0.09	0.06 ± 0.13	0.36 ± 0.1	-	DCBLD2
1	43454408	1.23e-05	2	BOA	Suggestive	rs41661496	intergenic	-0.3 ± 0.09	0.37 ± 0.09	-0.15 ± 0.1	0.31 ± 0.1	-	-
1	43515483	1.23e-05	2	BOA	Suggestive	rs135881482	intergenic	0.05 ± 0.1	0.37 ± 0.09	-0.04 ± 0.1	0.38 ± 0.09	-	-
1	43658641	1.23e-05	2	BOA	Suggestive	rs41590428	intergenic	-0.22 ± 0.09	0.37 ± 0.09	0.04 ± 0.12	0.4 ± 0.11	-	COL8A1
1	43709324	1.23e-05	2	BOA	Suggestive	rs41661505	intergenic	-0.08 ± 0.09	0.37 ± 0.09	0.1 ± 0.1	0.41 ± 0.09	-	COL8A1
1	43770838	1.23e-05	2	BOA	Suggestive	rs134197394	intergenic	-0.23 ± 0.13	0.37 ± 0.09	-0.19 ± 0.13	0.36 ± 0.09	-	COL8A1
1	43831502	1.23e-05	2	BOA	Suggestive	rs41591434	intergenic	-0.16 ± 0.09	0.37 ± 0.09	-0.12 ± 0.09	0.36 ± 0.09	-	COL8A1
1	43901606	1.23e-05	2	BOA	Suggestive	rs110383850	upstream gene	-0.35 ± 0.09	0.37 ± 0.09	-0.17 ± 0.11	0.28 ± 0.1	COL8A1	COL8A1,CMSS1,FILIP1L
1	43902280	1.23e-05	2	BOA	Suggestive	rs108942879	5 prime UTR	-0.29 ± 0.09	0.37 ± 0.09	-0.09 ± 0.11	0.33 ± 0.11	COL8A1	COL8A1,CMSS1,FILIP1L
1	44026431	1.23e-05	2	BOA	Suggestive	rs109565176	intron	-0.05 ± 0.1	0.37 ± 0.09	-0.08 ± 0.1	0.38 ± 0.09	COL8A1	COL8A1,CMSS1,FILIP1L
1	44066063	1.23e-05	2	BOA	Suggestive	rs43230432	missense	-0.24 ± 0.09	0.37 ± 0.09	-0.02 ± 0.11	0.36 ± 0.1	COL8A1	COL8A1,CMSS1,FILIP1L
1	44072237	1.23e-05	2	BOA	Suggestive	rs110418817	3 prime UTR	-0.17 ± 0.1	0.37 ± 0.09	-0.02 ± 0.11	0.37 ± 0.09	COL8A1	COL8A1,CMSS1,FILIP1L
1	44085962	1.23e-05	2	BOA	Suggestive	rs210167600	upstream gene	-0.17 ± 0.11	0.37 ± 0.09	-0.02 ± 0.11	0.37 ± 0.09	CMSS1	COL8A1,CMSS1,FILIP1L
1	44114725	1.23e-05	2	BOA	Suggestive	rs110059686	intron,missense	-0.2 ± 0.2	0.37 ± 0.09	-0.1 ± 0.2	0.37 ± 0.09	CMSS1,FILIP1L	COL8A1,CMSS1,FILIP1L
1	44161007	6.44e-06, 1.56e-05	1, 2	SNP, BOA	Suggestive	rs135784076	intron	-0.43 ± 0.1	0.37 ± 0.09	-0.29 ± 0.18	0.15 ± 0.16	CMSS1,FILIP1L	COL8A1,CMSS1,FILIP1L
1	44288613	3.02e-06, 2.18e-05	3, 2	BOA	Suggestive	rs110893246	intron	-0.01 ± 0.1	0.36 ± 0.09	0.22 ± 0.11	0.44 ± 0.1	CMSS1,FILIP1L	COL8A1,CMSS1,FILIP1L,TMEM30C
1	44345217	2.83e-05	2	BOA	Suggestive	rs29025772	intron	-0.06 ± 0.12	0.35 ± 0.08	0.13 ± 0.13	0.38 ± 0.09	CMSS1,FILIP1L	CMSS1,FILIP1L,TMEM30C,TBC1D23
1	44470882	4.33e-05	2	BOA	Suggestive	rs207893623	splice donor region,intron	0.43 ± 0.1	0.34 ± 0.08	0.27 ± 0.17	0.17 ± 0.14	CMSS1	CMSS1,FILIP1L,TMEM30C,TBC1D23,NIT2,TOMM70,LNP1
1	44481082	4.33e-05	2	BOA	Suggestive	rs43232395	upstream gene,missense	0.24 ± 0.09	0.34 ± 0.08	0.04 ± 0.11	0.32 ± 0.1	CMSS1,TMEM30C	CMSS1,FILIP1L,TMEM30C,TBC1D23,NIT2,TOMM70,LNP1,U6
1	44483975	4.33e-05	2	BOA	Suggestive	rs43232401	upstream gene,downstream gene	-0.27 ± 0.09	0.34 ± 0.08	-0.02 ± 0.13	0.33 ± 0.12	CMSS1,TMEM30C	CMSS1,FILIP1L,TMEM30C,TBC1D23,NIT2,TOMM70,LNP1,U6
1	44505591	4.33e-05	2	BOA	Suggestive	rs378886297	missense	0.31 ± 0.12	0.34 ± 0.08	0.03 ± 0.15	0.33 ± 0.11	TMEM30C	CMSS1,FILIP1L,TMEM30C,TBC1D23,NIT2,TOMM70,LNP1,U6,ENSBTAG00000013321
1	44555272	6.14e-06, 4.33e-05	3, 2	Joint, BOA	Suggestive	rs209616035	5 prime UTR	-0.74 ± 0.24	0.34 ± 0.08	-0.64 ± 0.24	0.32 ± 0.08	TBC1D23	CMSS1,FILIP1L,TMEM30C,TBC1D23,NIT2,TOMM70,LNP1,U6,ENSBTAG00000013321
1	44555456	4.33e-05	2	BOA	Suggestive	rs43233142	missense	0.11 ± 0.09	0.34 ± 0.08	0.19 ± 0.09	0.38 ± 0.09	TBC1D23	CMSS1,FILIP1L,TMEM30C,TBC1D23,NIT2,TOMM70,LNP1,U6,ENSBTAG00000013321
1	44573591	4.33e-05	2	BOA	Suggestive	rs459967810	missense	0.65 ± 0.35	0.34 ± 0.08	0.79 ± 0.35	0.36 ± 0.08	TBC1D23	CMSS1,FILIP1L,TMEM30C,TBC1D23,NIT2,TOMM70,LNP1,U6,ENSBTAG00000013321
1	44584633	4.33e-05	2	BOA	Suggestive	rs135466717	intron	0.33 ± 0.13	0.34 ± 0.08	0.08 ± 0.15	0.32 ± 0.1	TBC1D23	CMSS1,FILIP1L,TMEM30C,TBC1D23,NIT2,TOMM70,LNP1,U6,ENSBTAG00000013321
1	44586850	4.33e-05	2	BOA	Suggestive	rs211058667	splice donor 5th base,intron	0.32 ± 0.11	0.34 ± 0.08	0.03 ± 0.15	0.33 ± 0.12	TBC1D23	CMSS1,FILIP1L,TMEM30C,TBC1D23,NIT2,TOMM70,LNP1,U6,ENSBTAG00000013321
1	44606098	4.33e-05	2	BOA	Suggestive	rs43233647	intron	-0.34 ± 0.14	0.34 ± 0.08	-0.18 ± 0.14	0.31 ± 0.09	TBC1D23	CMSS1,FILIP1L,TMEM30C,TBC1D23,NIT2,TOMM70,LNP1,U6,ENSBTAG00000013321
1	44611226	4.33e-05	2	BOA	Suggestive	rs43233659	downstream gene	-0.33 ± 0.14	0.34 ± 0.08	-0.18 ± 0.14	0.31 ± 0.09	TBC1D23,NIT2	CMSS1,FILIP1L,TMEM30C,TBC1D23,NIT2,TOMM70,LNP1,U6,ENSBTAG00000013321
1	44630323	4.33e-05	2	BOA	Suggestive	rs43233670	missense	0.17 ± 0.11	0.34 ± 0.08	-0.01 ± 0.12	0.35 ± 0.09	NIT2	CMSS1,FILIP1L,TMEM30C,TBC1D23,NIT2,TOMM70,LNP1,U6,ENSBTAG00000013321
1	44688580	4.33e-05	2	BOA	Suggestive	rs384029414	5 prime UTR,upstream gene	-0.08 ± 0.22	0.34 ± 0.08	0 ± 0.22	0.34 ± 0.08	TOMM70,LNP1	CMSS1,TMEM30C,TBC1D23,NIT2,TOMM70,LNP1,U6,ENSBTAG00000013321
1	44711587	4.33e-05	2	BOA	Suggestive	rs137017268	intron	0.3 ± 0.14	0.34 ± 0.08	0.06 ± 0.16	0.33 ± 0.09	LNP1	CMSS1,TMEM30C,TBC1D23,NIT2,TOMM70,LNP1,U6,ENSBTAG00000013321,TMEM45A
1	44723531	4.33e-05	2	BOA	Suggestive	rs208186024	intron	-0.41 ± 0.1	0.34 ± 0.08	-0.3 ± 0.19	0.11 ± 0.17	LNP1,U6	CMSS1,TMEM30C,TBC1D23,NIT2,TOMM70,LNP1,U6,ENSBTAG00000013321,TMEM45A
1	44728992	4.33e-05	2	BOA	Suggestive	rs380152916	3 prime UTR,downstream gene,non coding transcript exon	0.3 ± 0.12	0.34 ± 0.08	0.01 ± 0.15	0.34 ± 0.11	LNP1,U6	CMSS1,TMEM30C,TBC1D23,NIT2,TOMM70,LNP1,U6,ENSBTAG00000013321,TMEM45A
1	44802416	4.33e-05	2	BOA	Suggestive	rs42900346	intron	-0.22 ± 0.27	0.34 ± 0.08	-0.14 ± 0.27	0.34 ± 0.08	ENSBTAG00000013321	TBC1D23,NIT2,TOMM70,LNP1,U6,ENSBTAG00000013321,TMEM45A
1	44820480	4.33e-05	2	BOA	Suggestive	rs383140169	missense	-0.19 ± 0.14	0.34 ± 0.08	-0.06 ± 0.14	0.33 ± 0.09	ENSBTAG00000013321	TBC1D23,NIT2,TOMM70,LNP1,U6,ENSBTAG00000013321,TMEM45A
1	44847576	4.33e-05	2	BOA	Suggestive	rs207580543	3 prime UTR	-0.24 ± 0.09	0.34 ± 0.08	-0.02 ± 0.12	0.33 ± 0.11	ENSBTAG00000013321	TBC1D23,NIT2,TOMM70,LNP1,U6,ENSBTAG00000013321,TMEM45A,ADGRG7
1	44847639	4.33e-05	2	BOA	Suggestive	rs209301867	3 prime UTR	-0.24 ± 0.09	0.34 ± 0.08	-0.02 ± 0.12	0.33 ± 0.11	ENSBTAG00000013321	TBC1D23,NIT2,TOMM70,LNP1,U6,ENSBTAG00000013321,TMEM45A,ADGRG7
1	44948425	4.17e-05	2	BOA	Suggestive	rs386075446	5 prime UTR	0.44 ± 0.14	0.35 ± 0.08	0.22 ± 0.16	0.28 ± 0.09	TMEM45A	LNP1,U6,ENSBTAG00000013321,TMEM45A,ADGRG7,TFG
1	44956505	4.02e-05	2	BOA	Suggestive	rs43234834	intron	0.01 ± 0.1	0.35 ± 0.08	-0.06 ± 0.1	0.35 ± 0.09	TMEM45A	LNP1,U6,ENSBTAG00000013321,TMEM45A,ADGRG7,TFG
1	44959284	4.52e-05	2	BOA	Suggestive	rs109127128	intron	0.04 ± 0.38	0.34 ± 0.08	0.18 ± 0.38	0.35 ± 0.08	TMEM45A	LNP1,U6,ENSBTAG00000013321,TMEM45A,ADGRG7,TFG
1	45037116	4.47e-05	2	BOA	Suggestive	rs723458081	missense	0.34 ± 0.21	0.34 ± 0.08	0.1 ± 0.22	0.33 ± 0.09	TMEM45A	ENSBTAG00000013321,TMEM45A,ADGRG7,TFG,ENSBTAG00000026836
1	45061198	7.85e-06, 3.69e-05	1, 2	SNP, BOA	Suggestive	rs109664600	3 prime UTR,downstream gene	-0.41 ± 0.09	0.35 ± 0.08	-0.29 ± 0.15	0.14 ± 0.13	TMEM45A	ENSBTAG00000013321,TMEM45A,ADGRG7,TFG,ENSBTAG00000026836
1	45061341	3.69e-05	2	BOA	Suggestive	rs110281053	downstream gene	-0.1 ± 0.17	0.35 ± 0.08	-0.03 ± 0.17	0.35 ± 0.08	TMEM45A	ENSBTAG00000013321,TMEM45A,ADGRG7,TFG,ENSBTAG00000026836
1	45082306	3.69e-05	2	BOA	Suggestive	rs384222778	missense	0.39 ± 0.13	0.35 ± 0.08	0.17 ± 0.15	0.29 ± 0.1	ADGRG7	ENSBTAG00000013321,TMEM45A,ADGRG7,TFG,ENSBTAG00000026836
1	45082387	3.69e-05	2	BOA	Suggestive	rs109842380	missense	-0.24 ± 0.15	0.35 ± 0.08	-0.1 ± 0.15	0.34 ± 0.09	ADGRG7	ENSBTAG00000013321,TMEM45A,ADGRG7,TFG,ENSBTAG00000026836
1	45090218	3.69e-05	2	BOA	Suggestive	rs42584346	intron	-0.14 ± 0.12	0.35 ± 0.08	-0.06 ± 0.13	0.34 ± 0.09	ADGRG7	ENSBTAG00000013321,TMEM45A,ADGRG7,TFG,ENSBTAG00000026836
1	45103745	3.69e-05	2	BOA	Suggestive	rs209598934	missense	-0.27 ± 0.12	0.35 ± 0.08	-0.16 ± 0.13	0.32 ± 0.09	ADGRG7	TMEM45A,ADGRG7,TFG,ENSBTAG00000026836
1	45116862	3.69e-05	2	BOA	Suggestive	rs433102065	missense	-0.46 ± 0.24	0.35 ± 0.08	-0.36 ± 0.24	0.33 ± 0.08	ADGRG7	TMEM45A,ADGRG7,TFG,ENSBTAG00000026836
1	45119592	3.69e-05	2	BOA	Suggestive	rs41597527	intron	-0.04 ± 0.13	0.35 ± 0.08	0.05 ± 0.13	0.35 ± 0.09	ADGRG7	TMEM45A,ADGRG7,TFG,ENSBTAG00000026836
1	45121182	3.69e-05	2	BOA	Suggestive	rs385192694	splice region,intron	0.3 ± 0.24	0.35 ± 0.08	0.43 ± 0.24	0.37 ± 0.09	ADGRG7	TMEM45A,ADGRG7,TFG,ENSBTAG00000026836
1	45129676	3.69e-05	2	BOA	Suggestive	rs133882199	missense	-0.18 ± 0.1	0.35 ± 0.08	-0.01 ± 0.11	0.35 ± 0.09	ADGRG7	TMEM45A,ADGRG7,TFG,ENSBTAG00000026836
1	45137319	3.69e-05	2	BOA	Suggestive	rs210067137	missense	-0.25 ± 0.1	0.35 ± 0.08	-0.07 ± 0.12	0.32 ± 0.1	ADGRG7	TMEM45A,ADGRG7,TFG,ENSBTAG00000026836
1	45145291	3.69e-05	2	BOA	Suggestive	rs379340977	3 prime UTR	-0.23 ± 0.16	0.35 ± 0.08	-0.05 ± 0.16	0.34 ± 0.09	ADGRG7	TMEM45A,ADGRG7,TFG,ENSBTAG00000026836
1	45145323	3.69e-05	2	BOA	Suggestive	rs382970199	3 prime UTR	-0.07 ± 0.12	0.35 ± 0.08	-0.06 ± 0.12	0.35 ± 0.08	ADGRG7	TMEM45A,ADGRG7,TFG,ENSBTAG00000026836
1	45187584	3.69e-05	2	BOA	Suggestive	rs385820729	synonymous	-0.2 ± 0.16	0.35 ± 0.08	-0.01 ± 0.17	0.35 ± 0.09	TFG	TMEM45A,ADGRG7,TFG,ENSBTAG00000026836,ENSBTAG00000053387
1	45189649	3.69e-05	2	BOA	Suggestive	rs136246178	downstream gene	-0.26 ± 0.16	0.35 ± 0.08	-0.18 ± 0.16	0.34 ± 0.09	TFG	TMEM45A,ADGRG7,TFG,ENSBTAG00000026836,ENSBTAG00000053387
1	45213341	3.69e-05	2	BOA	Suggestive	rs42584417	intergenic	-0.15 ± 0.11	0.35 ± 0.08	0 ± 0.12	0.35 ± 0.09	-	TMEM45A,ADGRG7,TFG,ENSBTAG00000026836,ENSBTAG00000053387
1	45233053	3.69e-05	2	BOA	Suggestive	rs42585443	intergenic	-0.31 ± 0.11	0.35 ± 0.08	-0.16 ± 0.12	0.3 ± 0.09	-	TMEM45A,ADGRG7,TFG,ENSBTAG00000026836,ENSBTAG00000053387
1	45259100	3.69e-05	2	BOA	Suggestive	rs42586358	intergenic	-0.39 ± 0.1	0.35 ± 0.08	-0.24 ± 0.12	0.25 ± 0.1	-	TMEM45A,ADGRG7,TFG,ENSBTAG00000026836,ENSBTAG00000053387
1	45263312	3.69e-05	2	BOA	Suggestive	.	.	-0.15 ± 0.09	0.35 ± 0.08	-0.14 ± 0.09	0.34 ± 0.08	-	TMEM45A,ADGRG7,TFG,ENSBTAG00000026836,ENSBTAG00000053387
1	45266038	3.69e-05	2	BOA	Suggestive	rs110433727	intergenic	0.07 ± 0.09	0.35 ± 0.08	0.08 ± 0.09	0.35 ± 0.08	ENSBTAG00000026836	TMEM45A,ADGRG7,TFG,ENSBTAG00000026836,ENSBTAG00000053387
1	45280608	2.59e-06, 3.69e-05	3, 2	Joint, BOA	Suggestive	rs43684692	intron	-0.45 ± 0.09	0.35 ± 0.08	-0.35 ± 0.12	0.14 ± 0.11	ENSBTAG00000026836	TMEM45A,ADGRG7,TFG,ENSBTAG00000026836,ENSBTAG00000053387
1	45281490	1.72e-06, 2.50e-05	3, 2	Joint, BOA	Suggestive	rs41610345	intron	-0.45 ± 0.09	0.35 ± 0.08	-0.34 ± 0.11	0.17 ± 0.1	ENSBTAG00000026836	TMEM45A,ADGRG7,TFG,ENSBTAG00000026836,ENSBTAG00000053387
1	45285718	2.92e-05	2	BOA	Suggestive	rs210700626	intron	0.3 ± 0.13	0.35 ± 0.08	0.02 ± 0.15	0.34 ± 0.1	ENSBTAG00000026836	TMEM45A,ADGRG7,TFG,ENSBTAG00000026836,ENSBTAG00000053387
1	45286530	8.74e-06	2	BOA	Suggestive	rs43684674	intron	-0.15 ± 0.12	0.35 ± 0.08	0.05 ± 0.13	0.36 ± 0.08	ENSBTAG00000026836	TMEM45A,ADGRG7,TFG,ENSBTAG00000026836,ENSBTAG00000053387
1	45287244	8.28e-06	2	BOA	Suggestive	rs208037463	intron	0.38 ± 0.13	0.35 ± 0.08	0.15 ± 0.14	0.31 ± 0.09	ENSBTAG00000026836	TMEM45A,ADGRG7,TFG,ENSBTAG00000026836,ENSBTAG00000053387
1	45287247	7.10e-06	3	BOA	Suggestive	rs43684678	intron	0.1 ± 0.09	0.36 ± 0.08	0.03 ± 0.09	0.35 ± 0.08	ENSBTAG00000026836	TMEM45A,ADGRG7,TFG,ENSBTAG00000026836,ENSBTAG00000053387
1	45303783	4.13e-06	3	BOA	Suggestive	rs136975400	intron	0.05 ± 0.12	0.36 ± 0.08	0.02 ± 0.12	0.36 ± 0.08	ENSBTAG00000026836	TMEM45A,ADGRG7,TFG,ENSBTAG00000026836,ENSBTAG00000053387
1	45320346	8.52e-06	3	Joint	Suggestive	rs43683525	intron	-0.32 ± 0.11	0.36 ± 0.08	-0.16 ± 0.12	0.32 ± 0.08	ENSBTAG00000026836	ADGRG7,TFG,ENSBTAG00000026836,ENSBTAG00000053387
1	45323163	9.24e-06	3	BOA	Suggestive	rs383012222	intron	-0.19 ± 0.15	0.36 ± 0.08	-0.02 ± 0.15	0.35 ± 0.08	ENSBTAG00000026836	ADGRG7,TFG,ENSBTAG00000026836,ENSBTAG00000053387
1	45426382	1.90e-06	3	BOA	Suggestive	rs43682162	intron	-0.04 ± 0.11	0.36 ± 0.08	0.14 ± 0.12	0.39 ± 0.08	ENSBTAG00000026836,ENSBTAG00000053387	TFG,ENSBTAG00000026836,ENSBTAG00000053387
1	45555607	3.88e-06	3	Joint	Suggestive	rs110711658	intergenic	-0.43 ± 0.18	0.36 ± 0.08	-0.34 ± 0.18	0.34 ± 0.08	-	ENSBTAG00000026836,ENSBTAG00000053387,IMPG2
1	45819304	5.18e-06	3	BOA	Suggestive	rs382427889	upstream gene,3 prime UTR,downstream gene	0.1 ± 0.13	0.36 ± 0.08	0.01 ± 0.13	0.36 ± 0.08	IMPG2,SENP7	IMPG2,SENP7,ENSBTAG00000018731,TRMT10C,PCNP,ZBTB11,RPL24
1	45844891	3.71e-06	3	BOA	Suggestive	rs382839879	splice region,intron,splice polypyrimidine tract	-0.06 ± 0.16	0.36 ± 0.08	0.08 ± 0.16	0.37 ± 0.08	SENP7	IMPG2,SENP7,ENSBTAG00000018731,TRMT10C,PCNP,ZBTB11,RPL24,CEP97
1	45969024	6.15e-06, 6.32e-06	3	BOA, Joint	Suggestive	rs43671773	missense,intron	-0.48 ± 0.26	0.36 ± 0.08	-0.41 ± 0.26	0.35 ± 0.08	SENP7,ENSBTAG00000018731	IMPG2,SENP7,ENSBTAG00000018731,TRMT10C,PCNP,ZBTB11,RPL24,CEP97,NXPE3,ENSBTAG00000048517,NFKBIZ,U6
1	46091483	2.33e-06	3	BOA	Suggestive	rs208308137	missense	0 ± 0.19	0.35 ± 0.08	-0.24 ± 0.19	0.38 ± 0.08	CEP97	SENP7,ENSBTAG00000018731,TRMT10C,PCNP,ZBTB11,RPL24,CEP97,NXPE3,ENSBTAG00000048517,NFKBIZ,U6,ENSBTAG00000054676
1	46103884	7.06e-06	3	BOA	Suggestive	rs135939551	intergenic	0.09 ± 0.12	0.35 ± 0.08	0 ± 0.12	0.35 ± 0.08	CEP97	SENP7,ENSBTAG00000018731,TRMT10C,PCNP,ZBTB11,RPL24,CEP97,NXPE3,ENSBTAG00000048517,NFKBIZ,U6,ENSBTAG00000054676
1	46193719	6.92e-06	3	BOA	Suggestive	rs463697161	missense	-0.13 ± 0.17	0.35 ± 0.08	0.01 ± 0.17	0.35 ± 0.08	NFKBIZ	SENP7,ENSBTAG00000018731,TRMT10C,PCNP,ZBTB11,RPL24,CEP97,NXPE3,ENSBTAG00000048517,NFKBIZ,U6,ENSBTAG00000054676
1	46198882	5.01e-06	3	BOA	Suggestive	rs133617124	intron	0.01 ± 0.1	0.35 ± 0.08	-0.02 ± 0.1	0.35 ± 0.08	NFKBIZ	SENP7,ENSBTAG00000018731,TRMT10C,PCNP,ZBTB11,RPL24,CEP97,NXPE3,ENSBTAG00000048517,NFKBIZ,U6,ENSBTAG00000054676
1	46209181	2.43e-06	3	BOA	Suggestive	rs378276596	non coding transcript exon	-0.17 ± 0.23	0.35 ± 0.08	-0.32 ± 0.23	0.37 ± 0.08	NFKBIZ,U6	SENP7,ENSBTAG00000018731,TRMT10C,PCNP,ZBTB11,RPL24,CEP97,NXPE3,ENSBTAG00000048517,NFKBIZ,U6,ENSBTAG00000054676
1	46267521	4.93e-06	3	BOA	Suggestive	rs110727886	intergenic	0.02 ± 0.1	0.35 ± 0.08	-0.03 ± 0.1	0.36 ± 0.08	ENSBTAG00000054676	ZBTB11,RPL24,CEP97,NXPE3,ENSBTAG00000048517,NFKBIZ,U6,ENSBTAG00000054676
1	46659142	4.67e-06	3	BOA	Suggestive	rs41615838	intergenic	0.12 ± 0.09	0.35 ± 0.08	0.13 ± 0.09	0.35 ± 0.08	-	ENSBTAG00000044510,bta-mir-2285dk,ZPLD1
1	46730339	5.09e-06	3	BOA	Suggestive	rs109489616	non coding transcript exon	-0.08 ± 0.14	0.35 ± 0.08	0.08 ± 0.15	0.36 ± 0.08	ENSBTAG00000044510	ENSBTAG00000044510,bta-mir-2285dk,ZPLD1
1	47157644	5.21e-06	3	BOA	Suggestive	rs42688785	intergenic	-0.04 ± 0.09	0.35 ± 0.08	-0.03 ± 0.09	0.35 ± 0.08	-	ZPLD1
1	47185588	4.65e-06	3	BOA	Suggestive	rs41570065	intergenic	-0.03 ± 0.09	0.35 ± 0.08	0 ± 0.09	0.35 ± 0.08	-	ZPLD1
1	47249572	3.22e-06, 9.05e-06	3	BOA, Joint	Suggestive	rs133727095	intergenic	0.16 ± 0.13	0.37 ± 0.08	-0.12 ± 0.14	0.4 ± 0.09	-	-
1	47439819	1.06e-06, 6.76e-06	3	BOA, Joint	Suggestive	rs42362949	intergenic	0 ± 0.1	0.38 ± 0.08	0.02 ± 0.1	0.38 ± 0.08	-	-
1	47465147	2.70e-06, 5.99e-06	3	BOA, Joint	Suggestive	rs41625686	intergenic	0.14 ± 0.09	0.37 ± 0.08	0.13 ± 0.09	0.36 ± 0.08	-	-
1	47489244	2.25e-06	3	BOA	Suggestive	rs29024905	intergenic	-0.02 ± 0.09	0.37 ± 0.08	-0.04 ± 0.09	0.37 ± 0.08	-	-
1	47531673	4.41e-06	3	BOA	Suggestive	rs136071261	intergenic	-0.2 ± 0.17	0.37 ± 0.08	-0.08 ± 0.17	0.36 ± 0.08	-	-
1	47606699	8.46e-06	3	BOA	Suggestive	rs110147197	intergenic	0.16 ± 0.1	0.37 ± 0.08	-0.04 ± 0.11	0.38 ± 0.08	-	-
1	47660239	2.78e-06	3	BOA	Suggestive	rs110988233	intergenic	0.06 ± 0.09	0.37 ± 0.08	0.04 ± 0.09	0.36 ± 0.08	-	-
1	47775905	4.66e-06	3	Joint	Suggestive	rs134083513	intergenic	0.26 ± 0.09	0.37 ± 0.08	0.15 ± 0.1	0.33 ± 0.08	-	-
1	48157004	7.22e-06	3	Joint	Suggestive	rs110827069	intergenic	-0.22 ± 0.1	0.37 ± 0.08	-0.12 ± 0.1	0.35 ± 0.08	-	-
1	48360337	6.80e-06	3	Joint	Suggestive	rs42304080	intergenic	-0.36 ± 0.09	0.37 ± 0.08	-0.15 ± 0.12	0.29 ± 0.1	-	U7
1	48436492	2.81e-06, 6.23e-06	3	BOA, Joint	Suggestive	rs42303280	intergenic	-0.13 ± 0.1	0.37 ± 0.08	0.15 ± 0.11	0.43 ± 0.09	-	U7
1	48476830	8.66e-06	3	Joint	Suggestive	rs42961056	intergenic	0.43 ± 0.1	0.37 ± 0.08	0.17 ± 0.16	0.26 ± 0.13	-	U7
1	48659168	3.17e-06	3	Joint	Suggestive	rs137462166	intergenic	0.48 ± 0.11	0.37 ± 0.08	0.25 ± 0.14	0.26 ± 0.1	-	U7
1	48869448	5.56e-06	3	Joint	Suggestive	rs42234990	intergenic	-0.01 ± 0.09	0.37 ± 0.08	0.14 ± 0.1	0.4 ± 0.08	-	-
1	48906977	6.64e-06	3	BOA	Suggestive	rs42233888	intergenic	-0.14 ± 0.1	0.37 ± 0.08	0.06 ± 0.11	0.39 ± 0.09	-	-
1	48999627	1.71e-06	3	BOA	Suggestive	rs132983947	intergenic	0.03 ± 0.09	0.37 ± 0.08	-0.08 ± 0.1	0.38 ± 0.08	-	-
1	49127159	9.24e-06	3	Joint	Suggestive	rs132926254	intergenic	0.39 ± 0.11	0.37 ± 0.08	0.11 ± 0.14	0.32 ± 0.1	-	-
1	49314301	1.47e-06	3	Joint	Suggestive	rs3423093982	intergenic	-0.05 ± 0.09	0.38 ± 0.08	0.15 ± 0.1	0.44 ± 0.08	-	-
1	49468026	2.18e-06, 5.74e-06	3	BOA, Joint	Suggestive	rs3423104800	intergenic	-0.12 ± 0.09	0.38 ± 0.08	0.08 ± 0.1	0.41 ± 0.09	-	-
1	49629008	3.13e-06, 2.13e-06	3	BOA, Joint	Suggestive	rs3423106084	intergenic	0.21 ± 0.1	0.39 ± 0.08	0.09 ± 0.1	0.38 ± 0.08	-	-
1	49654031	4.76e-06	3	Joint	Suggestive	rs3423092584	intergenic	-0.25 ± 0.1	0.39 ± 0.08	-0.05 ± 0.11	0.37 ± 0.09	-	-
1	49762136	1.48e-06	3	Joint	Suggestive	rs110004096	intergenic	0.32 ± 0.1	0.39 ± 0.08	0.17 ± 0.1	0.33 ± 0.08	-	ALCAM
1	49789656	5.82e-06, 5.24e-06	3	BOA, Joint	Suggestive	rs109215530	intergenic	0.2 ± 0.1	0.39 ± 0.08	0 ± 0.11	0.39 ± 0.09	-	ALCAM
1	49799340	3.50e-06	3	Joint	Suggestive	rs43344446	intergenic	-0.4 ± 0.09	0.39 ± 0.08	-0.12 ± 0.14	0.31 ± 0.12	-	ALCAM
1	49851536	4.61e-06	3	Joint	Suggestive	rs41616907	intergenic	-0.33 ± 0.09	0.39 ± 0.08	-0.06 ± 0.12	0.35 ± 0.1	-	ALCAM
1	49919784	3.24e-06	3	Joint	Suggestive	rs41610080	intergenic	-0.38 ± 0.09	0.39 ± 0.08	-0.12 ± 0.13	0.32 ± 0.11	-	ALCAM
1	49931111	1.38e-06, 5.23e-06	3	BOA, Joint	Suggestive	rs43233062	5 prime UTR	-0.15 ± 0.15	0.39 ± 0.08	0.01 ± 0.15	0.39 ± 0.08	ALCAM	ALCAM
1	50009545	4.72e-06	3	Joint	Suggestive	rs43234048	intron	-0.37 ± 0.09	0.39 ± 0.08	-0.06 ± 0.14	0.35 ± 0.12	ALCAM	ALCAM,CBLB
1	50111550	1.97e-06	3	Joint	Suggestive	rs208667506	splice region,intron,splice polypyrimidine tract	0.41 ± 0.11	0.39 ± 0.08	0.18 ± 0.13	0.33 ± 0.09	ALCAM	ALCAM,CBLB
1	50161230	1.33e-06, 5.52e-06	3, 1	Joint, SNP	Suggestive	rs210802004	downstream gene	-0.42 ± 0.09	0.39 ± 0.08	-0.21 ± 0.13	0.27 ± 0.11	ALCAM	ALCAM,CBLB
1	50256878	4.03e-06	3	Joint	Suggestive	rs42326019	downstream gene	-0.37 ± 0.09	0.39 ± 0.08	-0.1 ± 0.13	0.33 ± 0.11	CBLB	ALCAM,CBLB
1	50325317	4.28e-06	3	Joint	Suggestive	rs135758893	intron	0.28 ± 0.1	0.39 ± 0.08	0.07 ± 0.11	0.36 ± 0.09	CBLB	ALCAM,CBLB
1	50448045	6.42e-06, 2.83e-06	3	BOA, Joint	Suggestive	rs137136497	intron	0.45 ± 0.2	0.39 ± 0.08	0.22 ± 0.2	0.36 ± 0.08	CBLB	CBLB
1	50484660	8.24e-06, 5.02e-06	3	BOA, Joint	Suggestive	rs41567114	upstream gene	-0.2 ± 0.09	0.39 ± 0.08	0.03 ± 0.11	0.4 ± 0.09	CBLB	CBLB
1	50620013	3.75e-06	3	Joint	Suggestive	rs43236818	intergenic	0.03 ± 0.09	0.39 ± 0.08	-0.08 ± 0.1	0.4 ± 0.08	-	CBLB
1	50621322	3.51e-06, 5.23e-06	3	BOA, Joint	Suggestive	.	.	0.16 ± 0.1	0.39 ± 0.08	0.01 ± 0.1	0.38 ± 0.08	-	CBLB
1	50631100	1.45e-06, 5.20e-06	3	BOA, Joint	Suggestive	rs43237745	intergenic	-0.13 ± 0.12	0.39 ± 0.08	0.02 ± 0.13	0.39 ± 0.08	-	CBLB
1	50745174	1.07e-06	3	Joint	Suggestive	rs133246699	intergenic	0.5 ± 0.1	0.39 ± 0.08	0.28 ± 0.16	0.22 ± 0.12	-	-
1	50856429	4.53e-06	3	Joint	Suggestive	rs41667262	intergenic	-0.03 ± 0.09	0.39 ± 0.08	-0.05 ± 0.09	0.39 ± 0.08	-	-
1	51329696	2.79e-06	3	BOA	Suggestive	rs132849025	intergenic	0.13 ± 0.15	0.37 ± 0.08	-0.16 ± 0.16	0.4 ± 0.09	-	-
1	51479275	6.02e-06	2	BOA	Suggestive	rs134072442	intergenic	0.21 ± 0.15	0.36 ± 0.08	-0.01 ± 0.16	0.36 ± 0.08	-	-
1	51554921	9.12e-06	3	BOA	Suggestive	rs133923976	intergenic	-0.19 ± 0.11	0.38 ± 0.08	0 ± 0.12	0.38 ± 0.08	-	bta-mir-2286
1	51577071	2.14e-06	3	BOA	Suggestive	rs109764366	intergenic	0.06 ± 0.09	0.38 ± 0.08	0.03 ± 0.09	0.38 ± 0.08	-	bta-mir-2286
1	51578202	1.10e-06	3	Joint	Suggestive	rs208787489	intergenic	-0.08 ± 0.1	0.38 ± 0.08	-0.22 ± 0.1	0.42 ± 0.08	-	bta-mir-2286
1	51593019	1.52e-06, 8.73e-06	3	BOA, Joint	Suggestive	.	.	-0.04 ± 0.1	0.38 ± 0.08	-0.07 ± 0.1	0.38 ± 0.08	-	bta-mir-2286
1	51605499	3.28e-06	3	BOA	Suggestive	rs133261984	intergenic	-0.1 ± 0.09	0.38 ± 0.08	0.02 ± 0.09	0.38 ± 0.08	-	bta-mir-2286
1	51617457	1.65e-06, 9.38e-06	3	BOA, Joint	Suggestive	rs137285833	intergenic	0.05 ± 0.11	0.38 ± 0.08	-0.07 ± 0.11	0.39 ± 0.08	-	bta-mir-2286
1	51674103	1.77e-06	3	BOA	Suggestive	rs43233558	intergenic	-0.04 ± 0.09	0.38 ± 0.08	0.05 ± 0.09	0.39 ± 0.08	-	bta-mir-2286
1	51747597	3.58e-06, 7.28e-06	3	BOA, Joint	Suggestive	rs43232789	intergenic	-0.17 ± 0.12	0.38 ± 0.08	-0.11 ± 0.12	0.37 ± 0.08	-	bta-mir-2286,CCDC54,5S_rRNA
1	51785197	5.57e-06	3	Joint	Suggestive	rs41633172	downstream gene	-0.23 ± 0.08	0.38 ± 0.08	-0.1 ± 0.09	0.34 ± 0.08	bta-mir-2286	bta-mir-2286,CCDC54,5S_rRNA
1	51793463	1.36e-06, 8.38e-06	3	BOA, Joint	Suggestive	rs134908942	upstream gene	-0.02 ± 0.1	0.38 ± 0.08	0.08 ± 0.1	0.39 ± 0.08	bta-mir-2286	bta-mir-2286,CCDC54,5S_rRNA
1	51940696	1.58e-06	1	SNP	Suggestive	rs723739291	5 prime UTR	0.58 ± 0.12	0.38 ± 0.08	0.36 ± 0.15	0.23 ± 0.1	CCDC54	bta-mir-2286,CCDC54,5S_rRNA,BBX
1	51941195	2.24e-06	1	SNP	Suggestive	rs435046557	missense	0.57 ± 0.12	0.38 ± 0.08	0.35 ± 0.15	0.24 ± 0.1	CCDC54	bta-mir-2286,CCDC54,5S_rRNA,BBX
1	51941426	2.23e-06, 1.07e-06	3, 1	Joint, SNP	Suggestive	rs208135721	missense	0.48 ± 0.1	0.38 ± 0.08	0.29 ± 0.16	0.19 ± 0.13	CCDC54	bta-mir-2286,CCDC54,5S_rRNA,BBX
1	51980212	1.34e-06	3	Joint	Suggestive	rs29017615	intergenic	-0.32 ± 0.09	0.38 ± 0.08	-0.2 ± 0.1	0.32 ± 0.08	-	bta-mir-2286,CCDC54,5S_rRNA,BBX
1	52001408	1.68e-06, 8.38e-06	3	BOA, Joint	Suggestive	rs109248490	intergenic	-0.08 ± 0.12	0.38 ± 0.08	0.09 ± 0.12	0.4 ± 0.08	-	bta-mir-2286,CCDC54,5S_rRNA,BBX
1	52281229	5.81e-06	3	Joint	Suggestive	rs43230873	intron,upstream gene	-0.31 ± 0.1	0.38 ± 0.08	-0.13 ± 0.11	0.34 ± 0.09	BBX	BBX
1	52304155	9.30e-06	3	BOA	Suggestive	rs41610101	intron	-0.17 ± 0.1	0.38 ± 0.08	0 ± 0.11	0.38 ± 0.09	BBX	BBX
1	52308970	3.46e-06	3	BOA	Suggestive	rs109104183	intron	-0.06 ± 0.09	0.37 ± 0.08	0 ± 0.09	0.37 ± 0.08	BBX	BBX
1	52352638	2.06e-06, 6.98e-06	3, 2	BOA	Suggestive	rs209693488	splice region,intron	0.03 ± 0.12	0.37 ± 0.08	0.2 ± 0.13	0.4 ± 0.08	BBX	BBX
1	52386165	4.52e-06, 6.36e-06	3, 2	BOA	Suggestive	rs41622799	intron	-0.08 ± 0.11	0.37 ± 0.08	0.13 ± 0.12	0.41 ± 0.09	BBX	BBX
1	52394614	7.64e-06, 8.53e-06, 7.50e-06	3, 1, 2	Joint, SNP, BOA	Suggestive	rs134689440	missense	0.45 ± 0.1	0.37 ± 0.08	0.26 ± 0.14	0.22 ± 0.11	BBX	BBX
1	52410510	8.29e-06	3	Joint	Suggestive	rs448883598	splice donor region,intron	0.39 ± 0.12	0.39 ± 0.08	0.11 ± 0.14	0.35 ± 0.1	BBX	BBX
1	52418784	9.50e-06	3	Joint	Suggestive	rs110448530	intron	-0.19 ± 0.09	0.39 ± 0.08	-0.06 ± 0.1	0.38 ± 0.09	BBX	BBX
1	52420800	5.03e-06	3	BOA	Suggestive	rs523111334	missense	0.28 ± 0.2	0.39 ± 0.08	0 ± 0.21	0.39 ± 0.09	BBX	BBX
1	52420824	5.07e-06	3	BOA	Suggestive	rs442368911	missense	-0.2 ± 0.15	0.39 ± 0.08	0.02 ± 0.15	0.4 ± 0.09	BBX	BBX
1	52429999	1.64e-06	3	BOA	Suggestive	rs43234207	downstream gene,3 prime UTR	-0.02 ± 0.24	0.39 ± 0.08	0.11 ± 0.24	0.4 ± 0.08	BBX	BBX
1	52459222	1.66e-06	3	BOA	Suggestive	rs43234157	intergenic	-0.02 ± 0.09	0.39 ± 0.08	0.05 ± 0.09	0.4 ± 0.08	-	BBX
1	52536112	3.37e-06	3	Joint	Suggestive	rs110575443	intergenic	-0.27 ± 0.09	0.39 ± 0.08	-0.15 ± 0.1	0.35 ± 0.09	-	BBX,CD47,ENSBTAG00000049729
1	52692977	2.00e-06, 9.18e-06	3	BOA, Joint	Suggestive	rs3423093319	intergenic	0.07 ± 0.09	0.39 ± 0.08	0.06 ± 0.09	0.39 ± 0.08	-	CD47,ENSBTAG00000049729,IFT57
1	52714589	8.60e-06	3	Joint	Suggestive	rs384472246	intron,3 prime UTR,downstream gene	-0.39 ± 0.09	0.39 ± 0.08	-0.11 ± 0.15	0.32 ± 0.13	CD47	CD47,ENSBTAG00000049729,IFT57
1	52724108	2.54e-06	3	BOA	Suggestive	rs208532988	splice region,intron,splice polypyrimidine tract	-0.1 ± 0.11	0.39 ± 0.08	0.06 ± 0.11	0.41 ± 0.09	CD47	CD47,ENSBTAG00000049729,IFT57
1	52764326	4.66e-06	3	BOA	Suggestive	rs438073159	missense	-0.2 ± 0.15	0.39 ± 0.08	0.02 ± 0.15	0.4 ± 0.09	CD47	CD47,ENSBTAG00000049729,IFT57
1	52848948	1.36e-06, 8.38e-06	3	BOA, Joint	Suggestive	rs3423106869	intergenic	0.02 ± 0.09	0.39 ± 0.08	0.07 ± 0.09	0.4 ± 0.08	-	CD47,ENSBTAG00000049729,IFT57,HHLA2
1	52854500	1.47e-06, 6.80e-06	3	BOA, Joint	Suggestive	rs3423092946	intergenic	-0.08 ± 0.1	0.39 ± 0.08	0.11 ± 0.11	0.43 ± 0.09	-	CD47,ENSBTAG00000049729,IFT57,HHLA2
1	52911793	1.41e-06, 8.79e-06	3	BOA, Joint	Suggestive	rs211667534	missense	0.02 ± 0.18	0.39 ± 0.08	0.13 ± 0.18	0.4 ± 0.08	IFT57	CD47,ENSBTAG00000049729,IFT57,HHLA2,MYH15
1	52928368	2.52e-06	3	Joint	Suggestive	rs519105305	missense	0.65 ± 0.24	0.39 ± 0.08	0.42 ± 0.24	0.36 ± 0.08	IFT57	CD47,ENSBTAG00000049729,IFT57,HHLA2,MYH15
1	52953105	5.35e-06, 8.91e-06	3	BOA, Joint	Suggestive	rs3423094289	missense	-0.14 ± 0.09	0.39 ± 0.08	-0.06 ± 0.09	0.38 ± 0.08	IFT57	CD47,ENSBTAG00000049729,IFT57,HHLA2,MYH15
1	52981448	2.81e-06, 7.74e-06	3	BOA, Joint	Suggestive	rs3423105313	intergenic	0.12 ± 0.09	0.39 ± 0.08	0.08 ± 0.09	0.39 ± 0.08	-	CD47,ENSBTAG00000049729,IFT57,HHLA2,MYH15
1	53122791	4.15e-06	3	Joint	Suggestive	rs3423094320	missense	-0.03 ± 0.09	0.39 ± 0.08	0.14 ± 0.1	0.44 ± 0.09	MYH15	IFT57,HHLA2,MYH15,ENSBTAG00000055188,CIP2A,DZIP3
1	53132394	1.16e-06, 5.66e-06	3	BOA, Joint	Suggestive	rs3423094290	missense	-0.07 ± 0.1	0.39 ± 0.08	-0.12 ± 0.1	0.4 ± 0.08	MYH15	IFT57,HHLA2,MYH15,ENSBTAG00000055188,CIP2A,DZIP3
1	53164033	2.71e-06, 1.96e-05	3, 2	BOA	Suggestive	rs211170241	missense	0.14 ± 0.14	0.35 ± 0.08	0.31 ± 0.14	0.4 ± 0.09	MYH15	IFT57,HHLA2,MYH15,ENSBTAG00000055188,CIP2A,DZIP3
1	53174678	3.04e-05	2	BOA	Suggestive	rs3423094314	missense	0.02 ± 0.11	0.35 ± 0.08	0.05 ± 0.11	0.35 ± 0.08	MYH15	IFT57,HHLA2,MYH15,ENSBTAG00000055188,CIP2A,DZIP3
1	53180636	3.14e-05	2	BOA	Suggestive	rs3423094307	missense	0.09 ± 0.09	0.35 ± 0.08	0.02 ± 0.09	0.34 ± 0.08	MYH15	IFT57,HHLA2,MYH15,ENSBTAG00000055188,CIP2A,DZIP3
1	53182599	2.23e-05	2	BOA	Suggestive	rs3423094312	missense	-0.19 ± 0.12	0.35 ± 0.08	-0.03 ± 0.13	0.35 ± 0.09	MYH15	IFT57,HHLA2,MYH15,ENSBTAG00000055188,CIP2A,DZIP3
1	53183813	2.17e-05	2	BOA	Suggestive	rs3423108445	missense	0.09 ± 0.09	0.35 ± 0.08	0.02 ± 0.09	0.35 ± 0.08	MYH15	IFT57,HHLA2,MYH15,ENSBTAG00000055188,CIP2A,DZIP3
1	53197222	2.17e-05	2	BOA	Suggestive	rs3423094317	intron,missense	0.11 ± 0.09	0.35 ± 0.08	0.04 ± 0.09	0.34 ± 0.08	MYH15	IFT57,HHLA2,MYH15,ENSBTAG00000055188,CIP2A,DZIP3
1	53214714	2.17e-05	2	BOA	Suggestive	rs3423093243	intron	-0.36 ± 0.1	0.35 ± 0.08	-0.23 ± 0.11	0.28 ± 0.09	MYH15	HHLA2,MYH15,ENSBTAG00000055188,CIP2A,DZIP3
1	53220983	2.17e-05	2	BOA	Suggestive	rs3423094311	missense	-0.18 ± 0.12	0.35 ± 0.08	-0.01 ± 0.13	0.35 ± 0.09	MYH15	HHLA2,MYH15,ENSBTAG00000055188,CIP2A,DZIP3
1	53221000	3.19e-06, 2.17e-05	3, 2	BOA	Suggestive	rs3423104419	missense	0.14 ± 0.14	0.35 ± 0.08	0.31 ± 0.14	0.4 ± 0.09	MYH15	HHLA2,MYH15,ENSBTAG00000055188,CIP2A,DZIP3
1	53239340	2.17e-05	2	BOA	Suggestive	rs209664044	missense	-0.14 ± 0.1	0.35 ± 0.08	-0.12 ± 0.1	0.35 ± 0.08	MYH15	HHLA2,MYH15,ENSBTAG00000055188,CIP2A,DZIP3
1	53253248	2.17e-05	2	BOA	Suggestive	rs525482989	missense	0.34 ± 0.19	0.35 ± 0.08	0.11 ± 0.2	0.34 ± 0.09	MYH15,ENSBTAG00000055188	HHLA2,MYH15,ENSBTAG00000055188,CIP2A,DZIP3
1	53263892	2.17e-05	2	BOA	Suggestive	rs3423094112	non coding transcript exon,intron,upstream gene	-0.32 ± 0.14	0.35 ± 0.08	-0.23 ± 0.14	0.33 ± 0.08	MYH15,ENSBTAG00000055188	HHLA2,MYH15,ENSBTAG00000055188,CIP2A,DZIP3,ENSBTAG00000054027
1	53312205	2.17e-05	2	BOA	Suggestive	rs3423094338	downstream gene	-0.22 ± 0.12	0.35 ± 0.08	-0.05 ± 0.13	0.34 ± 0.09	CIP2A	HHLA2,MYH15,ENSBTAG00000055188,CIP2A,DZIP3,ENSBTAG00000054027,ENSBTAG00000049130
1	53323100	2.17e-05	2	BOA	Suggestive	rs432451220	missense	0.45 ± 0.16	0.35 ± 0.08	0.26 ± 0.17	0.31 ± 0.09	CIP2A	HHLA2,MYH15,ENSBTAG00000055188,CIP2A,DZIP3,ENSBTAG00000054027,ENSBTAG00000049130
1	53356594	2.17e-05	2	BOA	Suggestive	rs717556942	missense,splice region	0.33 ± 0.13	0.35 ± 0.08	0.01 ± 0.16	0.35 ± 0.1	DZIP3	HHLA2,MYH15,ENSBTAG00000055188,CIP2A,DZIP3,ENSBTAG00000054027,ENSBTAG00000049130,TRAT1
1	53405863	2.17e-05	2	BOA	Suggestive	rs469251118	missense	0.18 ± 0.15	0.35 ± 0.08	-0.06 ± 0.17	0.36 ± 0.09	DZIP3	MYH15,ENSBTAG00000055188,CIP2A,DZIP3,ENSBTAG00000054027,ENSBTAG00000049130,TRAT1
1	53407604	2.17e-05	2	BOA	Suggestive	rs3423094347	intron	-0.19 ± 0.13	0.35 ± 0.08	-0.01 ± 0.13	0.35 ± 0.09	DZIP3	MYH15,ENSBTAG00000055188,CIP2A,DZIP3,ENSBTAG00000054027,ENSBTAG00000049130,TRAT1
1	53432242	2.17e-05	2	BOA	Suggestive	rs452368697	intron	0.18 ± 0.15	0.35 ± 0.08	-0.07 ± 0.16	0.37 ± 0.09	DZIP3	MYH15,ENSBTAG00000055188,CIP2A,DZIP3,ENSBTAG00000054027,ENSBTAG00000049130,TRAT1
1	53438819	2.17e-05	2	BOA	Suggestive	rs3423094335	missense	-0.19 ± 0.13	0.35 ± 0.08	-0.01 ± 0.13	0.35 ± 0.09	DZIP3	MYH15,ENSBTAG00000055188,CIP2A,DZIP3,ENSBTAG00000054027,ENSBTAG00000049130,TRAT1
1	53439090	2.17e-05	2	BOA	Suggestive	rs3423094313	missense	-0.26 ± 0.12	0.35 ± 0.08	-0.12 ± 0.13	0.33 ± 0.09	DZIP3	MYH15,ENSBTAG00000055188,CIP2A,DZIP3,ENSBTAG00000054027,ENSBTAG00000049130,TRAT1
1	53450486	2.17e-05	2	BOA	Suggestive	rs137266126	intron	0.22 ± 0.16	0.35 ± 0.08	-0.02 ± 0.17	0.36 ± 0.09	DZIP3	MYH15,ENSBTAG00000055188,CIP2A,DZIP3,ENSBTAG00000054027,ENSBTAG00000049130,TRAT1
1	53463094	2.17e-05	2	BOA	Suggestive	rs464034026	missense	0.41 ± 0.1	0.35 ± 0.08	0.23 ± 0.21	0.17 ± 0.18	DZIP3	MYH15,ENSBTAG00000055188,CIP2A,DZIP3,ENSBTAG00000054027,ENSBTAG00000049130,TRAT1
1	53467703	4.69e-06, 2.17e-05	3, 2	BOA	Suggestive	rs211636003	downstream gene	0.14 ± 0.15	0.35 ± 0.08	0.3 ± 0.15	0.39 ± 0.08	DZIP3	MYH15,ENSBTAG00000055188,CIP2A,DZIP3,ENSBTAG00000054027,ENSBTAG00000049130,TRAT1
1	53467831	2.17e-05	2	BOA	Suggestive	rs3423094324	downstream gene	-0.11 ± 0.11	0.35 ± 0.08	0.05 ± 0.12	0.36 ± 0.09	DZIP3	MYH15,ENSBTAG00000055188,CIP2A,DZIP3,ENSBTAG00000054027,ENSBTAG00000049130,TRAT1
1	53551793	2.17e-05	2	BOA	Suggestive	rs3423093420	intergenic	-0.18 ± 0.09	0.35 ± 0.08	-0.06 ± 0.1	0.34 ± 0.09	ENSBTAG00000049130	CIP2A,DZIP3,ENSBTAG00000054027,ENSBTAG00000049130,TRAT1
1	53578419	3.24e-05	2	BOA	Suggestive	rs3423105467	upstream gene	-0.19 ± 0.17	0.34 ± 0.08	-0.06 ± 0.17	0.34 ± 0.08	TRAT1	CIP2A,DZIP3,ENSBTAG00000054027,ENSBTAG00000049130,TRAT1
1	53766773	9.54e-06	1	SNP	Suggestive	rs479378524	intergenic	0.43 ± 0.1	0.33 ± 0.08	0.4 ± 0.2	0.03 ± 0.17	-	ENSBTAG00000049130,TRAT1,ENSBTAG00000050173,U6
1	56253478	4.31e-05	2	BOA	Suggestive	rs41631827	intergenic	0.05 ± 0.1	0.35 ± 0.09	0 ± 0.1	0.35 ± 0.09	-	NECTIN3,CD96,ZBED2,PLCXD2,PHLDB2
1	57217658	3.73e-05	2	BOA	Suggestive	rs41574703	intergenic	-0.11 ± 0.09	0.35 ± 0.09	-0.07 ± 0.09	0.35 ± 0.09	-	SLC9C1,CD200,BTLA,ATG3,SLC35A5,CCDC80
1	81653863	4.58e-05	2	BOA	Suggestive	rs378307344	downstream gene,missense	-0.02 ± 0.19	0.3 ± 0.07	0.05 ± 0.19	0.3 ± 0.07	LIPH,ENSBTAG00000051908,5S_rRNA	IGF2BP2,SENP2,LIPH,ENSBTAG00000051908,5S_rRNA,TMEM41A,MAP3K13,EHHADH
1	118603687	8.91e-06	1	SNP	Suggestive	rs43265648	intron	-0.41 ± 0.09	0.22 ± 0.09	-0.39 ± 0.1	0.06 ± 0.1	WWTR1	ANKUB1,COMMD2,WWTR1,TM4SF4,TM4SF1
1	152678640	4.80e-05	2	BOA	Suggestive	rs109146400	missense	-0.23 ± 0.1	0.29 ± 0.07	-0.13 ± 0.1	0.27 ± 0.08	BTD	METTL6,EAF1,COLQ,HACL1,BTD,ANKRD28
1	152680104	2.52e-05	2	BOA	Suggestive	rs42610024	downstream gene	0.01 ± 0.11	0.31 ± 0.07	0.11 ± 0.11	0.32 ± 0.07	BTD	METTL6,EAF1,COLQ,HACL1,BTD,ANKRD28
1	152700521	2.52e-05	2	BOA	Suggestive	rs209345327	downstream gene	-0.21 ± 0.1	0.31 ± 0.07	-0.1 ± 0.1	0.28 ± 0.08	ANKRD28	METTL6,EAF1,COLQ,HACL1,BTD,ANKRD28
1	152764759	2.52e-05	2	BOA	Suggestive	rs42610902	intron	-0.29 ± 0.1	0.31 ± 0.07	-0.2 ± 0.1	0.27 ± 0.07	ANKRD28	COLQ,HACL1,BTD,ANKRD28,bta-mir-2285ao-2
1	152787345	2.52e-05	2	BOA	Suggestive	rs41565968	intron	-0.29 ± 0.1	0.31 ± 0.07	-0.2 ± 0.1	0.27 ± 0.07	ANKRD28	COLQ,HACL1,BTD,ANKRD28,bta-mir-2285ao-2
1	152827504	2.52e-05	2	BOA	Suggestive	rs379630942	intron	-0.34 ± 0.12	0.31 ± 0.07	-0.25 ± 0.12	0.28 ± 0.07	ANKRD28	HACL1,BTD,ANKRD28,bta-mir-2285ao-2
1	152864046	2.52e-05	2	BOA	Suggestive	rs133394173	intergenic	0.36 ± 0.21	0.31 ± 0.07	0.01 ± 0.22	0.3 ± 0.08	-	HACL1,BTD,ANKRD28,bta-mir-2285ao-2
1	152918105	2.52e-05	2	BOA	Suggestive	rs133123125	intergenic	0.54 ± 0.15	0.31 ± 0.07	0.23 ± 0.2	0.23 ± 0.09	-	BTD,ANKRD28,bta-mir-2285ao-2
1	152960777	2.52e-05	2	BOA	Suggestive	rs109212507	upstream gene	0.19 ± 0.1	0.31 ± 0.07	0.12 ± 0.1	0.29 ± 0.07	bta-mir-2285ao-2	ANKRD28,bta-mir-2285ao-2,GALNT15
1	152985602	2.52e-05	2	BOA	Suggestive	rs135743728	intergenic	-0.17 ± 0.09	0.31 ± 0.07	-0.04 ± 0.1	0.29 ± 0.08	-	ANKRD28,bta-mir-2285ao-2,GALNT15,ENSBTAG00000051065
1	152989524	2.52e-05	2	BOA	Suggestive	rs43286306	intergenic	0.28 ± 0.24	0.31 ± 0.07	0.34 ± 0.24	0.31 ± 0.07	-	ANKRD28,bta-mir-2285ao-2,GALNT15,ENSBTAG00000051065
1	153013352	2.52e-05	2	BOA	Suggestive	rs43286253	intergenic	-0.02 ± 0.1	0.31 ± 0.07	0.05 ± 0.1	0.31 ± 0.07	-	ANKRD28,bta-mir-2285ao-2,GALNT15,ENSBTAG00000051065,DPH3,ENSBTAG00000053091
1	153089907	2.52e-05	2	BOA	Suggestive	rs110164562	intergenic	-0.11 ± 0.09	0.31 ± 0.07	0.04 ± 0.1	0.32 ± 0.08	-	bta-mir-2285ao-2,GALNT15,ENSBTAG00000051065,DPH3,ENSBTAG00000053091,OXNAD1,RFTN1
1	153195745	2.52e-05	2	BOA	Suggestive	rs133407286	intron	-0.1 ± 0.09	0.31 ± 0.07	-0.02 ± 0.09	0.3 ± 0.07	GALNT15	bta-mir-2285ao-2,GALNT15,ENSBTAG00000051065,DPH3,ENSBTAG00000053091,OXNAD1,RFTN1
1	153206856	2.52e-05	2	BOA	Suggestive	rs43282120	missense	0.16 ± 0.14	0.31 ± 0.07	0.2 ± 0.14	0.31 ± 0.07	GALNT15,ENSBTAG00000051065	bta-mir-2285ao-2,GALNT15,ENSBTAG00000051065,DPH3,ENSBTAG00000053091,OXNAD1,RFTN1
1	153221818	2.52e-05	2	BOA	Suggestive	rs209090678	upstream gene,missense	0.45 ± 0.14	0.31 ± 0.07	0.03 ± 0.21	0.29 ± 0.11	GALNT15,ENSBTAG00000051065	GALNT15,ENSBTAG00000051065,DPH3,ENSBTAG00000053091,OXNAD1,RFTN1
1	153222837	2.52e-05	2	BOA	Suggestive	rs43284178	intron	0.28 ± 0.12	0.31 ± 0.07	-0.19 ± 0.17	0.39 ± 0.11	GALNT15,ENSBTAG00000051065	GALNT15,ENSBTAG00000051065,DPH3,ENSBTAG00000053091,OXNAD1,RFTN1,ENSBTAG00000051752
1	153225739	2.52e-05	2	BOA	Suggestive	rs378226656	3 prime UTR	0.18 ± 0.13	0.31 ± 0.07	-0.19 ± 0.16	0.36 ± 0.09	GALNT15,ENSBTAG00000051065	GALNT15,ENSBTAG00000051065,DPH3,ENSBTAG00000053091,OXNAD1,RFTN1,ENSBTAG00000051752
1	153246471	2.52e-05	2	BOA	Suggestive	rs110979295	intergenic	-0.12 ± 0.09	0.31 ± 0.07	-0.01 ± 0.1	0.3 ± 0.08	-	GALNT15,ENSBTAG00000051065,DPH3,ENSBTAG00000053091,OXNAD1,RFTN1,ENSBTAG00000051752
1	153262098	2.52e-05	2	BOA	Suggestive	rs109914735	3 prime UTR,missense	0.17 ± 0.13	0.31 ± 0.07	0.17 ± 0.13	0.31 ± 0.07	DPH3,ENSBTAG00000053091	GALNT15,ENSBTAG00000051065,DPH3,ENSBTAG00000053091,OXNAD1,RFTN1,ENSBTAG00000051752
1	153262293	2.52e-05	2	BOA	Suggestive	rs110706958	3 prime UTR,intron	-0.11 ± 0.11	0.31 ± 0.07	0.01 ± 0.11	0.31 ± 0.08	DPH3,ENSBTAG00000053091	GALNT15,ENSBTAG00000051065,DPH3,ENSBTAG00000053091,OXNAD1,RFTN1,ENSBTAG00000051752
1	153276831	2.52e-05	2	BOA	Suggestive	rs521248179	missense	0.39 ± 0.14	0.31 ± 0.07	-0.11 ± 0.21	0.35 ± 0.11	OXNAD1	GALNT15,ENSBTAG00000051065,DPH3,ENSBTAG00000053091,OXNAD1,RFTN1,ENSBTAG00000051752
1	153298977	2.77e-05	2	BOA	Suggestive	rs134522738	intron	0.4 ± 0.14	0.3 ± 0.07	-0.01 ± 0.19	0.31 ± 0.1	OXNAD1	GALNT15,ENSBTAG00000051065,DPH3,ENSBTAG00000053091,OXNAD1,RFTN1,ENSBTAG00000051752
1	153316325	4.95e-05	2	BOA	Suggestive	rs209114676	missense	0.23 ± 0.18	0.29 ± 0.07	-0.17 ± 0.2	0.33 ± 0.08	OXNAD1	GALNT15,ENSBTAG00000051065,DPH3,ENSBTAG00000053091,OXNAD1,RFTN1,ENSBTAG00000051752
1	153316516	2.23e-05	2	BOA	Suggestive	rs382646237	splice donor region,intron	-0.04 ± 0.18	0.31 ± 0.07	0.02 ± 0.18	0.31 ± 0.07	OXNAD1	GALNT15,ENSBTAG00000051065,DPH3,ENSBTAG00000053091,OXNAD1,RFTN1,ENSBTAG00000051752
1	153317309	1.77e-05	2	BOA	Suggestive	rs43710311	missense	0.23 ± 0.1	0.31 ± 0.07	0.11 ± 0.11	0.29 ± 0.08	OXNAD1	GALNT15,ENSBTAG00000051065,DPH3,ENSBTAG00000053091,OXNAD1,RFTN1,ENSBTAG00000051752
1	153382316	2.75e-06, 1.31e-05	3, 2	BOA	Suggestive	rs516105626	intron	0 ± 0.22	0.32 ± 0.07	-0.4 ± 0.23	0.37 ± 0.08	RFTN1	GALNT15,ENSBTAG00000051065,DPH3,ENSBTAG00000053091,OXNAD1,RFTN1,ENSBTAG00000051752
1	153415375	1.31e-05	2	BOA	Suggestive	rs41565735	intron	0.32 ± 0.1	0.32 ± 0.07	0.19 ± 0.11	0.27 ± 0.08	RFTN1	GALNT15,ENSBTAG00000051065,DPH3,ENSBTAG00000053091,OXNAD1,RFTN1,ENSBTAG00000051752,DAZL
1	153498681	1.31e-05	2	BOA	Suggestive	rs42733738	intron	0.24 ± 0.12	0.32 ± 0.07	0.13 ± 0.12	0.3 ± 0.08	RFTN1,ENSBTAG00000051752	DPH3,ENSBTAG00000053091,OXNAD1,RFTN1,ENSBTAG00000051752,DAZL,U6
1	153582355	1.31e-05	2	BOA	Suggestive	rs42731656	intergenic	-0.24 ± 0.1	0.32 ± 0.07	-0.12 ± 0.1	0.29 ± 0.08	-	RFTN1,ENSBTAG00000051752,DAZL,U6
1	153602748	1.31e-05	2	BOA	Suggestive	rs109763257	intergenic	0.05 ± 0.14	0.32 ± 0.07	0.07 ± 0.14	0.32 ± 0.07	-	RFTN1,ENSBTAG00000051752,DAZL,U6,ENSBTAG00000052583
1	153624494	1.31e-05	2	BOA	Suggestive	rs42740131	intergenic	0.2 ± 0.1	0.32 ± 0.07	0.1 ± 0.1	0.3 ± 0.08	-	RFTN1,ENSBTAG00000051752,DAZL,U6,ENSBTAG00000052583
1	153640257	1.31e-05	2	BOA	Suggestive	rs42740179	3 prime UTR,downstream gene	-0.08 ± 0.11	0.32 ± 0.07	0.01 ± 0.11	0.32 ± 0.08	DAZL	RFTN1,ENSBTAG00000051752,DAZL,U6,ENSBTAG00000052583,PLCL2
1	153640509	1.31e-05	2	BOA	Suggestive	rs42740178	3 prime UTR,downstream gene	-0.1 ± 0.11	0.32 ± 0.07	-0.01 ± 0.11	0.32 ± 0.08	DAZL	RFTN1,ENSBTAG00000051752,DAZL,U6,ENSBTAG00000052583,PLCL2
1	153742705	1.31e-05	2	BOA	Suggestive	rs109812817	intergenic	0.17 ± 0.09	0.32 ± 0.07	0.03 ± 0.1	0.31 ± 0.08	-	RFTN1,ENSBTAG00000051752,DAZL,U6,ENSBTAG00000052583,PLCL2
1	153838507	1.31e-05	2	BOA	Suggestive	rs109651183	intergenic	0.11 ± 0.1	0.32 ± 0.07	0.03 ± 0.1	0.32 ± 0.08	ENSBTAG00000052583	DAZL,U6,ENSBTAG00000052583,PLCL2,ENSBTAG00000049193
1	153867275	1.31e-05	2	BOA	Suggestive	rs209880047	intergenic	-0.08 ± 0.11	0.32 ± 0.07	-0.03 ± 0.11	0.32 ± 0.07	ENSBTAG00000052583	DAZL,U6,ENSBTAG00000052583,PLCL2,ENSBTAG00000049193,TBC1D5
1	153904305	1.31e-05	2	BOA	Suggestive	rs717540792	intron	0.17 ± 0.23	0.32 ± 0.07	-0.2 ± 0.25	0.34 ± 0.08	PLCL2	DAZL,U6,ENSBTAG00000052583,PLCL2,ENSBTAG00000049193,TBC1D5
1	153904342	1.31e-05	2	BOA	Suggestive	rs210923661	intron	0.19 ± 0.11	0.32 ± 0.07	0.13 ± 0.11	0.31 ± 0.07	PLCL2	DAZL,U6,ENSBTAG00000052583,PLCL2,ENSBTAG00000049193,TBC1D5
1	153904397	1.31e-05	2	BOA	Suggestive	rs383749140	intron	0.31 ± 0.24	0.32 ± 0.07	0.01 ± 0.25	0.32 ± 0.08	PLCL2	DAZL,U6,ENSBTAG00000052583,PLCL2,ENSBTAG00000049193,TBC1D5
1	153905013	1.31e-05	2	BOA	Suggestive	rs109608660	intron	0.06 ± 0.11	0.32 ± 0.07	-0.03 ± 0.11	0.33 ± 0.08	PLCL2	DAZL,U6,ENSBTAG00000052583,PLCL2,ENSBTAG00000049193,TBC1D5
1	153905358	1.31e-05	2	BOA	Suggestive	rs382127826	intron	0.42 ± 0.29	0.32 ± 0.07	0.16 ± 0.3	0.31 ± 0.08	PLCL2	DAZL,U6,ENSBTAG00000052583,PLCL2,ENSBTAG00000049193,TBC1D5
1	153908014	1.31e-05	2	BOA	Suggestive	rs110662741	intron	-0.13 ± 0.09	0.32 ± 0.07	-0.07 ± 0.09	0.31 ± 0.07	PLCL2	DAZL,U6,ENSBTAG00000052583,PLCL2,ENSBTAG00000049193,TBC1D5
1	153917891	1.31e-05	2	BOA	Suggestive	rs29015966	intron	-0.17 ± 0.09	0.32 ± 0.07	-0.03 ± 0.1	0.31 ± 0.08	PLCL2	U6,ENSBTAG00000052583,PLCL2,ENSBTAG00000049193,TBC1D5
1	153919030	1.31e-05	2	BOA	Suggestive	rs522774026	intron	0.33 ± 0.19	0.32 ± 0.07	0.08 ± 0.2	0.31 ± 0.08	PLCL2	U6,ENSBTAG00000052583,PLCL2,ENSBTAG00000049193,TBC1D5
1	153956460	1.31e-05	2	BOA	Suggestive	rs41610114	downstream gene,intron	-0.02 ± 0.1	0.32 ± 0.07	-0.07 ± 0.1	0.33 ± 0.07	PLCL2,U6	ENSBTAG00000052583,PLCL2,U6,ENSBTAG00000049193,TBC1D5
1	153989230	1.31e-05	2	BOA	Suggestive	rs41600022	intron	-0.14 ± 0.1	0.32 ± 0.07	-0.06 ± 0.1	0.31 ± 0.08	PLCL2	ENSBTAG00000052583,PLCL2,U6,ENSBTAG00000049193,TBC1D5
2	121298338	8.38e-06, 2.42e-06	3, 1	Joint, SNP	Suggestive	rs209984163	3 prime UTR,downstream gene	-0.46 ± 0.1	0.22 ± 0.08	-0.41 ± 0.1	0.09 ± 0.09	MTMR9,EIF3I,TMEM234	ZBTB8A,ZBTB8B,BSDC1,TSSK3,FAM229A,MARCKSL1,HDAC1,LCK,FAM167B,MTMR9,EIF3I,TMEM234,DCDC2B,IQCC,CCDC28B,ENSBTAG00000048869,U6,CLDN12,SHOX
2	121318740	1.23e-06, 6.74e-06	3, 1	Joint, SNP	Suggestive	rs135994141	upstream gene,5 prime UTR,missense,downstream gene	-0.42 ± 0.09	0.25 ± 0.07	-0.37 ± 0.09	0.2 ± 0.07	TMEM234,DCDC2B,IQCC,CCDC28B	ZBTB8A,ZBTB8B,BSDC1,TSSK3,FAM229A,MARCKSL1,HDAC1,LCK,FAM167B,MTMR9,EIF3I,TMEM234,DCDC2B,IQCC,CCDC28B,ENSBTAG00000048869,U6,CLDN12,SHOX
5	27632416	3.51e-06	3	BOA	Suggestive	.	.	0.07 ± 0.13	0.31 ± 0.09	-0.64 ± 0.2	0.66 ± 0.14	ENSBTAG00000052798,ENSBTAG00000054816	KRT6A,KRT6B,ENSBTAG00000040019,KRT75,ENSBTAG00000054953,KRT82,KRT84,KRT85,KRT89,KRT83,KRT86,KRT81,ENSBTAG00000052798,ENSBTAG00000054816,ENSBTAG00000054136,ENSBTAG00000016166,KRT7,KRT80,SMIM41,ATG101,NR4A1,TAMALIN
5	31401851	8.38e-06	3	Joint	Suggestive	rs110601581	missense	0.23 ± 0.1	0.28 ± 0.09	0.37 ± 0.1	0.39 ± 0.09	OR8S10	LALBA,ENSBTAG00000051046,OR8S8,OR8S27,OR8S25,OR8S10,OR8S15,OR8S1,OR8S24,C5H12orf54,OR8S2
5	31418215	3.05e-06	3	Joint	Suggestive	rs210150155	intergenic	0.24 ± 0.09	0.28 ± 0.09	0.37 ± 0.1	0.4 ± 0.09	-	LALBA,ENSBTAG00000051046,OR8S8,OR8S27,OR8S25,OR8S10,OR8S15,OR8S1,OR8S24,C5H12orf54,OR8S2
5	31419107	3.02e-06	3	Joint	Suggestive	rs110730517	intergenic	0.24 ± 0.09	0.28 ± 0.09	0.37 ± 0.1	0.4 ± 0.09	-	LALBA,ENSBTAG00000051046,OR8S8,OR8S27,OR8S25,OR8S10,OR8S15,OR8S1,OR8S24,C5H12orf54,OR8S2
5	31682423	2.53e-06	3	Joint	Suggestive	rs134882697	intergenic	-0.34 ± 0.09	0.25 ± 0.08	-0.38 ± 0.09	0.29 ± 0.08	-	OR8S15,OR8S1,OR8S24,C5H12orf54,OR8S2,OR8S26,OR8S3,OR5BJ2
5	31797057	7.74e-06	3	Joint	Suggestive	rs3423194850	intergenic	0.37 ± 0.09	0.25 ± 0.08	0.35 ± 0.09	0.23 ± 0.08	-	C5H12orf54,OR8S2,OR8S26,OR8S3,OR5BJ2,ZNF641,ENSBTAG00000053875,H1-7,ENSBTAG00000055094
5	31797896	7.86e-06	3	Joint	Suggestive	rs208378168	intergenic	0.26 ± 0.11	0.25 ± 0.08	0.44 ± 0.12	0.37 ± 0.09	-	C5H12orf54,OR8S2,OR8S26,OR8S3,OR5BJ2,ZNF641,ENSBTAG00000053875,H1-7,ENSBTAG00000055094
5	31797915	7.42e-06	1	SNP	Suggestive	rs384283564	intergenic	-0.4 ± 0.09	0.25 ± 0.08	-0.35 ± 0.1	0.12 ± 0.09	-	C5H12orf54,OR8S2,OR8S26,OR8S3,OR5BJ2,ZNF641,ENSBTAG00000053875,H1-7,ENSBTAG00000055094
5	31937422	1.32e-06	3	Joint	Suggestive	rs211614619	missense	0.36 ± 0.11	0.25 ± 0.08	0.46 ± 0.11	0.33 ± 0.08	ZNF641	OR8S26,OR8S3,OR5BJ2,ZNF641,ENSBTAG00000053875,H1-7,ENSBTAG00000055094,ENSBTAG00000032429,ENSBTAG00000032428,CCDC184,ASB8,PFKM
5	32334842	1.99e-06	3	Joint	Suggestive	rs110817677	intergenic	0.32 ± 0.1	0.25 ± 0.08	0.4 ± 0.1	0.32 ± 0.08	ENSBTAG00000048867	ENSBTAG00000032428,CCDC184,ASB8,PFKM,SENP1,COL2A1,TMEM106C,ENSBTAG00000048867,ENSBTAG00000047354,VDR,HDAC7,SLC48A1,RAPGEF3,ENDOU,RPAP3
6	21722915	2.86e-05	2	BOA	Suggestive	rs208442893	missense	0 ± 0.09	0.43 ± 0.1	-0.07 ± 0.09	0.44 ± 0.1	CENPE	CENPE,BDH2,SLC9B2,SLC9B1,CISD2
6	21724475	2.86e-05	2	BOA	Suggestive	rs110600357	intron	0.1 ± 0.09	0.43 ± 0.1	0 ± 0.09	0.43 ± 0.11	CENPE	CENPE,BDH2,SLC9B2,SLC9B1,CISD2
6	21724602	2.86e-05	2	BOA	Suggestive	rs109885593	intron	0.1 ± 0.09	0.43 ± 0.1	0 ± 0.09	0.43 ± 0.11	CENPE	CENPE,BDH2,SLC9B2,SLC9B1,CISD2
6	21724742	1.47e-05	2	BOA	Suggestive	rs210301426	intron	0.1 ± 0.09	0.44 ± 0.1	0 ± 0.09	0.44 ± 0.11	CENPE	CENPE,BDH2,SLC9B2,SLC9B1,CISD2
6	21724757	1.57e-05	2	BOA	Suggestive	rs210277941	intron	0.08 ± 0.09	0.44 ± 0.1	-0.03 ± 0.09	0.45 ± 0.11	CENPE	CENPE,BDH2,SLC9B2,SLC9B1,CISD2
6	21724758	1.57e-05	2	BOA	Suggestive	rs208450737	intron	0.09 ± 0.09	0.44 ± 0.1	0 ± 0.09	0.44 ± 0.11	CENPE	CENPE,BDH2,SLC9B2,SLC9B1,CISD2
6	21724874	1.57e-05	2	BOA	Suggestive	rs208655591	intron	0.1 ± 0.09	0.44 ± 0.1	0 ± 0.09	0.44 ± 0.11	CENPE	CENPE,BDH2,SLC9B2,SLC9B1,CISD2
6	21726125	1.57e-05	2	BOA	Suggestive	rs208793351	missense	0.09 ± 0.09	0.44 ± 0.1	-0.01 ± 0.09	0.45 ± 0.11	CENPE	CENPE,BDH2,SLC9B2,SLC9B1,CISD2
6	21726575	1.57e-05	2	BOA	Suggestive	rs385732304	missense	0.11 ± 0.09	0.44 ± 0.1	0.01 ± 0.09	0.44 ± 0.11	CENPE	CENPE,BDH2,SLC9B2,SLC9B1,CISD2
6	21727072	1.57e-05	2	BOA	Suggestive	rs135984619	missense	0.09 ± 0.09	0.44 ± 0.1	-0.02 ± 0.09	0.45 ± 0.11	CENPE	CENPE,BDH2,SLC9B2,SLC9B1,CISD2
6	21732184	1.57e-05	2	BOA	Suggestive	rs29025923	intron	-0.2 ± 0.09	0.44 ± 0.1	0.01 ± 0.11	0.45 ± 0.12	CENPE	CENPE,BDH2,SLC9B2,SLC9B1,CISD2
6	21732410	1.57e-05	2	BOA	Suggestive	rs109104593	intron	-0.14 ± 0.09	0.44 ± 0.1	0.03 ± 0.1	0.46 ± 0.11	CENPE	CENPE,BDH2,SLC9B2,SLC9B1,CISD2
6	21732798	1.57e-05	2	BOA	Suggestive	rs110242798	missense	-0.14 ± 0.09	0.44 ± 0.1	0.03 ± 0.1	0.46 ± 0.11	CENPE	CENPE,BDH2,SLC9B2,SLC9B1,CISD2
6	21739635	1.57e-05	2	BOA	Suggestive	rs109744137	splice region,intron	0.03 ± 0.09	0.44 ± 0.1	-0.04 ± 0.09	0.45 ± 0.1	CENPE	CENPE,BDH2,SLC9B2,SLC9B1,CISD2
6	21741872	1.57e-05	2	BOA	Suggestive	rs137744519	intron	0.02 ± 0.09	0.44 ± 0.1	-0.07 ± 0.1	0.46 ± 0.1	CENPE	CENPE,BDH2,SLC9B2,SLC9B1,CISD2
6	21742170	1.57e-05	2	BOA	Suggestive	rs210877310	intron	0.03 ± 0.09	0.44 ± 0.1	-0.04 ± 0.09	0.45 ± 0.1	CENPE	CENPE,BDH2,SLC9B2,SLC9B1,CISD2
6	21745045	1.57e-05	2	BOA	Suggestive	rs444125538	missense	0.49 ± 0.15	0.44 ± 0.1	0.2 ± 0.18	0.37 ± 0.12	CENPE	CENPE,BDH2,SLC9B2,SLC9B1,CISD2
6	21745940	1.57e-05	2	BOA	Suggestive	rs210920239	intron	0.03 ± 0.09	0.44 ± 0.1	-0.04 ± 0.09	0.45 ± 0.1	CENPE	CENPE,BDH2,SLC9B2,SLC9B1,CISD2
6	21752094	1.57e-05	2	BOA	Suggestive	rs211131795	missense	0.03 ± 0.09	0.44 ± 0.1	-0.04 ± 0.09	0.45 ± 0.1	CENPE	CENPE,BDH2,SLC9B2,SLC9B1,CISD2
6	21753767	1.57e-05	2	BOA	Suggestive	rs110238209	missense	0.03 ± 0.09	0.44 ± 0.1	-0.04 ± 0.09	0.45 ± 0.1	CENPE,BDH2	CENPE,BDH2,SLC9B2,SLC9B1,CISD2
6	21753789	1.57e-05	2	BOA	Suggestive	rs108995163	missense	0.03 ± 0.09	0.44 ± 0.1	-0.04 ± 0.09	0.45 ± 0.1	CENPE,BDH2	CENPE,BDH2,SLC9B2,SLC9B1,CISD2
6	21753815	1.57e-05	2	BOA	Suggestive	rs379745922	missense	-0.03 ± 0.15	0.44 ± 0.1	0.1 ± 0.15	0.46 ± 0.1	CENPE,BDH2	CENPE,BDH2,SLC9B2,SLC9B1,CISD2
6	21756604	8.70e-06, 1.57e-05	3, 2	BOA	Suggestive	rs448452235	missense	0.22 ± 0.26	0.44 ± 0.1	0.36 ± 0.26	0.46 ± 0.1	CENPE,BDH2	CENPE,BDH2,SLC9B2,SLC9B1,CISD2
6	21756653	1.57e-05	2	BOA	Suggestive	rs135736132	missense	0.19 ± 0.17	0.44 ± 0.1	-0.14 ± 0.19	0.48 ± 0.11	CENPE,BDH2	CENPE,BDH2,SLC9B2,SLC9B1,CISD2
6	21762221	1.57e-05	2	BOA	Suggestive	rs208966084	upstream gene	-0.19 ± 0.09	0.44 ± 0.1	-0.02 ± 0.1	0.43 ± 0.11	CENPE,BDH2	CENPE,BDH2,SLC9B2,SLC9B1,CISD2
6	21765568	1.35e-05	2	BOA	Suggestive	rs798120624	missense	0.01 ± 0.24	0.44 ± 0.1	0.04 ± 0.24	0.45 ± 0.1	CENPE,BDH2	CENPE,BDH2,SLC9B2,SLC9B1,CISD2,UBE2D3
6	21768741	4.06e-06, 5.63e-06, 1.67e-05	3, 2	BOA, Joint	Suggestive	rs382149487	missense	0.36 ± 0.21	0.44 ± 0.1	0.51 ± 0.21	0.47 ± 0.1	BDH2	CENPE,BDH2,SLC9B2,SLC9B1,CISD2,UBE2D3
6	21781322	2.07e-05	2	BOA	Suggestive	rs461908172	splice region,intron	0.26 ± 0.12	0.43 ± 0.1	-0.19 ± 0.17	0.54 ± 0.14	BDH2	CENPE,BDH2,SLC9B2,SLC9B1,CISD2,UBE2D3
6	21808293	4.50e-05	2	BOA	Suggestive	rs43455082	missense	0.08 ± 0.11	0.41 ± 0.1	-0.16 ± 0.12	0.48 ± 0.11	SLC9B2	CENPE,BDH2,SLC9B2,SLC9B1,CISD2,UBE2D3
6	21822160	4.50e-05	2	BOA	Suggestive	rs43455095	missense	-0.13 ± 0.1	0.41 ± 0.1	0.01 ± 0.11	0.42 ± 0.11	SLC9B2	CENPE,BDH2,SLC9B2,SLC9B1,CISD2,UBE2D3,MANBA
6	21822171	4.50e-05	2	BOA	Suggestive	rs110831207	synonymous	-0.34 ± 0.18	0.41 ± 0.1	-0.25 ± 0.18	0.4 ± 0.1	SLC9B2	CENPE,BDH2,SLC9B2,SLC9B1,CISD2,UBE2D3,MANBA
6	21824673	4.50e-05	2	BOA	Suggestive	rs527216036	synonymous	0.56 ± 0.18	0.41 ± 0.1	0.33 ± 0.2	0.35 ± 0.11	SLC9B2	CENPE,BDH2,SLC9B2,SLC9B1,CISD2,UBE2D3,MANBA
6	21830544	4.50e-05	2	BOA	Suggestive	rs210756793	synonymous	0.34 ± 0.21	0.41 ± 0.1	0.17 ± 0.21	0.4 ± 0.1	SLC9B2	CENPE,BDH2,SLC9B2,SLC9B1,CISD2,UBE2D3,MANBA
6	21848760	4.50e-05	2	BOA	Suggestive	rs210013452	synonymous	-0.11 ± 0.12	0.41 ± 0.1	0.02 ± 0.12	0.42 ± 0.11	SLC9B2	CENPE,BDH2,SLC9B2,SLC9B1,CISD2,UBE2D3,MANBA
6	21980978	4.50e-05	2	BOA	Suggestive	rs109929678	upstream gene	-0.17 ± 0.16	0.41 ± 0.1	-0.05 ± 0.16	0.41 ± 0.1	CISD2	CENPE,BDH2,SLC9B2,SLC9B1,CISD2,UBE2D3,MANBA,bta-mir-2285bq,NFKB1
6	22076330	4.50e-05	2	BOA	Suggestive	rs445217764	missense	-0.02 ± 0.14	0.41 ± 0.1	0.1 ± 0.14	0.43 ± 0.1	MANBA	SLC9B2,SLC9B1,CISD2,UBE2D3,MANBA,bta-mir-2285bq,NFKB1
6	22089006	4.50e-05	2	BOA	Suggestive	rs133983902	intron	0.35 ± 0.12	0.41 ± 0.1	0.02 ± 0.17	0.4 ± 0.14	MANBA	SLC9B2,SLC9B1,CISD2,UBE2D3,MANBA,bta-mir-2285bq,NFKB1
6	22095512	4.50e-05	2	BOA	Suggestive	rs448494685	missense	-0.24 ± 0.21	0.41 ± 0.1	-0.16 ± 0.21	0.41 ± 0.1	MANBA	SLC9B2,SLC9B1,CISD2,UBE2D3,MANBA,bta-mir-2285bq,NFKB1
6	22116809	4.50e-05	2	BOA	Suggestive	rs383364911	missense	-0.14 ± 0.13	0.41 ± 0.1	-0.02 ± 0.13	0.41 ± 0.1	MANBA	SLC9B1,CISD2,UBE2D3,MANBA,bta-mir-2285bq,NFKB1
6	22119784	4.50e-05	2	BOA	Suggestive	rs136796975	splice region,intron,splice polypyrimidine tract	0.04 ± 0.1	0.41 ± 0.1	-0.08 ± 0.11	0.43 ± 0.11	MANBA	SLC9B1,CISD2,UBE2D3,MANBA,bta-mir-2285bq,NFKB1
6	22169669	4.50e-05	2	BOA	Suggestive	rs109045091	intron	-0.25 ± 0.09	0.41 ± 0.1	-0.09 ± 0.11	0.37 ± 0.12	MANBA	SLC9B1,CISD2,UBE2D3,MANBA,bta-mir-2285bq,NFKB1
6	22210848	4.50e-05	2	BOA	Suggestive	rs29003287	intron	0.09 ± 0.1	0.41 ± 0.1	0.14 ± 0.1	0.43 ± 0.1	NFKB1	CISD2,UBE2D3,MANBA,bta-mir-2285bq,NFKB1,ENSBTAG00000051209,SLC39A8
6	22214029	4.50e-05	2	BOA	Suggestive	rs41591006	intron	-0.26 ± 0.09	0.41 ± 0.1	-0.14 ± 0.1	0.35 ± 0.11	NFKB1	CISD2,UBE2D3,MANBA,bta-mir-2285bq,NFKB1,ENSBTAG00000051209,SLC39A8
6	22226670	4.50e-05	2	BOA	Suggestive	rs110074286	missense	0.08 ± 0.1	0.41 ± 0.1	-0.15 ± 0.11	0.49 ± 0.12	NFKB1	UBE2D3,MANBA,bta-mir-2285bq,NFKB1,ENSBTAG00000051209,SLC39A8
6	22265776	4.50e-05	2	BOA	Suggestive	rs110859637	intron	-0.07 ± 0.09	0.41 ± 0.1	-0.11 ± 0.09	0.43 ± 0.1	NFKB1	UBE2D3,MANBA,bta-mir-2285bq,NFKB1,ENSBTAG00000051209,SLC39A8
6	22387413	4.50e-05	2	BOA	Suggestive	rs41633767	intergenic	-0.16 ± 0.09	0.41 ± 0.1	0.13 ± 0.12	0.5 ± 0.13	-	MANBA,bta-mir-2285bq,NFKB1,ENSBTAG00000051209,SLC39A8
6	22388297	4.50e-05	2	BOA	Suggestive	rs382591847	intergenic	0.14 ± 0.11	0.41 ± 0.1	-0.21 ± 0.14	0.54 ± 0.13	-	MANBA,bta-mir-2285bq,NFKB1,ENSBTAG00000051209,SLC39A8
6	22425775	4.50e-05	2	BOA	Suggestive	rs43451673	intergenic	0.03 ± 0.09	0.41 ± 0.1	0.09 ± 0.09	0.43 ± 0.1	-	MANBA,bta-mir-2285bq,NFKB1,ENSBTAG00000051209,SLC39A8,ENSBTAG00000054853
6	22460239	4.50e-05	2	BOA	Suggestive	rs136550913	intron	-0.28 ± 0.09	0.41 ± 0.1	-0.1 ± 0.11	0.35 ± 0.12	ENSBTAG00000051209,SLC39A8	NFKB1,ENSBTAG00000051209,SLC39A8,ENSBTAG00000054853,BANK1,U6
6	47113504	6.74e-06, 6.59e-06	3	BOA, Joint	Suggestive	rs43462529	intergenic	0.19 ± 0.1	0.35 ± 0.1	0.35 ± 0.11	0.46 ± 0.1	-	-
6	48743112	4.70e-05	2	BOA	Suggestive	rs384692119	intergenic	-0.05 ± 0.09	0.4 ± 0.1	-0.08 ± 0.09	0.41 ± 0.1	-	5S_rRNA
6	48752697	3.05e-05	2	BOA	Suggestive	rs134089588	intergenic	-0.33 ± 0.12	0.41 ± 0.1	-0.22 ± 0.12	0.36 ± 0.1	-	5S_rRNA
6	48768918	6.33e-06	3	BOA	Suggestive	rs43462767	intergenic	0.13 ± 0.11	0.39 ± 0.1	0.28 ± 0.11	0.47 ± 0.1	-	5S_rRNA
6	48809032	9.56e-06	3	Joint	Suggestive	rs41652872	intergenic	-0.28 ± 0.09	0.39 ± 0.1	-0.26 ± 0.09	0.38 ± 0.1	-	5S_rRNA,SNORA70
6	48991507	5.73e-06	3	Joint	Suggestive	rs42933875	intergenic	-0.38 ± 0.1	0.39 ± 0.1	-0.29 ± 0.1	0.3 ± 0.1	-	SNORA70
6	49028662	7.25e-06, 3.05e-06	3	BOA, Joint	Suggestive	rs208283365	intergenic	0.33 ± 0.14	0.39 ± 0.1	0.46 ± 0.14	0.46 ± 0.1	SNORA70	SNORA70
6	49078730	3.28e-06	3	BOA	Suggestive	rs134672868	intergenic	0.09 ± 0.1	0.39 ± 0.1	0.29 ± 0.11	0.5 ± 0.11	-	SNORA70
6	49756530	4.05e-05	2	BOA	Suggestive	rs467549142	intergenic	-0.23 ± 0.19	0.4 ± 0.1	-0.23 ± 0.19	0.4 ± 0.1	-	U6,PCDH7
6	55691468	5.78e-06, 1.08e-05	3, 2	BOA	Suggestive	rs136941416	missense	0 ± 0.13	0.35 ± 0.08	0.15 ± 0.13	0.37 ± 0.08	DTHD1	ARAP2,DTHD1,ENSBTAG00000050655
6	55710534	4.59e-06, 1.08e-05	3, 2	BOA	Suggestive	rs211548800	splice region,intron,splice polypyrimidine tract	-0.06 ± 0.09	0.35 ± 0.08	0.15 ± 0.1	0.41 ± 0.09	DTHD1	ARAP2,DTHD1,ENSBTAG00000050655
6	55753567	1.08e-05	2	BOA	Suggestive	rs132773880	intron,downstream gene	0.26 ± 0.12	0.35 ± 0.08	-0.13 ± 0.16	0.41 ± 0.1	DTHD1,ENSBTAG00000050655	ARAP2,DTHD1,ENSBTAG00000050655
6	55762320	1.08e-05	2	BOA	Suggestive	rs382204071	intron	-0.23 ± 0.11	0.35 ± 0.08	-0.08 ± 0.11	0.33 ± 0.09	DTHD1	ARAP2,DTHD1,ENSBTAG00000050655
6	55882205	1.08e-05	2	BOA	Suggestive	rs135994073	intergenic	0.26 ± 0.12	0.35 ± 0.08	-0.22 ± 0.17	0.46 ± 0.11	-	ARAP2,DTHD1,ENSBTAG00000050655
6	56013208	1.08e-05	2	BOA	Suggestive	rs134338323	intergenic	0.15 ± 0.09	0.35 ± 0.08	0.11 ± 0.09	0.34 ± 0.08	-	-
6	56113067	1.08e-05	2	BOA	Suggestive	rs132703727	intergenic	0.17 ± 0.11	0.35 ± 0.08	0.01 ± 0.11	0.35 ± 0.09	-	-
6	56284847	2.24e-06, 1.08e-05	3, 2	BOA	Suggestive	rs207616904	intergenic	0.07 ± 0.1	0.35 ± 0.08	0.2 ± 0.11	0.39 ± 0.08	-	ENSBTAG00000024445
6	56317455	1.08e-05	2	BOA	Suggestive	rs109370971	intergenic	-0.08 ± 0.09	0.35 ± 0.08	-0.01 ± 0.09	0.35 ± 0.08	-	ENSBTAG00000024445
6	56324432	1.08e-05	2	BOA	Suggestive	rs381543577	intergenic	0.31 ± 0.11	0.35 ± 0.08	-0.07 ± 0.16	0.39 ± 0.12	-	ENSBTAG00000024445
6	56451869	5.83e-06, 1.08e-05	3, 2	BOA	Suggestive	rs137709897	intergenic	0.01 ± 0.09	0.35 ± 0.08	0.1 ± 0.09	0.37 ± 0.08	-	ENSBTAG00000024445,NWD2
6	56488224	1.08e-05	2	BOA	Suggestive	rs380834952	upstream gene	-0.37 ± 0.23	0.35 ± 0.08	-0.26 ± 0.23	0.34 ± 0.08	ENSBTAG00000024445	ENSBTAG00000024445,NWD2
6	56566439	8.89e-06, 1.08e-05	3, 2	BOA	Suggestive	rs134825443	intergenic	-0.05 ± 0.09	0.35 ± 0.08	-0.07 ± 0.09	0.36 ± 0.08	-	ENSBTAG00000024445,NWD2
6	56608258	1.08e-05	2	BOA	Suggestive	rs521721718	upstream gene	0.29 ± 0.14	0.35 ± 0.08	-0.11 ± 0.17	0.39 ± 0.1	NWD2	ENSBTAG00000024445,NWD2,C6H4orf19
6	56691236	1.08e-05	2	BOA	Suggestive	rs109516219	intron	0.23 ± 0.1	0.35 ± 0.08	0.02 ± 0.12	0.34 ± 0.09	NWD2	ENSBTAG00000024445,NWD2,C6H4orf19
6	56748419	1.08e-05	2	BOA	Suggestive	rs41626012	intron	-0.44 ± 0.19	0.35 ± 0.08	-0.34 ± 0.19	0.33 ± 0.08	NWD2	NWD2,C6H4orf19,RELL1
6	56830188	1.08e-05	2	BOA	Suggestive	rs457556972/rs441385889	inframe deletion,missense	-0.27 ± 0.15	0.35 ± 0.08	-0.17 ± 0.15	0.34 ± 0.08	NWD2	NWD2,C6H4orf19,RELL1
6	56835751	1.08e-05	2	BOA	Suggestive	rs136437773	missense	-0.14 ± 0.12	0.35 ± 0.08	-0.07 ± 0.12	0.35 ± 0.08	NWD2	NWD2,C6H4orf19,RELL1
6	56837772	1.08e-05	2	BOA	Suggestive	rs110043316	intron	0.16 ± 0.1	0.35 ± 0.08	0.04 ± 0.1	0.34 ± 0.08	NWD2	NWD2,C6H4orf19,RELL1
6	56840734	8.31e-06, 3.55e-06, 1.08e-05	3, 1, 2	Joint, SNP, BOA	Suggestive	rs446513385	missense	0.54 ± 0.12	0.35 ± 0.08	0.36 ± 0.18	0.17 ± 0.12	NWD2,C6H4orf19	NWD2,C6H4orf19,RELL1
6	56841722	1.23e-05	2	BOA	Suggestive	rs211513108	missense	0.49 ± 0.14	0.35 ± 0.08	0.25 ± 0.16	0.27 ± 0.09	NWD2,C6H4orf19	NWD2,C6H4orf19,RELL1
6	56842552	1.19e-05	2	BOA	Suggestive	rs527180890	missense	0.49 ± 0.14	0.35 ± 0.08	0.25 ± 0.16	0.27 ± 0.09	NWD2,C6H4orf19	NWD2,C6H4orf19,RELL1
6	56844527	7.72e-06	2	BOA	Suggestive	rs208542465	missense	-0.19 ± 0.1	0.35 ± 0.08	-0.11 ± 0.1	0.34 ± 0.08	NWD2,C6H4orf19	NWD2,C6H4orf19,RELL1
6	56927713	2.12e-06	3	Joint	Suggestive	rs133561172	missense	0.17 ± 0.15	0.37 ± 0.08	0.29 ± 0.15	0.4 ± 0.08	C6H4orf19	NWD2,C6H4orf19,RELL1,ENSBTAG00000053088,PGM2
6	56927864	1.34e-06	3	Joint	Suggestive	rs210744920	missense	-0.31 ± 0.09	0.37 ± 0.08	-0.21 ± 0.09	0.32 ± 0.08	C6H4orf19	NWD2,C6H4orf19,RELL1,ENSBTAG00000053088,PGM2
6	56927881	1.05e-06	3	Joint	Suggestive	rs209589842	missense	-0.32 ± 0.09	0.37 ± 0.08	-0.22 ± 0.09	0.31 ± 0.08	C6H4orf19	NWD2,C6H4orf19,RELL1,ENSBTAG00000053088,PGM2
6	56927893	1.99e-06	3	Joint	Suggestive	rs135459614	missense	0.16 ± 0.15	0.37 ± 0.08	0.3 ± 0.15	0.4 ± 0.08	C6H4orf19	NWD2,C6H4orf19,RELL1,ENSBTAG00000053088,PGM2
6	56928100	3.43e-06	3	BOA	Suggestive	rs208400298	missense	0.23 ± 0.09	0.37 ± 0.08	0.22 ± 0.09	0.36 ± 0.08	C6H4orf19	NWD2,C6H4orf19,RELL1,ENSBTAG00000053088,PGM2
6	56928343	2.02e-06	3	Joint	Suggestive	rs137725104	3 prime UTR	0.16 ± 0.15	0.37 ± 0.08	0.3 ± 0.15	0.4 ± 0.08	C6H4orf19	NWD2,C6H4orf19,RELL1,ENSBTAG00000053088,PGM2
6	56928348	4.77e-06	3	BOA	Suggestive	rs109398905	3 prime UTR	-0.19 ± 0.16	0.37 ± 0.08	-0.05 ± 0.17	0.36 ± 0.08	C6H4orf19	NWD2,C6H4orf19,RELL1,ENSBTAG00000053088,PGM2
6	56928436	1.12e-06	3	Joint	Suggestive	rs136377969	3 prime UTR	0.16 ± 0.1	0.37 ± 0.08	0.22 ± 0.1	0.39 ± 0.08	C6H4orf19	NWD2,C6H4orf19,RELL1,ENSBTAG00000053088,PGM2
6	56946407	6.19e-06	3	Joint	Suggestive	rs132662230	3 prime UTR	-0.25 ± 0.09	0.37 ± 0.08	-0.13 ± 0.1	0.33 ± 0.08	RELL1	NWD2,C6H4orf19,RELL1,ENSBTAG00000053088,PGM2,ENSBTAG00000052370
6	56946613	2.68e-06	3	Joint	Suggestive	rs211321566	3 prime UTR	-0.35 ± 0.13	0.37 ± 0.08	-0.24 ± 0.13	0.34 ± 0.08	RELL1	NWD2,C6H4orf19,RELL1,ENSBTAG00000053088,PGM2,ENSBTAG00000052370
6	56972506	1.85e-06	3	BOA	Suggestive	rs135828075	missense	0.02 ± 0.2	0.37 ± 0.08	0.15 ± 0.2	0.38 ± 0.08	RELL1	NWD2,C6H4orf19,RELL1,ENSBTAG00000053088,PGM2,ENSBTAG00000052370,TBC1D1
6	57003760	8.47e-06	3	Joint	Suggestive	rs110082233	intron	0.29 ± 0.1	0.37 ± 0.08	0.11 ± 0.11	0.33 ± 0.09	RELL1	NWD2,C6H4orf19,RELL1,ENSBTAG00000053088,PGM2,ENSBTAG00000052370,TBC1D1
6	57149744	8.13e-06, 5.84e-06	3	BOA, Joint	Suggestive	rs109415964	missense	-0.31 ± 0.15	0.37 ± 0.08	-0.21 ± 0.15	0.35 ± 0.08	PGM2	C6H4orf19,RELL1,ENSBTAG00000053088,PGM2,ENSBTAG00000052370,TBC1D1
6	57164964	2.27e-06	3	BOA	Suggestive	rs110301347	missense	0.04 ± 0.09	0.37 ± 0.08	0.05 ± 0.09	0.37 ± 0.08	PGM2	C6H4orf19,RELL1,ENSBTAG00000053088,PGM2,ENSBTAG00000052370,TBC1D1
6	57179884	4.63e-06, 6.40e-06	3	BOA, Joint	Suggestive	rs110366420	intron	0.16 ± 0.09	0.37 ± 0.08	0.12 ± 0.09	0.36 ± 0.08	PGM2,ENSBTAG00000052370	RELL1,ENSBTAG00000053088,PGM2,ENSBTAG00000052370,TBC1D1
6	57214547	8.43e-06, 4.84e-06	3	BOA, Joint	Suggestive	rs383398269	inframe deletion	-0.31 ± 0.15	0.37 ± 0.08	-0.22 ± 0.15	0.35 ± 0.08	TBC1D1	RELL1,ENSBTAG00000053088,PGM2,ENSBTAG00000052370,TBC1D1
6	57236961	5.17e-06	3	Joint	Suggestive	rs41652929	intron	-0.3 ± 0.09	0.37 ± 0.08	-0.15 ± 0.1	0.32 ± 0.09	TBC1D1	RELL1,ENSBTAG00000053088,PGM2,ENSBTAG00000052370,TBC1D1
6	57260380	7.67e-06	3	BOA	Suggestive	rs41652923	intron	0.15 ± 0.1	0.37 ± 0.08	-0.03 ± 0.11	0.38 ± 0.08	TBC1D1	RELL1,ENSBTAG00000053088,PGM2,ENSBTAG00000052370,TBC1D1
6	57340682	3.89e-06	3	BOA	Suggestive	rs722010320	missense,intron	0.26 ± 0.28	0.37 ± 0.08	-0.01 ± 0.28	0.37 ± 0.08	TBC1D1	ENSBTAG00000053088,PGM2,ENSBTAG00000052370,TBC1D1
6	57465157	1.60e-05	2	BOA	Suggestive	rs29026792	intergenic	-0.29 ± 0.1	0.33 ± 0.08	-0.14 ± 0.1	0.28 ± 0.08	-	TBC1D1
6	57524213	1.40e-05	2	BOA	Suggestive	rs135773700	intergenic	0.21 ± 0.16	0.32 ± 0.07	-0.02 ± 0.17	0.33 ± 0.08	-	TBC1D1
6	57632599	2.02e-05	2	BOA	Suggestive	rs109035046	intergenic	0.42 ± 0.11	0.32 ± 0.07	0.13 ± 0.18	0.25 ± 0.12	-	TBC1D1
6	57717419	1.89e-05	2	BOA	Suggestive	rs135510774	intergenic	0.4 ± 0.11	0.31 ± 0.07	0.2 ± 0.13	0.24 ± 0.09	-	KLF3
6	57733860	1.89e-05	2	BOA	Suggestive	rs137136560	intergenic	0.24 ± 0.12	0.31 ± 0.07	0.04 ± 0.13	0.3 ± 0.08	-	KLF3
6	57825507	1.89e-05	2	BOA	Suggestive	rs134290267	intergenic	0.41 ± 0.13	0.31 ± 0.07	0.17 ± 0.15	0.27 ± 0.08	-	KLF3,ENSBTAG00000051019,TLR10,TLR6
6	57929945	1.89e-05	2	BOA	Suggestive	rs109891849	intergenic	-0.04 ± 0.09	0.31 ± 0.07	-0.02 ± 0.09	0.31 ± 0.07	-	KLF3,ENSBTAG00000051019,TLR10,TLR6,FAM114A1,ENSBTAG00000055220
6	57975734	1.89e-05	2	BOA	Suggestive	rs134764200	downstream gene	-0.25 ± 0.09	0.31 ± 0.07	-0.08 ± 0.11	0.28 ± 0.08	KLF3	KLF3,ENSBTAG00000051019,TLR10,TLR6,FAM114A1,ENSBTAG00000055220,TMEM156
6	57975930	1.89e-05	2	BOA	Suggestive	rs136136600	downstream gene	-0.26 ± 0.09	0.31 ± 0.07	0.03 ± 0.13	0.33 ± 0.1	KLF3	KLF3,ENSBTAG00000051019,TLR10,TLR6,FAM114A1,ENSBTAG00000055220,TMEM156
6	58034801	1.89e-05	2	BOA	Suggestive	rs55617343	missense	0.37 ± 0.13	0.31 ± 0.07	0.01 ± 0.17	0.31 ± 0.1	TLR10	KLF3,ENSBTAG00000051019,TLR10,TLR6,FAM114A1,ENSBTAG00000055220,TMEM156,KLHL5
6	58034831	1.89e-05	2	BOA	Suggestive	rs55617297	missense	0.36 ± 0.21	0.31 ± 0.07	0.15 ± 0.22	0.3 ± 0.08	TLR10	KLF3,ENSBTAG00000051019,TLR10,TLR6,FAM114A1,ENSBTAG00000055220,TMEM156,KLHL5
6	58035194	1.89e-05	2	BOA	Suggestive	rs517561276	missense	0.4 ± 0.39	0.31 ± 0.07	0.19 ± 0.39	0.31 ± 0.07	TLR10	KLF3,ENSBTAG00000051019,TLR10,TLR6,FAM114A1,ENSBTAG00000055220,TMEM156,KLHL5
6	58035539	1.89e-05	2	BOA	Suggestive	rs521387689	missense	0.4 ± 0.39	0.31 ± 0.07	0.19 ± 0.39	0.31 ± 0.07	TLR10	KLF3,ENSBTAG00000051019,TLR10,TLR6,FAM114A1,ENSBTAG00000055220,TMEM156,KLHL5
6	58036053	1.89e-05	2	BOA	Suggestive	rs55617311	missense	0.39 ± 0.12	0.31 ± 0.07	0.06 ± 0.17	0.29 ± 0.1	TLR10	KLF3,ENSBTAG00000051019,TLR10,TLR6,FAM114A1,ENSBTAG00000055220,TMEM156,KLHL5
6	58036131	1.89e-05	2	BOA	Suggestive	rs55617324	missense	0.47 ± 0.11	0.31 ± 0.07	0.27 ± 0.17	0.17 ± 0.11	TLR10	KLF3,ENSBTAG00000051019,TLR10,TLR6,FAM114A1,ENSBTAG00000055220,TMEM156,KLHL5
6	58036197	1.89e-05	2	BOA	Suggestive	rs55617197	missense	0.5 ± 0.17	0.31 ± 0.07	0.29 ± 0.18	0.27 ± 0.08	TLR10	KLF3,ENSBTAG00000051019,TLR10,TLR6,FAM114A1,ENSBTAG00000055220,TMEM156,KLHL5
6	58036377	1.89e-05	2	BOA	Suggestive	rs208608632	missense	0.54 ± 0.36	0.31 ± 0.07	0.32 ± 0.36	0.3 ± 0.07	TLR10	KLF3,ENSBTAG00000051019,TLR10,TLR6,FAM114A1,ENSBTAG00000055220,TMEM156,KLHL5
6	58036430	1.89e-05	2	BOA	Suggestive	rs55617455	missense	0.5 ± 0.17	0.31 ± 0.07	0.29 ± 0.18	0.27 ± 0.08	TLR10	KLF3,ENSBTAG00000051019,TLR10,TLR6,FAM114A1,ENSBTAG00000055220,TMEM156,KLHL5
6	58036576	1.89e-05	2	BOA	Suggestive	rs522223005	missense	0.5 ± 0.17	0.31 ± 0.07	0.29 ± 0.18	0.27 ± 0.08	TLR10	KLF3,ENSBTAG00000051019,TLR10,TLR6,FAM114A1,ENSBTAG00000055220,TMEM156,KLHL5
6	58036687	1.89e-05	2	BOA	Suggestive	rs55617286	missense	0.5 ± 0.17	0.31 ± 0.07	0.29 ± 0.18	0.27 ± 0.08	TLR10	KLF3,ENSBTAG00000051019,TLR10,TLR6,FAM114A1,ENSBTAG00000055220,TMEM156,KLHL5
6	58036792	1.89e-05	2	BOA	Suggestive	rs55617269	missense	0.49 ± 0.17	0.31 ± 0.07	0.28 ± 0.18	0.28 ± 0.08	TLR10	KLF3,ENSBTAG00000051019,TLR10,TLR6,FAM114A1,ENSBTAG00000055220,TMEM156,KLHL5
6	58037036	1.89e-05	2	BOA	Suggestive	rs55617437	intron,missense	0.5 ± 0.14	0.31 ± 0.07	0.29 ± 0.16	0.25 ± 0.08	TLR10	KLF3,ENSBTAG00000051019,TLR10,TLR6,FAM114A1,ENSBTAG00000055220,TMEM156,KLHL5
6	58037082	1.89e-05	2	BOA	Suggestive	rs55617310	intron,missense	0.47 ± 0.11	0.31 ± 0.07	0.27 ± 0.17	0.18 ± 0.11	TLR10	KLF3,ENSBTAG00000051019,TLR10,TLR6,FAM114A1,ENSBTAG00000055220,TMEM156,KLHL5
6	58038612	1.89e-05	2	BOA	Suggestive	rs109700481	intron	-0.22 ± 0.09	0.31 ± 0.07	-0.04 ± 0.1	0.3 ± 0.08	TLR10	KLF3,ENSBTAG00000051019,TLR10,TLR6,FAM114A1,ENSBTAG00000055220,TMEM156,KLHL5
6	58051760	2.38e-05	2	BOA	Suggestive	rs210538093	intron	-0.04 ± 0.11	0.31 ± 0.07	-0.06 ± 0.11	0.31 ± 0.07	TLR10,TLR6	KLF3,ENSBTAG00000051019,TLR10,TLR6,FAM114A1,ENSBTAG00000055220,TMEM156,KLHL5
6	58051948	3.35e-05	2	BOA	Suggestive	.	.	-0.15 ± 0.09	0.31 ± 0.07	0.03 ± 0.1	0.32 ± 0.08	TLR10,TLR6	KLF3,ENSBTAG00000051019,TLR10,TLR6,FAM114A1,ENSBTAG00000055220,TMEM156,KLHL5
6	58054277	3.35e-05	2	BOA	Suggestive	rs110520964	intron	-0.04 ± 0.09	0.31 ± 0.07	0.01 ± 0.09	0.31 ± 0.07	TLR10,TLR6	KLF3,ENSBTAG00000051019,TLR10,TLR6,FAM114A1,ENSBTAG00000055220,TMEM156,KLHL5
6	58055154	4.43e-05	2	BOA	Suggestive	rs109402703	intron	-0.22 ± 0.09	0.3 ± 0.07	-0.04 ± 0.11	0.28 ± 0.09	TLR10,TLR6	KLF3,ENSBTAG00000051019,TLR10,TLR6,FAM114A1,ENSBTAG00000055220,TMEM156,KLHL5
6	58068964	7.34e-06	1	SNP	Suggestive	rs68343176	missense	0.59 ± 0.13	0.29 ± 0.07	0.43 ± 0.18	0.13 ± 0.1	TLR10,TLR6	KLF3,ENSBTAG00000051019,TLR10,TLR6,FAM114A1,ENSBTAG00000055220,TMEM156,KLHL5
6	58069398	1.60e-06	1	SNP	Suggestive	rs68268275	missense	0.52 ± 0.11	0.29 ± 0.07	0.51 ± 0.19	0.01 ± 0.13	TLR6	KLF3,ENSBTAG00000051019,TLR10,TLR6,FAM114A1,ENSBTAG00000055220,TMEM156,KLHL5
6	58188826	7.17e-06, 1.14e-06	3, 1	Joint, SNP	Suggestive	rs134702014	intron	0.53 ± 0.11	0.29 ± 0.07	0.52 ± 0.19	0.01 ± 0.13	TMEM156	KLF3,ENSBTAG00000051019,TLR10,TLR6,FAM114A1,ENSBTAG00000055220,TMEM156,KLHL5,WDR19,RFC1
6	58268242	9.58e-06	1	SNP	Suggestive	rs450051943	missense,intron	0.48 ± 0.11	0.29 ± 0.07	0.37 ± 0.19	0.09 ± 0.13	KLHL5	ENSBTAG00000051019,TLR10,TLR6,FAM114A1,ENSBTAG00000055220,TMEM156,KLHL5,WDR19,RFC1
6	58336483	5.58e-06	1	SNP	Suggestive	rs135458569	downstream gene	0.47 ± 0.1	0.29 ± 0.07	0.35 ± 0.14	0.13 ± 0.1	KLHL5	FAM114A1,ENSBTAG00000055220,TMEM156,KLHL5,WDR19,RFC1,KLB,RPL9,LIAS,UGDH
6	58360386	4.32e-05	2	BOA	Suggestive	rs479665903	missense	0.49 ± 0.19	0.3 ± 0.07	0.27 ± 0.2	0.27 ± 0.08	WDR19	FAM114A1,ENSBTAG00000055220,TMEM156,KLHL5,WDR19,RFC1,KLB,RPL9,LIAS,UGDH
6	58375897	4.22e-06, 4.32e-05	3, 2	Joint, BOA	Suggestive	rs211082616	missense,intron	0.52 ± 0.11	0.3 ± 0.07	0.61 ± 0.22	-0.07 ± 0.15	WDR19	FAM114A1,ENSBTAG00000055220,TMEM156,KLHL5,WDR19,RFC1,KLB,RPL9,LIAS,UGDH
6	58402045	1.64e-06	1	SNP	Suggestive	rs210536930	missense	0.5 ± 0.11	0.3 ± 0.07	0.52 ± 0.2	-0.02 ± 0.14	WDR19	ENSBTAG00000055220,TMEM156,KLHL5,WDR19,RFC1,KLB,RPL9,LIAS,UGDH,SMIM14
6	58430461	2.33e-05	2	BOA	Suggestive	rs110707839	downstream gene	-0.13 ± 0.1	0.32 ± 0.08	0.04 ± 0.11	0.33 ± 0.08	WDR19,RFC1	TMEM156,KLHL5,WDR19,RFC1,KLB,RPL9,LIAS,UGDH,SMIM14
6	58435928	2.44e-06, 2.33e-05	1, 2	SNP, BOA	Suggestive	rs210545290	splice region,intron	0.48 ± 0.1	0.32 ± 0.08	0.44 ± 0.21	0.03 ± 0.16	WDR19,RFC1	TMEM156,KLHL5,WDR19,RFC1,KLB,RPL9,LIAS,UGDH,SMIM14
6	58437442	5.08e-06, 2.33e-05	3, 2	Joint, BOA	Suggestive	rs133018755	splice donor region,intron	0.52 ± 0.11	0.32 ± 0.08	0.55 ± 0.22	-0.02 ± 0.15	WDR19,RFC1	TMEM156,KLHL5,WDR19,RFC1,KLB,RPL9,LIAS,UGDH,SMIM14
6	58450668	2.33e-05	2	BOA	Suggestive	rs3423224466	intron,downstream gene	0.45 ± 0.12	0.32 ± 0.08	0.23 ± 0.15	0.23 ± 0.1	RFC1	TMEM156,KLHL5,WDR19,RFC1,KLB,RPL9,LIAS,UGDH,SMIM14
6	58457158	2.33e-05	2	BOA	Suggestive	rs720201074	missense	0.38 ± 0.17	0.32 ± 0.08	0.06 ± 0.19	0.31 ± 0.09	RFC1	TMEM156,KLHL5,WDR19,RFC1,KLB,RPL9,LIAS,UGDH,SMIM14
6	58507178	2.33e-05	2	BOA	Suggestive	rs136714380	intergenic	-0.16 ± 0.1	0.32 ± 0.08	-0.01 ± 0.1	0.32 ± 0.08	-	KLHL5,WDR19,RFC1,KLB,RPL9,LIAS,UGDH,SMIM14
6	58528228	2.33e-05	2	BOA	Suggestive	rs29017690	upstream gene	-0.37 ± 0.1	0.32 ± 0.08	-0.15 ± 0.14	0.24 ± 0.11	KLB	KLHL5,WDR19,RFC1,KLB,RPL9,LIAS,UGDH,SMIM14,UBE2K
6	58553498	2.33e-05	2	BOA	Suggestive	rs134565766	intron	0.41 ± 0.15	0.32 ± 0.08	0.12 ± 0.17	0.29 ± 0.09	KLB	KLHL5,WDR19,RFC1,KLB,RPL9,LIAS,UGDH,SMIM14,UBE2K
6	58560290	2.33e-05	2	BOA	Suggestive	rs109912648	missense,downstream gene	-0.21 ± 0.09	0.32 ± 0.08	0.03 ± 0.12	0.33 ± 0.09	KLB,RPL9,LIAS	KLHL5,WDR19,RFC1,KLB,RPL9,LIAS,UGDH,SMIM14,UBE2K
6	58560522	2.16e-06, 2.33e-05	1, 2	SNP, BOA	Suggestive	rs208372112	missense,downstream gene	0.5 ± 0.11	0.32 ± 0.08	0.46 ± 0.22	0.03 ± 0.15	KLB,RPL9,LIAS	KLHL5,WDR19,RFC1,KLB,RPL9,LIAS,UGDH,SMIM14,UBE2K
6	58560734	2.33e-05	2	BOA	Suggestive	rs110333735	3 prime UTR,downstream gene	-0.21 ± 0.09	0.32 ± 0.08	0.03 ± 0.12	0.33 ± 0.09	KLB,RPL9,LIAS	KLHL5,WDR19,RFC1,KLB,RPL9,LIAS,UGDH,SMIM14,UBE2K
6	58562504	2.33e-05	2	BOA	Suggestive	rs211388346	3 prime UTR,downstream gene	-0.36 ± 0.1	0.32 ± 0.08	-0.13 ± 0.14	0.24 ± 0.11	KLB,RPL9,LIAS	KLHL5,WDR19,RFC1,KLB,RPL9,LIAS,UGDH,SMIM14,UBE2K
6	58572613	2.08e-06, 2.33e-05	1, 2	SNP, BOA	Suggestive	rs208615882	upstream gene,splice region,intron,splice polypyrimidine tract	0.5 ± 0.11	0.32 ± 0.08	0.46 ± 0.21	0.03 ± 0.15	KLB,RPL9,LIAS	KLHL5,WDR19,RFC1,KLB,RPL9,LIAS,UGDH,SMIM14,UBE2K
6	58574491	2.33e-05	2	BOA	Suggestive	rs211447555	missense	0.44 ± 0.14	0.32 ± 0.08	0.17 ± 0.17	0.27 ± 0.09	RPL9,LIAS	KLHL5,WDR19,RFC1,KLB,RPL9,LIAS,UGDH,SMIM14,UBE2K
6	58578348	2.33e-05	2	BOA	Suggestive	rs211392343	3 prime UTR,intron	-0.36 ± 0.1	0.32 ± 0.08	-0.14 ± 0.14	0.24 ± 0.11	RPL9,LIAS,UGDH	KLHL5,WDR19,RFC1,KLB,RPL9,LIAS,UGDH,SMIM14,UBE2K,ENSBTAG00000042546
6	58578573	2.33e-05	2	BOA	Suggestive	rs209962696	3 prime UTR,splice region,intron,splice polypyrimidine tract	-0.36 ± 0.1	0.32 ± 0.08	-0.13 ± 0.14	0.24 ± 0.11	RPL9,LIAS,UGDH	KLHL5,WDR19,RFC1,KLB,RPL9,LIAS,UGDH,SMIM14,UBE2K,ENSBTAG00000042546
6	58581156	2.33e-05	2	BOA	Suggestive	rs211129475	3 prime UTR,downstream gene	0.19 ± 0.12	0.32 ± 0.08	0 ± 0.13	0.32 ± 0.08	LIAS,UGDH	KLHL5,WDR19,RFC1,KLB,RPL9,LIAS,UGDH,SMIM14,UBE2K,ENSBTAG00000042546
6	58585434	2.33e-05	2	BOA	Suggestive	rs137594282	downstream gene,3 prime UTR	-0.28 ± 0.14	0.32 ± 0.08	-0.2 ± 0.14	0.3 ± 0.08	LIAS,UGDH	KLHL5,WDR19,RFC1,KLB,RPL9,LIAS,UGDH,SMIM14,UBE2K,ENSBTAG00000042546
6	58585980	2.33e-05	2	BOA	Suggestive	rs207919499	downstream gene,3 prime UTR	-0.22 ± 0.15	0.32 ± 0.08	-0.14 ± 0.15	0.31 ± 0.08	LIAS,UGDH	KLHL5,WDR19,RFC1,KLB,RPL9,LIAS,UGDH,SMIM14,UBE2K,ENSBTAG00000042546
6	58590144	2.33e-05	2	BOA	Suggestive	rs133621419	splice region,intron	-0.27 ± 0.1	0.32 ± 0.08	-0.18 ± 0.11	0.29 ± 0.08	LIAS,UGDH	WDR19,RFC1,KLB,RPL9,LIAS,UGDH,SMIM14,UBE2K,ENSBTAG00000042546
6	58594761	2.33e-05	2	BOA	Suggestive	rs110520098	splice donor region,intron	-0.28 ± 0.15	0.32 ± 0.08	-0.21 ± 0.15	0.31 ± 0.08	UGDH	WDR19,RFC1,KLB,RPL9,LIAS,UGDH,SMIM14,UBE2K,ENSBTAG00000042546
6	58611389	4.79e-05	2	BOA	Suggestive	rs448095657	5 prime UTR,splice region	0.42 ± 0.15	0.32 ± 0.08	0.18 ± 0.17	0.28 ± 0.09	UGDH	WDR19,RFC1,KLB,RPL9,LIAS,UGDH,SMIM14,UBE2K,ENSBTAG00000042546
6	58669402	4.03e-06, 3.07e-05	3, 2	BOA	Suggestive	rs110196642	intron	-0.07 ± 0.09	0.34 ± 0.08	0.24 ± 0.11	0.47 ± 0.1	SMIM14	WDR19,RFC1,KLB,RPL9,LIAS,UGDH,SMIM14,UBE2K,ENSBTAG00000042546,PDS5A
6	58746181	4.08e-05	2	BOA	Suggestive	rs41656693	intergenic	-0.38 ± 0.09	0.34 ± 0.08	-0.24 ± 0.11	0.21 ± 0.1	-	KLB,RPL9,LIAS,UGDH,SMIM14,UBE2K,ENSBTAG00000042546,PDS5A
6	58895468	2.79e-05	2	BOA	Suggestive	rs136378391	intron	0.36 ± 0.13	0.35 ± 0.08	0.01 ± 0.17	0.34 ± 0.11	PDS5A	SMIM14,UBE2K,ENSBTAG00000042546,PDS5A,ENSBTAG00000049934,N4BP2
6	58912805	4.14e-06, 5.98e-06	3, 2	BOA	Suggestive	rs133926429	intron	-0.08 ± 0.1	0.39 ± 0.09	0.13 ± 0.11	0.43 ± 0.09	PDS5A	SMIM14,UBE2K,ENSBTAG00000042546,PDS5A,ENSBTAG00000049934,N4BP2
6	59006553	5.98e-06	2	BOA	Suggestive	rs41626829	intron	-0.29 ± 0.12	0.39 ± 0.09	-0.14 ± 0.13	0.36 ± 0.09	PDS5A	UBE2K,ENSBTAG00000042546,PDS5A,ENSBTAG00000049934,N4BP2,ENSBTAG00000049669,RHOH
6	59046726	6.62e-06, 5.98e-06	3, 2	BOA	Suggestive	rs41579471	intergenic	-0.1 ± 0.1	0.39 ± 0.09	0.1 ± 0.11	0.42 ± 0.09	-	UBE2K,ENSBTAG00000042546,PDS5A,ENSBTAG00000049934,N4BP2,ENSBTAG00000049669,RHOH
6	59067396	1.44e-06, 5.98e-06	3, 2	Joint, BOA	Suggestive	rs211613839	intergenic	-0.49 ± 0.14	0.39 ± 0.09	-0.35 ± 0.14	0.33 ± 0.09	-	UBE2K,ENSBTAG00000042546,PDS5A,ENSBTAG00000049934,N4BP2,ENSBTAG00000049669,RHOH
6	59108298	5.98e-06	2	BOA	Suggestive	rs109826309	missense	-0.36 ± 0.1	0.39 ± 0.09	-0.1 ± 0.14	0.32 ± 0.12	ENSBTAG00000049934,N4BP2	PDS5A,ENSBTAG00000049934,N4BP2,ENSBTAG00000049669,RHOH,CHRNA9,ENSBTAG00000051708
6	59112530	6.64e-06, 5.98e-06	3, 2	BOA	Suggestive	rs137840473	missense	0.06 ± 0.11	0.39 ± 0.09	-0.03 ± 0.11	0.39 ± 0.09	N4BP2	PDS5A,ENSBTAG00000049934,N4BP2,ENSBTAG00000049669,RHOH,CHRNA9,ENSBTAG00000051708
6	59113152	5.98e-06	2	BOA	Suggestive	rs386092765	missense	-0.21 ± 0.1	0.39 ± 0.09	-0.05 ± 0.1	0.37 ± 0.09	N4BP2	PDS5A,ENSBTAG00000049934,N4BP2,ENSBTAG00000049669,RHOH,CHRNA9,ENSBTAG00000051708
6	59129910	5.98e-06	2	BOA	Suggestive	rs133214410	missense	0.33 ± 0.15	0.39 ± 0.09	0.47 ± 0.16	0.43 ± 0.09	N4BP2	PDS5A,ENSBTAG00000049934,N4BP2,ENSBTAG00000049669,RHOH,CHRNA9,ENSBTAG00000051708
6	59130010	5.98e-06	2	BOA	Suggestive	rs109990381	missense	0.32 ± 0.15	0.39 ± 0.09	0.47 ± 0.15	0.44 ± 0.09	N4BP2	PDS5A,ENSBTAG00000049934,N4BP2,ENSBTAG00000049669,RHOH,CHRNA9,ENSBTAG00000051708
6	59130108	5.98e-06	2	BOA	Suggestive	rs434434711	missense	0.27 ± 0.17	0.39 ± 0.09	-0.01 ± 0.18	0.39 ± 0.09	N4BP2	PDS5A,ENSBTAG00000049934,N4BP2,ENSBTAG00000049669,RHOH,CHRNA9,ENSBTAG00000051708
6	59131206	5.98e-06	2	BOA	Suggestive	rs435517325	missense	0.49 ± 0.13	0.39 ± 0.09	0.2 ± 0.16	0.31 ± 0.11	N4BP2	PDS5A,ENSBTAG00000049934,N4BP2,ENSBTAG00000049669,RHOH,CHRNA9,ENSBTAG00000051708
6	59131290	5.98e-06	2	BOA	Suggestive	rs457219130	missense	0.48 ± 0.13	0.39 ± 0.09	0.2 ± 0.16	0.31 ± 0.11	N4BP2	PDS5A,ENSBTAG00000049934,N4BP2,ENSBTAG00000049669,RHOH,CHRNA9,ENSBTAG00000051708
6	59134118	5.98e-06	2	BOA	Suggestive	rs109434575	missense	-0.17 ± 0.16	0.39 ± 0.09	-0.06 ± 0.16	0.38 ± 0.09	N4BP2	PDS5A,ENSBTAG00000049934,N4BP2,ENSBTAG00000049669,RHOH,CHRNA9,ENSBTAG00000051708
6	59200940	5.98e-06	2	BOA	Suggestive	rs207686481	upstream gene	-0.16 ± 0.11	0.39 ± 0.09	0.01 ± 0.12	0.39 ± 0.09	RHOH	PDS5A,ENSBTAG00000049934,N4BP2,ENSBTAG00000049669,RHOH,CHRNA9,ENSBTAG00000051708,RBM47
6	59248964	5.98e-06	2	BOA	Suggestive	rs137261763	5 prime UTR	-0.25 ± 0.1	0.39 ± 0.09	-0.08 ± 0.11	0.36 ± 0.09	RHOH	PDS5A,ENSBTAG00000049934,N4BP2,ENSBTAG00000049669,RHOH,CHRNA9,ENSBTAG00000051708,RBM47
6	59249746	5.98e-06	2	BOA	Suggestive	rs135288660	3 prime UTR	-0.09 ± 0.09	0.39 ± 0.09	-0.02 ± 0.09	0.38 ± 0.09	RHOH	PDS5A,ENSBTAG00000049934,N4BP2,ENSBTAG00000049669,RHOH,CHRNA9,ENSBTAG00000051708,RBM47
6	59337990	2.85e-06, 5.98e-06	3, 2	Joint, BOA	Suggestive	rs41605935	downstream gene	-0.06 ± 0.09	0.39 ± 0.09	0.25 ± 0.11	0.51 ± 0.1	CHRNA9	ENSBTAG00000049934,N4BP2,ENSBTAG00000049669,RHOH,CHRNA9,ENSBTAG00000051708,RBM47
6	59389799	5.98e-06	2	BOA	Suggestive	rs134859087	missense	-0.89 ± 0.22	0.39 ± 0.09	-0.79 ± 0.22	0.35 ± 0.09	RBM47	N4BP2,ENSBTAG00000049669,RHOH,CHRNA9,ENSBTAG00000051708,RBM47
6	59389883	1.84e-06, 1.65e-06, 5.98e-06	3, 1, 2	Joint, SNP, BOA	Suggestive	rs516050886	missense	0.62 ± 0.13	0.39 ± 0.09	0.41 ± 0.17	0.21 ± 0.11	RBM47	N4BP2,ENSBTAG00000049669,RHOH,CHRNA9,ENSBTAG00000051708,RBM47
6	59442870	2.98e-06, 5.98e-06	3, 2	Joint, BOA	Suggestive	rs135797332	intron	0.62 ± 0.15	0.39 ± 0.09	0.38 ± 0.17	0.27 ± 0.1	RBM47	RHOH,CHRNA9,ENSBTAG00000051708,RBM47,NSUN7
6	59551603	5.98e-06	2	BOA	Suggestive	rs109496638	intron	0.17 ± 0.1	0.39 ± 0.09	0.02 ± 0.1	0.38 ± 0.09	RBM47	CHRNA9,ENSBTAG00000051708,RBM47,NSUN7,APBB2
6	59664105	1.84e-05	2	BOA	Suggestive	rs384918716	5 prime UTR,upstream gene	-0.11 ± 0.19	0.37 ± 0.09	-0.16 ± 0.19	0.37 ± 0.09	RBM47,NSUN7	RBM47,NSUN7,APBB2
6	59710692	2.23e-05	2	BOA	Suggestive	rs211184096	downstream gene	-0.2 ± 0.13	0.38 ± 0.09	-0.17 ± 0.13	0.37 ± 0.09	NSUN7,APBB2	RBM47,NSUN7,APBB2
6	59806343	1.78e-05	2	BOA	Suggestive	rs43465555	intron	-0.29 ± 0.1	0.38 ± 0.09	-0.04 ± 0.13	0.36 ± 0.11	APBB2	RBM47,NSUN7,APBB2
6	59844096	1.38e-05	2	BOA	Suggestive	rs43347543	intron	-0.1 ± 0.09	0.39 ± 0.09	-0.11 ± 0.09	0.39 ± 0.09	APBB2	RBM47,NSUN7,APBB2
6	59875075	3.59e-05	2	BOA	Suggestive	rs43348079	intron	-0.15 ± 0.11	0.37 ± 0.09	-0.1 ± 0.11	0.36 ± 0.09	APBB2	RBM47,NSUN7,APBB2
6	59907540	3.59e-05	2	BOA	Suggestive	rs133797407	missense	0.01 ± 0.1	0.37 ± 0.09	-0.05 ± 0.1	0.38 ± 0.09	APBB2	RBM47,NSUN7,APBB2,UCHL1
6	59907711	3.59e-05	2	BOA	Suggestive	rs449719552	missense	-0.34 ± 0.34	0.37 ± 0.09	-0.23 ± 0.34	0.37 ± 0.09	APBB2	RBM47,NSUN7,APBB2,UCHL1
6	59943289	3.59e-05	2	BOA	Suggestive	rs41597198	intron	0.18 ± 0.1	0.37 ± 0.09	0.12 ± 0.1	0.36 ± 0.09	APBB2	NSUN7,APBB2,UCHL1
6	59992877	3.59e-05	2	BOA	Suggestive	rs43465257	intron	-0.21 ± 0.09	0.37 ± 0.09	0 ± 0.11	0.37 ± 0.11	APBB2	APBB2,UCHL1,LIMCH1
6	60054431	3.59e-05	2	BOA	Suggestive	rs42697154	intron	-0.21 ± 0.12	0.37 ± 0.09	-0.24 ± 0.12	0.38 ± 0.09	APBB2	APBB2,UCHL1,LIMCH1
6	60158980	3.59e-05	2	BOA	Suggestive	rs461158075	3 prime UTR,intron,downstream gene	-0.26 ± 0.18	0.37 ± 0.09	-0.25 ± 0.18	0.37 ± 0.09	UCHL1	APBB2,UCHL1,LIMCH1
6	60162206	3.59e-05	2	BOA	Suggestive	rs41605188	downstream gene	-0.23 ± 0.09	0.37 ± 0.09	-0.08 ± 0.1	0.34 ± 0.1	UCHL1	APBB2,UCHL1,LIMCH1
6	60257426	3.59e-05	2	BOA	Suggestive	rs43458406	intron	-0.37 ± 0.09	0.37 ± 0.09	-0.24 ± 0.11	0.25 ± 0.11	LIMCH1	APBB2,UCHL1,LIMCH1
6	60493096	3.59e-05	2	BOA	Suggestive	rs134593664	intron	0 ± 0.09	0.37 ± 0.09	-0.02 ± 0.09	0.37 ± 0.09	LIMCH1	LIMCH1,7SK,ENSBTAG00000051208,PHOX2B
6	60524098	3.59e-05	2	BOA	Suggestive	rs43464636	splice region,intron,splice polypyrimidine tract	0.21 ± 0.13	0.37 ± 0.09	0.01 ± 0.14	0.37 ± 0.1	LIMCH1	LIMCH1,7SK,ENSBTAG00000051208,PHOX2B
6	60557564	3.59e-05	2	BOA	Suggestive	rs29026374	intron	-0.3 ± 0.1	0.37 ± 0.09	-0.17 ± 0.11	0.32 ± 0.1	LIMCH1	LIMCH1,7SK,ENSBTAG00000051208,PHOX2B
6	60558908	3.59e-05	2	BOA	Suggestive	rs716881106	missense	0.47 ± 0.21	0.37 ± 0.09	0.26 ± 0.22	0.34 ± 0.09	LIMCH1	LIMCH1,7SK,ENSBTAG00000051208,PHOX2B
6	60558918	3.59e-05	2	BOA	Suggestive	rs135693356	missense	-0.3 ± 0.1	0.37 ± 0.09	-0.17 ± 0.11	0.32 ± 0.1	LIMCH1	LIMCH1,7SK,ENSBTAG00000051208,PHOX2B
6	60560233	3.59e-05	2	BOA	Suggestive	rs383776531	missense	0.09 ± 0.11	0.37 ± 0.09	-0.02 ± 0.12	0.37 ± 0.09	LIMCH1	LIMCH1,7SK,ENSBTAG00000051208,PHOX2B
6	60567272	3.59e-05	2	BOA	Suggestive	rs385741600	missense	0.1 ± 0.11	0.37 ± 0.09	0 ± 0.12	0.37 ± 0.09	LIMCH1,7SK	LIMCH1,7SK,ENSBTAG00000051208,PHOX2B,TMEM33
6	60573038	3.59e-05	2	BOA	Suggestive	rs209951108	upstream gene,3 prime UTR	-0.14 ± 0.1	0.37 ± 0.09	-0.06 ± 0.1	0.36 ± 0.09	LIMCH1,7SK	LIMCH1,7SK,ENSBTAG00000051208,PHOX2B,TMEM33
6	60574188	3.59e-05	2	BOA	Suggestive	rs43464700	upstream gene,downstream gene	-0.25 ± 0.1	0.37 ± 0.09	-0.14 ± 0.1	0.33 ± 0.09	LIMCH1,7SK	LIMCH1,7SK,ENSBTAG00000051208,PHOX2B,TMEM33
6	60646580	3.59e-05	2	BOA	Suggestive	rs211523842	downstream gene	0.02 ± 0.12	0.37 ± 0.09	0.16 ± 0.12	0.4 ± 0.09	PHOX2B	LIMCH1,7SK,ENSBTAG00000051208,PHOX2B,TMEM33,ENSBTAG00000002550,SLC30A9
6	60693344	3.59e-05	2	BOA	Suggestive	rs41597204	intergenic	0.13 ± 0.09	0.37 ± 0.09	0.05 ± 0.09	0.36 ± 0.09	-	LIMCH1,7SK,ENSBTAG00000051208,PHOX2B,TMEM33,ENSBTAG00000002550,SLC30A9,ENSBTAG00000051279,5S_rRNA
6	60780598	3.59e-05	2	BOA	Suggestive	rs43468724	intergenic	-0.01 ± 0.1	0.37 ± 0.09	0.13 ± 0.11	0.4 ± 0.09	-	LIMCH1,7SK,ENSBTAG00000051208,PHOX2B,TMEM33,ENSBTAG00000002550,SLC30A9,ENSBTAG00000051279,5S_rRNA,BEND4
7	13923322	7.77e-06, 4.24e-06	3, 1	SNP	Suggestive	rs210021062	stop gained	0.7 ± 0.15	0.1 ± 0.07	0.79 ± 0.18	-0.08 ± 0.08	ENSBTAG00000004369	OR7H5P,OR7E201,ENSBTAG00000039809,ENSBTAG00000048574,OR7E200,ENSBTAG00000046808,OR7E202,ENSBTAG00000054866,OR7E191P,ENSBTAG00000004369,ENSBTAG00000053212,OR7E184P,OR7E188,ENSBTAG00000050203,ENSBTAG00000046139,ENSBTAG00000047414
10	37495328	8.64e-06	3	BOA	Suggestive	rs384335081	missense	-0.02 ± 0.11	0.18 ± 0.07	-0.61 ± 0.17	0.46 ± 0.1	PLA2G4D	SPTBN5,EHD4,PLA2G4E,PLA2G4D,PLA2G4F,VPS39,TMEM87A,GANC,CAPN3
10	37495339	4.99e-06	3	BOA	Suggestive	rs797897592/rs378581054	frameshift,missense	0.04 ± 0.11	0.18 ± 0.07	-0.75 ± 0.2	0.58 ± 0.13	PLA2G4D	SPTBN5,EHD4,PLA2G4E,PLA2G4D,PLA2G4F,VPS39,TMEM87A,GANC,CAPN3
10	37498039	8.91e-06	3	BOA	Suggestive	rs381391912	missense	0.05 ± 0.11	0.18 ± 0.07	-0.73 ± 0.21	0.57 ± 0.13	PLA2G4D	SPTBN5,EHD4,PLA2G4E,PLA2G4D,PLA2G4F,VPS39,TMEM87A,GANC,CAPN3
16	12426704	3.39e-06, 3.81e-06	3, 1	SNP	Suggestive	rs380073754	splice donor region,intron	-1.35 ± 0.29	-0.08 ± 0.08	-1.36 ± 0.29	-0.09 ± 0.08	ENSBTAG00000034366,ENSBTAG00000052428	RO60,UCHL5,ENSBTAG00000034366,ENSBTAG00000052428,RGS13
19	47800394	4.35e-05	2	BOA	Suggestive	rs137721270	splice donor region,intron	0.28 ± 0.1	0.43 ± 0.1	-0.03 ± 0.15	0.45 ± 0.15	ACE	TANC2,CYB561,ACE,ENSBTAG00000038138,KCNH6,DCAF7,TACO1,MAP3K3,LIMD2,STRADA,CCDC47,DDX42
19	47800831	2.06e-05	2	BOA	Suggestive	rs137147346	missense	0.28 ± 0.1	0.44 ± 0.1	-0.07 ± 0.15	0.49 ± 0.14	ACE	TANC2,CYB561,ACE,ENSBTAG00000038138,KCNH6,DCAF7,TACO1,MAP3K3,LIMD2,STRADA,CCDC47,DDX42
19	47801115	2.06e-05	2	BOA	Suggestive	rs109569028	intron	-0.23 ± 0.09	0.44 ± 0.1	-0.03 ± 0.11	0.43 ± 0.12	ACE	TANC2,CYB561,ACE,ENSBTAG00000038138,KCNH6,DCAF7,TACO1,MAP3K3,LIMD2,STRADA,CCDC47,DDX42
19	47802127	2.02e-05	2	BOA	Suggestive	rs136056312	missense	0.28 ± 0.1	0.44 ± 0.1	-0.07 ± 0.15	0.49 ± 0.15	ACE	TANC2,CYB561,ACE,ENSBTAG00000038138,KCNH6,DCAF7,TACO1,MAP3K3,LIMD2,STRADA,CCDC47,DDX42
19	47806834	7.88e-06	2	BOA	Suggestive	rs461425984	missense	-0.16 ± 0.16	0.46 ± 0.1	-0.1 ± 0.16	0.45 ± 0.1	ACE	TANC2,CYB561,ACE,ENSBTAG00000038138,KCNH6,DCAF7,TACO1,MAP3K3,LIMD2,STRADA,CCDC47,DDX42
19	47807481	7.88e-06	2	BOA	Suggestive	rs136303400	intron	-0.15 ± 0.09	0.46 ± 0.1	0.09 ± 0.11	0.51 ± 0.12	ACE	TANC2,CYB561,ACE,ENSBTAG00000038138,KCNH6,DCAF7,TACO1,MAP3K3,LIMD2,STRADA,CCDC47,DDX42
19	47809833	7.88e-06	2	BOA	Suggestive	rs136034196	intron	0.12 ± 0.14	0.46 ± 0.1	0.05 ± 0.15	0.45 ± 0.1	ACE	TANC2,CYB561,ACE,ENSBTAG00000038138,KCNH6,DCAF7,TACO1,MAP3K3,LIMD2,STRADA,CCDC47,DDX42
19	47814999	7.88e-06	2	BOA	Suggestive	rs467043458	splice donor region,intron	0.42 ± 0.14	0.46 ± 0.1	0.04 ± 0.18	0.44 ± 0.13	ACE	TANC2,CYB561,ACE,ENSBTAG00000038138,KCNH6,DCAF7,TACO1,MAP3K3,LIMD2,STRADA,CCDC47,DDX42
19	47818521	6.86e-06, 7.88e-06	3, 2	BOA	Suggestive	rs211275786	missense	0.1 ± 0.29	0.46 ± 0.1	0.18 ± 0.29	0.46 ± 0.1	ACE,ENSBTAG00000038138	TANC2,CYB561,ACE,ENSBTAG00000038138,KCNH6,DCAF7,TACO1,MAP3K3,LIMD2,STRADA,CCDC47,DDX42
19	47827714	7.88e-06	2	BOA	Suggestive	rs110524966	missense	0.26 ± 0.11	0.46 ± 0.1	-0.08 ± 0.14	0.5 ± 0.13	ACE,ENSBTAG00000038138	TANC2,CYB561,ACE,ENSBTAG00000038138,KCNH6,DCAF7,TACO1,MAP3K3,LIMD2,STRADA,CCDC47,DDX42,FTSJ3,PSMC5
19	47827733	7.88e-06	2	BOA	Suggestive	rs133166853	missense	0.26 ± 0.11	0.46 ± 0.1	-0.08 ± 0.14	0.51 ± 0.13	ACE,ENSBTAG00000038138	TANC2,CYB561,ACE,ENSBTAG00000038138,KCNH6,DCAF7,TACO1,MAP3K3,LIMD2,STRADA,CCDC47,DDX42,FTSJ3,PSMC5
19	47827817	7.88e-06	2	BOA	Suggestive	rs134647194	synonymous	0.26 ± 0.11	0.46 ± 0.1	-0.07 ± 0.14	0.5 ± 0.13	ACE,ENSBTAG00000038138	TANC2,CYB561,ACE,ENSBTAG00000038138,KCNH6,DCAF7,TACO1,MAP3K3,LIMD2,STRADA,CCDC47,DDX42,FTSJ3,PSMC5
19	47830397	7.88e-06	2	BOA	Suggestive	rs381240617	splice donor region,intron	-0.13 ± 0.17	0.46 ± 0.1	-0.05 ± 0.17	0.45 ± 0.1	ENSBTAG00000038138	TANC2,CYB561,ACE,ENSBTAG00000038138,KCNH6,DCAF7,TACO1,MAP3K3,LIMD2,STRADA,CCDC47,DDX42,FTSJ3,PSMC5
19	47831083	7.88e-06	2	BOA	Suggestive	rs136263350	missense	0.28 ± 0.1	0.46 ± 0.1	-0.14 ± 0.15	0.56 ± 0.15	ENSBTAG00000038138	TANC2,CYB561,ACE,ENSBTAG00000038138,KCNH6,DCAF7,TACO1,MAP3K3,LIMD2,STRADA,CCDC47,DDX42,FTSJ3,PSMC5
19	47838470	7.88e-06	2	BOA	Suggestive	rs137555035	missense,upstream gene	0.14 ± 0.12	0.46 ± 0.1	-0.08 ± 0.13	0.48 ± 0.11	ENSBTAG00000038138,KCNH6	TANC2,CYB561,ACE,ENSBTAG00000038138,KCNH6,DCAF7,TACO1,MAP3K3,LIMD2,STRADA,CCDC47,DDX42,FTSJ3,PSMC5,SMARCD2,bta-mir-10173
19	47838599	7.88e-06	2	BOA	Suggestive	rs133133176	missense,upstream gene	-0.2 ± 0.1	0.46 ± 0.1	-0.06 ± 0.1	0.44 ± 0.11	ENSBTAG00000038138,KCNH6	TANC2,CYB561,ACE,ENSBTAG00000038138,KCNH6,DCAF7,TACO1,MAP3K3,LIMD2,STRADA,CCDC47,DDX42,FTSJ3,PSMC5,SMARCD2,bta-mir-10173
19	47840794	7.88e-06	2	BOA	Suggestive	rs41921069	downstream gene,upstream gene	-0.29 ± 0.17	0.46 ± 0.1	-0.2 ± 0.17	0.44 ± 0.1	ENSBTAG00000038138,KCNH6	TANC2,CYB561,ACE,ENSBTAG00000038138,KCNH6,DCAF7,TACO1,MAP3K3,LIMD2,STRADA,CCDC47,DDX42,FTSJ3,PSMC5,SMARCD2,bta-mir-10173
19	47840895	7.88e-06	2	BOA	Suggestive	rs133578494	downstream gene,upstream gene	-0.14 ± 0.09	0.46 ± 0.1	0.03 ± 0.1	0.47 ± 0.11	ENSBTAG00000038138,KCNH6	TANC2,CYB561,ACE,ENSBTAG00000038138,KCNH6,DCAF7,TACO1,MAP3K3,LIMD2,STRADA,CCDC47,DDX42,FTSJ3,PSMC5,SMARCD2,bta-mir-10173
19	47859627	7.88e-06	2	BOA	Suggestive	rs208255597	intron	-0.18 ± 0.1	0.46 ± 0.1	-0.05 ± 0.11	0.44 ± 0.11	KCNH6,DCAF7	TANC2,CYB561,ACE,ENSBTAG00000038138,KCNH6,DCAF7,TACO1,MAP3K3,LIMD2,STRADA,CCDC47,DDX42,FTSJ3,PSMC5,SMARCD2,bta-mir-10173,TCAM1
19	47863482	7.88e-06	2	BOA	Suggestive	rs521214357	upstream gene,missense	0.46 ± 0.11	0.46 ± 0.1	-0.04 ± 0.28	0.49 ± 0.26	KCNH6,DCAF7	TANC2,CYB561,ACE,ENSBTAG00000038138,KCNH6,DCAF7,TACO1,MAP3K3,LIMD2,STRADA,CCDC47,DDX42,FTSJ3,PSMC5,SMARCD2,bta-mir-10173,TCAM1
19	47863611	7.88e-06	2	BOA	Suggestive	rs384700674	upstream gene,missense	-0.29 ± 0.21	0.46 ± 0.1	-0.18 ± 0.22	0.45 ± 0.1	KCNH6,DCAF7	TANC2,CYB561,ACE,ENSBTAG00000038138,KCNH6,DCAF7,TACO1,MAP3K3,LIMD2,STRADA,CCDC47,DDX42,FTSJ3,PSMC5,SMARCD2,bta-mir-10173,TCAM1
19	47888187	7.88e-06	2	BOA	Suggestive	rs378824202	splice region,intron,splice polypyrimidine tract	0.35 ± 0.12	0.46 ± 0.1	-0.03 ± 0.16	0.48 ± 0.14	DCAF7	TANC2,CYB561,ACE,ENSBTAG00000038138,KCNH6,DCAF7,TACO1,MAP3K3,LIMD2,STRADA,CCDC47,DDX42,FTSJ3,PSMC5,SMARCD2,bta-mir-10173,TCAM1,GH1,CD79B
19	47906009	7.88e-06	2	BOA	Suggestive	rs136987563	3 prime UTR	-0.15 ± 0.09	0.46 ± 0.1	0.05 ± 0.1	0.49 ± 0.12	DCAF7,TACO1,MAP3K3	TANC2,CYB561,ACE,ENSBTAG00000038138,KCNH6,DCAF7,TACO1,MAP3K3,LIMD2,STRADA,CCDC47,DDX42,FTSJ3,PSMC5,SMARCD2,bta-mir-10173,TCAM1,GH1,CD79B,SCN4A
19	47949401	7.88e-06	2	BOA	Suggestive	rs41577556	intron	-0.18 ± 0.1	0.46 ± 0.1	-0.05 ± 0.11	0.44 ± 0.11	MAP3K3	TANC2,CYB561,ACE,ENSBTAG00000038138,KCNH6,DCAF7,TACO1,MAP3K3,LIMD2,STRADA,CCDC47,DDX42,FTSJ3,PSMC5,SMARCD2,bta-mir-10173,TCAM1,GH1,CD79B,SCN4A
19	47966240	7.88e-06	2	BOA	Suggestive	rs207558230	synonymous,splice region	0.42 ± 0.12	0.46 ± 0.1	0.01 ± 0.19	0.45 ± 0.16	MAP3K3,LIMD2	TANC2,CYB561,ACE,ENSBTAG00000038138,KCNH6,DCAF7,TACO1,MAP3K3,LIMD2,STRADA,CCDC47,DDX42,FTSJ3,PSMC5,SMARCD2,bta-mir-10173,TCAM1,GH1,CD79B,SCN4A,ENSBTAG00000019432
19	47971923	6.98e-06, 1.12e-05	3, 2	BOA	Suggestive	rs110097554	3 prime UTR,downstream gene	0.27 ± 0.25	0.45 ± 0.1	0.36 ± 0.25	0.46 ± 0.1	MAP3K3,LIMD2,STRADA	TANC2,CYB561,ACE,ENSBTAG00000038138,KCNH6,DCAF7,TACO1,MAP3K3,LIMD2,STRADA,CCDC47,DDX42,FTSJ3,PSMC5,SMARCD2,bta-mir-10173,TCAM1,GH1,CD79B,SCN4A,ENSBTAG00000019432
19	47989070	2.61e-05	2	BOA	Suggestive	rs133099410	intron,5 prime UTR	-0.02 ± 0.18	0.43 ± 0.1	0.08 ± 0.18	0.44 ± 0.1	STRADA	TANC2,CYB561,ACE,ENSBTAG00000038138,KCNH6,DCAF7,TACO1,MAP3K3,LIMD2,STRADA,CCDC47,DDX42,FTSJ3,PSMC5,SMARCD2,bta-mir-10173,TCAM1,GH1,CD79B,SCN4A,ENSBTAG00000019432,ENSBTAG00000055302
19	48069585	1.34e-06, 6.81e-06	3	BOA, Joint	Suggestive	rs41922675	downstream gene,intron,3 prime UTR	-0.06 ± 0.1	0.4 ± 0.1	-0.31 ± 0.11	0.56 ± 0.12	DDX42,FTSJ3,PSMC5	ENSBTAG00000038138,KCNH6,DCAF7,TACO1,MAP3K3,LIMD2,STRADA,CCDC47,DDX42,FTSJ3,PSMC5,SMARCD2,bta-mir-10173,TCAM1,GH1,CD79B,SCN4A,ENSBTAG00000019432,ENSBTAG00000055302,ERN1
19	48502231	4.95e-05	2	BOA	Suggestive	rs41919246	intergenic	0.02 ± 0.09	0.41 ± 0.1	-0.04 ± 0.1	0.42 ± 0.1	-	ENSBTAG00000019432,ENSBTAG00000055302,ERN1,SNORD104,ENSBTAG00000042398,SNORA50C,TEX2,PECAM1,MILR1,POLG2,DDX5,bta-mir-3064,CEP95,SMURF2
19	48555665	4.70e-05	2	BOA	Suggestive	rs110718684	missense	0.22 ± 0.1	0.41 ± 0.1	0.08 ± 0.1	0.38 ± 0.11	PECAM1	ERN1,SNORD104,ENSBTAG00000042398,SNORA50C,TEX2,PECAM1,MILR1,POLG2,DDX5,bta-mir-3064,CEP95,SMURF2
19	48563007	4.70e-05	2	BOA	Suggestive	rs42864194	missense	-0.2 ± 0.09	0.41 ± 0.1	0 ± 0.11	0.41 ± 0.12	PECAM1	ERN1,SNORD104,ENSBTAG00000042398,SNORA50C,TEX2,PECAM1,MILR1,POLG2,DDX5,bta-mir-3064,CEP95,SMURF2
19	48563215	4.70e-05	2	BOA	Suggestive	rs42864192	splice region,intron,splice polypyrimidine tract	-0.2 ± 0.09	0.41 ± 0.1	0 ± 0.11	0.41 ± 0.12	PECAM1	ERN1,SNORD104,ENSBTAG00000042398,SNORA50C,TEX2,PECAM1,MILR1,POLG2,DDX5,bta-mir-3064,CEP95,SMURF2
19	48587753	4.70e-05	2	BOA	Suggestive	rs520429734	intron	0.35 ± 0.12	0.41 ± 0.1	-0.08 ± 0.19	0.47 ± 0.16	PECAM1	ERN1,SNORD104,ENSBTAG00000042398,SNORA50C,TEX2,PECAM1,MILR1,POLG2,DDX5,bta-mir-3064,CEP95,SMURF2
19	48619273	4.70e-05	2	BOA	Suggestive	rs208666274	intron,5 prime UTR	-0.05 ± 0.2	0.41 ± 0.1	0.04 ± 0.2	0.42 ± 0.1	PECAM1,MILR1	TEX2,PECAM1,MILR1,POLG2,DDX5,bta-mir-3064,CEP95,SMURF2
19	48633656	4.70e-05	2	BOA	Suggestive	rs109639305	intron	0.04 ± 0.09	0.41 ± 0.1	0.09 ± 0.09	0.43 ± 0.1	MILR1	TEX2,PECAM1,MILR1,POLG2,DDX5,bta-mir-3064,CEP95,SMURF2
19	48670515	4.70e-05	2	BOA	Suggestive	rs470172019	missense	-0.2 ± 0.2	0.41 ± 0.1	-0.2 ± 0.2	0.41 ± 0.1	POLG2,DDX5,bta-mir-3064	TEX2,PECAM1,MILR1,POLG2,DDX5,bta-mir-3064,CEP95,SMURF2
19	48676422	4.70e-05	2	BOA	Suggestive	rs208624535	downstream gene,missense	-0.03 ± 0.2	0.41 ± 0.1	0.07 ± 0.2	0.42 ± 0.1	POLG2,DDX5,bta-mir-3064	TEX2,PECAM1,MILR1,POLG2,DDX5,bta-mir-3064,CEP95,SMURF2
19	48676545	4.70e-05	2	BOA	Suggestive	rs722202629	downstream gene,missense	0.16 ± 0.16	0.41 ± 0.1	-0.15 ± 0.18	0.45 ± 0.11	POLG2,DDX5,bta-mir-3064,CEP95	TEX2,PECAM1,MILR1,POLG2,DDX5,bta-mir-3064,CEP95,SMURF2
19	48677538	4.70e-05	2	BOA	Suggestive	rs109604564	downstream gene,upstream gene	0.33 ± 0.11	0.41 ± 0.1	-0.22 ± 0.22	0.58 ± 0.2	POLG2,DDX5,bta-mir-3064,CEP95	TEX2,PECAM1,MILR1,POLG2,DDX5,bta-mir-3064,CEP95,SMURF2
19	48709181	4.70e-05	2	BOA	Suggestive	rs210534226	missense	0.28 ± 0.17	0.41 ± 0.1	-0.03 ± 0.19	0.42 ± 0.11	CEP95	TEX2,PECAM1,MILR1,POLG2,DDX5,bta-mir-3064,CEP95,SMURF2,KPNA2
19	48712778	4.70e-05	2	BOA	Suggestive	rs210913052	missense	-0.05 ± 0.2	0.41 ± 0.1	0.05 ± 0.2	0.42 ± 0.1	CEP95	TEX2,PECAM1,MILR1,POLG2,DDX5,bta-mir-3064,CEP95,SMURF2,KPNA2
19	48715503	4.70e-05	2	BOA	Suggestive	rs467989649	missense	0.51 ± 0.3	0.41 ± 0.1	0.23 ± 0.31	0.4 ± 0.1	CEP95	TEX2,PECAM1,MILR1,POLG2,DDX5,bta-mir-3064,CEP95,SMURF2,KPNA2
19	48718157	4.70e-05	2	BOA	Suggestive	rs470667997	missense	-0.73 ± 0.2	0.41 ± 0.1	-0.67 ± 0.2	0.39 ± 0.1	CEP95	TEX2,PECAM1,MILR1,POLG2,DDX5,bta-mir-3064,CEP95,SMURF2,KPNA2
19	48718201	4.70e-05	2	BOA	Suggestive	rs137489866	missense	0.04 ± 0.18	0.41 ± 0.1	0.14 ± 0.18	0.43 ± 0.1	CEP95	TEX2,PECAM1,MILR1,POLG2,DDX5,bta-mir-3064,CEP95,SMURF2,KPNA2
19	48854732	4.70e-05	2	BOA	Suggestive	rs41921464/rs526253042	intron	0.12 ± 0.12	0.41 ± 0.1	0.03 ± 0.12	0.41 ± 0.1	SMURF2	PECAM1,MILR1,POLG2,DDX5,bta-mir-3064,CEP95,SMURF2,KPNA2,C19H17orf58,BPTF
19	48960160	4.70e-05	2	BOA	Suggestive	rs41922356	5 prime UTR	-0.31 ± 0.1	0.41 ± 0.1	-0.22 ± 0.1	0.35 ± 0.11	KPNA2	CEP95,SMURF2,KPNA2,C19H17orf58,BPTF,NOL11
19	48992395	4.70e-05	2	BOA	Suggestive	rs41922408	3 prime UTR,downstream gene	-0.26 ± 0.09	0.41 ± 0.1	-0.16 ± 0.1	0.36 ± 0.11	C19H17orf58,BPTF	SMURF2,KPNA2,C19H17orf58,BPTF,NOL11,PITPNC1
19	49009124	4.70e-05	2	BOA	Suggestive	rs41922394	intron	-0.07 ± 0.09	0.41 ± 0.1	0.17 ± 0.11	0.51 ± 0.12	BPTF	SMURF2,KPNA2,C19H17orf58,BPTF,NOL11,PITPNC1
19	49012602	4.70e-05	2	BOA	Suggestive	rs110021190	intron	-0.31 ± 0.1	0.41 ± 0.1	-0.2 ± 0.11	0.35 ± 0.11	BPTF	SMURF2,KPNA2,C19H17orf58,BPTF,NOL11,PITPNC1
19	49016105	3.35e-05	2	BOA	Suggestive	rs109421611	missense	-0.12 ± 0.1	0.42 ± 0.1	0.01 ± 0.11	0.43 ± 0.11	BPTF	SMURF2,KPNA2,C19H17orf58,BPTF,NOL11,PITPNC1
20	21479798	9.50e-06	3	Joint	Suggestive	rs109776757	intergenic	0.28 ± 0.1	0.36 ± 0.1	0.3 ± 0.1	0.38 ± 0.1	-	-
20	31869759	3.46e-06	3	Joint	Suggestive	rs109674455	3 prime UTR	0.25 ± 0.1	0.32 ± 0.1	0.38 ± 0.1	0.43 ± 0.1	GHR	ENSBTAG00000054352,ENSBTAG00000052195,SELENOP,bta-mir-12004,CCDC152,GHR
20	33556928	1.09e-06, 9.71e-07	3, 1	Joint, SNP	Suggestive	rs109103020	missense	-0.62 ± 0.13	0.3 ± 0.09	-0.55 ± 0.13	0.18 ± 0.1	C7	C6,MROH2B,C7,CARD6,RPL37,SNORD72,PRKAA1,TTC33,PTGER4
20	35059108	6.00e-06	3	Joint	Suggestive	rs381708549	missense	0.45 ± 0.15	0.31 ± 0.1	0.58 ± 0.16	0.38 ± 0.1	DAB2	U2,5S_rRNA,DAB2,ENSBTAG00000054984,C9,FYB1
20	35115798	5.41e-06	2	BOA	Suggestive	rs480475412	missense	0.4 ± 0.13	0.42 ± 0.09	0.04 ± 0.17	0.4 ± 0.12	C9	5S_rRNA,DAB2,ENSBTAG00000054984,C9,FYB1,RICTOR
20	35126332	1.44e-06	3	Joint	Suggestive	rs135798129	intron	-0.4 ± 0.1	0.43 ± 0.09	-0.26 ± 0.11	0.35 ± 0.1	C9	5S_rRNA,DAB2,ENSBTAG00000054984,C9,FYB1,RICTOR
20	35233378	6.78e-06	3	Joint	Suggestive	rs109262355	missense	-0.33 ± 0.12	0.43 ± 0.09	-0.21 ± 0.13	0.39 ± 0.1	FYB1	DAB2,ENSBTAG00000054984,C9,FYB1,RICTOR
20	35233651	6.81e-06	3	Joint	Suggestive	rs209964637	missense	-0.33 ± 0.12	0.43 ± 0.09	-0.21 ± 0.13	0.39 ± 0.1	FYB1	DAB2,ENSBTAG00000054984,C9,FYB1,RICTOR
20	35310719	1.08e-06	3	BOA	Suggestive	rs517430584	missense	0.76 ± 0.24	0.43 ± 0.09	0.86 ± 0.24	0.46 ± 0.09	FYB1	DAB2,ENSBTAG00000054984,C9,FYB1,RICTOR,OSMR
20	35472630	3.40e-06	3	BOA	Suggestive	rs454250704	missense	0.37 ± 0.45	0.43 ± 0.09	0.47 ± 0.45	0.43 ± 0.09	RICTOR	FYB1,RICTOR,OSMR
20	35480930	6.89e-06, 6.77e-06	3	BOA, Joint	Suggestive	rs472903123	splice region,intron,splice polypyrimidine tract	-0.47 ± 0.25	0.43 ± 0.09	-0.41 ± 0.25	0.42 ± 0.09	RICTOR	FYB1,RICTOR,OSMR
20	35503258	3.69e-06	3	BOA	Suggestive	rs207919271	downstream gene	0.06 ± 0.18	0.43 ± 0.09	0.11 ± 0.18	0.43 ± 0.09	RICTOR	FYB1,RICTOR,OSMR
20	35505646	2.64e-06	3	BOA	Suggestive	rs108994622	intergenic	-0.03 ± 0.12	0.43 ± 0.09	-0.12 ± 0.12	0.44 ± 0.09	RICTOR	FYB1,RICTOR,OSMR
20	35526396	6.23e-06	3	Joint	Suggestive	rs462647523	missense	0.54 ± 0.13	0.43 ± 0.09	0.28 ± 0.17	0.29 ± 0.12	OSMR	FYB1,RICTOR,OSMR
20	35528569	1.21e-06, 6.74e-06	3	BOA, Joint	Suggestive	rs41580312	missense	0.05 ± 0.09	0.43 ± 0.09	0.16 ± 0.1	0.47 ± 0.1	OSMR	FYB1,RICTOR,OSMR
20	35535882	2.35e-06	3	Joint	Suggestive	rs383558624	missense	0.61 ± 0.18	0.43 ± 0.09	0.41 ± 0.19	0.37 ± 0.1	OSMR	FYB1,RICTOR,OSMR
20	35535957	1.13e-06	3	Joint	Suggestive	rs41940557	missense	-0.39 ± 0.1	0.43 ± 0.09	-0.25 ± 0.1	0.33 ± 0.1	OSMR	FYB1,RICTOR,OSMR
20	35540903	9.94e-07	3	Joint	Suggestive	rs110275805	intron	-0.39 ± 0.1	0.43 ± 0.09	-0.24 ± 0.1	0.34 ± 0.1	OSMR	FYB1,RICTOR,OSMR
20	35728279	1.22e-06	1	SNP	Suggestive	rs133866817	intergenic	0.58 ± 0.12	0.48 ± 0.09	0.24 ± 0.17	0.35 ± 0.13	-	RICTOR,OSMR,LIFR,ENSBTAG00000052650,EGFLAM
20	35757652	7.14e-06	3	BOA	Suggestive	rs41946023	intergenic	-0.39 ± 0.09	0.48 ± 0.09	-0.28 ± 0.09	0.42 ± 0.09	-	OSMR,LIFR,ENSBTAG00000052650,EGFLAM
20	35840728	2.71e-06	3	BOA	Suggestive	rs41944933	upstream gene	0.3 ± 0.09	0.48 ± 0.09	0.17 ± 0.1	0.44 ± 0.09	LIFR	LIFR,ENSBTAG00000052650,EGFLAM
20	35905333	1.48e-06	3	BOA	Suggestive	rs41943191	missense,splice region	-0.85 ± 0.19	0.48 ± 0.09	-0.71 ± 0.2	0.44 ± 0.09	LIFR	LIFR,ENSBTAG00000052650,EGFLAM
20	35967823	3.96e-06	1	SNP	Suggestive	rs209726485	3 prime UTR,downstream gene	0.47 ± 0.1	0.48 ± 0.09	0.27 ± 0.12	0.37 ± 0.1	EGFLAM	LIFR,ENSBTAG00000052650,EGFLAM
20	35968693	3.13e-06	1	SNP	Suggestive	rs211015474	3 prime UTR,downstream gene	0.48 ± 0.1	0.48 ± 0.09	0.27 ± 0.12	0.36 ± 0.1	EGFLAM	LIFR,ENSBTAG00000052650,EGFLAM
20	35994055	1.84e-06	3	BOA	Suggestive	rs210775931	missense	-0.24 ± 0.09	0.48 ± 0.09	-0.09 ± 0.1	0.45 ± 0.1	EGFLAM	LIFR,ENSBTAG00000052650,EGFLAM
20	36028183	2.76e-06	3	BOA	Suggestive	rs208097985	missense	-0.41 ± 0.13	0.48 ± 0.09	-0.27 ± 0.13	0.44 ± 0.09	EGFLAM	LIFR,ENSBTAG00000052650,EGFLAM
20	36050725	9.71e-07	3	Joint	Suggestive	rs41581047	intron	-0.1 ± 0.09	0.48 ± 0.09	-0.02 ± 0.09	0.47 ± 0.09	EGFLAM	LIFR,ENSBTAG00000052650,EGFLAM
20	36174961	4.11e-06	3	BOA	Suggestive	rs135766579	intron	-0.29 ± 0.1	0.48 ± 0.09	-0.12 ± 0.1	0.44 ± 0.1	EGFLAM	LIFR,ENSBTAG00000052650,EGFLAM
20	36206035	3.44e-06	3	BOA	Suggestive	rs41949663	intron	-0.26 ± 0.09	0.48 ± 0.09	-0.09 ± 0.1	0.45 ± 0.1	EGFLAM	EGFLAM,ENSBTAG00000051126,ENSBTAG00000044244
20	36347598	1.12e-06	1	SNP	Suggestive	rs41945637	intergenic	-0.48 ± 0.1	0.52 ± 0.09	-0.18 ± 0.13	0.42 ± 0.12	-	EGFLAM,ENSBTAG00000051126,ENSBTAG00000044244,U6
20	36496636	8.04e-06	1	SNP	Suggestive	rs41944171	intergenic	-0.42 ± 0.09	0.52 ± 0.09	-0.21 ± 0.11	0.43 ± 0.1	-	EGFLAM,ENSBTAG00000051126,ENSBTAG00000044244,U6,GDNF,WDR70
20	36572678	2.50e-06	3	BOA	Suggestive	rs29018531	intergenic	-0.48 ± 0.09	0.51 ± 0.08	-0.3 ± 0.1	0.41 ± 0.09	-	ENSBTAG00000051126,ENSBTAG00000044244,U6,GDNF,WDR70
20	36957825	2.17e-06	1	SNP	Suggestive	rs3423470247	intron,downstream gene	0.56 ± 0.12	0.51 ± 0.08	0.18 ± 0.15	0.43 ± 0.1	WDR70	WDR70,NUP155,bta-mir-2360,CPLANE1,NIPBL,ENSBTAG00000050782
20	37000171	7.23e-06	3	BOA	Suggestive	rs477956484	missense	0.8 ± 0.16	0.51 ± 0.08	0.46 ± 0.17	0.4 ± 0.09	NUP155	WDR70,NUP155,bta-mir-2360,CPLANE1,NIPBL,ENSBTAG00000050782
20	37009424	2.54e-06	1	SNP	Suggestive	rs110595532	splice region,intron,splice polypyrimidine tract	0.55 ± 0.12	0.51 ± 0.08	0.18 ± 0.15	0.44 ± 0.1	NUP155	WDR70,NUP155,bta-mir-2360,CPLANE1,NIPBL,ENSBTAG00000050782
20	37016783	5.09e-06, 6.24e-06	3, 1	BOA, SNP	Suggestive	rs109667043	missense	0.52 ± 0.11	0.5 ± 0.08	0.04 ± 0.15	0.48 ± 0.11	NUP155	WDR70,NUP155,bta-mir-2360,CPLANE1,NIPBL,ENSBTAG00000050782
20	37046785	9.88e-07, 2.29e-06	3, 1	BOA, SNP	Suggestive	rs109425738	missense,upstream gene	0.56 ± 0.12	0.47 ± 0.07	0.13 ± 0.15	0.43 ± 0.09	bta-mir-2360,CPLANE1	WDR70,NUP155,bta-mir-2360,CPLANE1,NIPBL,ENSBTAG00000050782
20	37047491	5.31e-06	3	BOA	Suggestive	rs525758426	missense	0.83 ± 0.15	0.44 ± 0.07	0.52 ± 0.17	0.34 ± 0.08	bta-mir-2360,CPLANE1	WDR70,NUP155,bta-mir-2360,CPLANE1,NIPBL,ENSBTAG00000050782
20	37057569	3.30e-06	3	BOA	Suggestive	rs519464845	missense	0.82 ± 0.15	0.44 ± 0.07	0.5 ± 0.17	0.35 ± 0.07	CPLANE1	WDR70,NUP155,bta-mir-2360,CPLANE1,NIPBL,ENSBTAG00000050782
20	37058897	4.26e-06	3	BOA	Suggestive	rs526411815	missense	0.79 ± 0.15	0.44 ± 0.07	0.46 ± 0.16	0.35 ± 0.08	CPLANE1	WDR70,NUP155,bta-mir-2360,CPLANE1,NIPBL,ENSBTAG00000050782
20	37062000	9.51e-06	1	SNP	Suggestive	rs482555875	splice region,intron,splice polypyrimidine tract	0.63 ± 0.14	0.44 ± 0.07	0.29 ± 0.16	0.38 ± 0.08	CPLANE1	WDR70,NUP155,bta-mir-2360,CPLANE1,NIPBL,ENSBTAG00000050782
20	37066962	5.31e-06	3	BOA	Suggestive	rs723508361	missense	0.8 ± 0.15	0.44 ± 0.07	0.48 ± 0.16	0.34 ± 0.08	CPLANE1	WDR70,NUP155,bta-mir-2360,CPLANE1,NIPBL,ENSBTAG00000050782
20	37071367	3.45e-06	3	BOA	Suggestive	rs718873091	missense	0.77 ± 0.15	0.44 ± 0.07	0.44 ± 0.16	0.35 ± 0.08	CPLANE1	WDR70,NUP155,bta-mir-2360,CPLANE1,NIPBL,ENSBTAG00000050782
20	37083508	5.99e-06	3	SNP	Suggestive	rs379417962	missense	0.81 ± 0.1	0.44 ± 0.07	0.79 ± 0.17	0.02 ± 0.12	CPLANE1	WDR70,NUP155,bta-mir-2360,CPLANE1,NIPBL,ENSBTAG00000050782
20	37085699	6.35e-06	3	SNP	Suggestive	rs109762084	missense	0.81 ± 0.1	0.44 ± 0.07	0.79 ± 0.17	0.02 ± 0.12	CPLANE1	WDR70,NUP155,bta-mir-2360,CPLANE1,NIPBL,ENSBTAG00000050782
20	37214346	4.76e-06, 1.33e-06	3, 1	BOA, SNP	Suggestive	rs41942509	missense	-0.46 ± 0.1	0.45 ± 0.07	-0.13 ± 0.12	0.39 ± 0.09	NIPBL	WDR70,NUP155,bta-mir-2360,CPLANE1,NIPBL,ENSBTAG00000050782
20	37443444	1.66e-06, 3.33e-06	3, 1	BOA, SNP	Suggestive	rs41581070	intergenic	-0.42 ± 0.09	0.45 ± 0.07	-0.13 ± 0.11	0.39 ± 0.08	-	NIPBL,SLC1A3
20	37573229	8.93e-06	1	SNP	Suggestive	rs135441903	3 prime UTR	-0.49 ± 0.11	0.45 ± 0.07	-0.32 ± 0.11	0.4 ± 0.07	SLC1A3	NIPBL,SLC1A3,ENSBTAG00000054657
20	37972220	1.60e-06	3	BOA	Suggestive	rs211246774	missense	0.64 ± 0.12	0.54 ± 0.08	0.35 ± 0.13	0.43 ± 0.09	RANBP3L	ENSBTAG00000054657,ENSBTAG00000052326,ENSBTAG00000053704,RANBP3L,NADK2,SKP2,LMBRD2,UGT3A2,ENSBTAG00000050563
20	37991737	1.40e-06	3	BOA	Suggestive	rs208570201	downstream gene	0.66 ± 0.12	0.54 ± 0.08	0.39 ± 0.13	0.42 ± 0.09	RANBP3L,NADK2	ENSBTAG00000054657,ENSBTAG00000052326,ENSBTAG00000053704,RANBP3L,NADK2,SKP2,LMBRD2,UGT3A2,ENSBTAG00000050563,CAPSL
20	38231903	2.39e-06	1	SNP	Suggestive	rs134257058	downstream gene	-0.72 ± 0.15	0.55 ± 0.08	-0.53 ± 0.16	0.49 ± 0.08	UGT3A2,ENSBTAG00000050563,CAPSL	RANBP3L,NADK2,SKP2,LMBRD2,UGT3A2,ENSBTAG00000050563,CAPSL,IL7R,SPEF2
20	38394740	9.28e-06	3	SNP	Suggestive	rs110096963	intron	-0.64 ± 0.09	0.62 ± 0.09	-0.45 ± 0.1	0.47 ± 0.09	SPEF2	UGT3A2,ENSBTAG00000050563,CAPSL,IL7R,SPEF2
20	38780303	2.50e-06	1	SNP	Suggestive	rs42322616	intergenic	0.46 ± 0.1	0.62 ± 0.09	0.22 ± 0.11	0.54 ± 0.09	-	SPEF2,PRLR
20	39188793	3.61e-06, 2.27e-06	3	SNP, BOA	Suggestive	rs134538752	splice region,intron	0.78 ± 0.12	0.59 ± 0.09	0.57 ± 0.12	0.44 ± 0.09	DNAJC21	PRLR,AGXT2,DNAJC21,BRIX1,RAD1,TTC23L,U1,RAI14
20	39331719	2.25e-06	1	SNP	Suggestive	rs378561231	missense	0.83 ± 0.18	0.63 ± 0.09	0.42 ± 0.19	0.54 ± 0.1	RAI14	PRLR,AGXT2,DNAJC21,BRIX1,RAD1,TTC23L,U1,RAI14
20	39383171	2.05e-06	1	SNP	Suggestive	rs110350679	intron	0.44 ± 0.09	0.63 ± 0.09	0.16 ± 0.11	0.55 ± 0.11	RAI14	AGXT2,DNAJC21,BRIX1,RAD1,TTC23L,U1,RAI14
20	40193875	5.50e-06	1	SNP	Suggestive	rs137320018	splice region,intron	0.43 ± 0.09	0.68 ± 0.1	0.21 ± 0.1	0.6 ± 0.11	ADAMTS12	ADAMTS12,TARS1,bta-mir-12058
20	40210354	1.06e-06	3	BOA	Suggestive	rs137671492	missense	-0.54 ± 0.09	0.68 ± 0.1	-0.28 ± 0.11	0.54 ± 0.11	ADAMTS12	ADAMTS12,TARS1,bta-mir-12058
20	41147570	1.00e-06	3	BOA	Suggestive	rs41948327	intergenic	0.59 ± 0.09	0.69 ± 0.1	0.4 ± 0.1	0.52 ± 0.11	-	NPR3,SUB1,ZFR,MTMR12
20	41194193	3.35e-06	3	SNP	Suggestive	rs41948300	intergenic	0.51 ± 0.12	0.69 ± 0.1	0.55 ± 0.12	0.72 ± 0.1	-	NPR3,SUB1,ZFR,MTMR12,GOLPH3
20	41271281	2.38e-06, 3.12e-06	3, 1	SNP	Suggestive	rs41948260	intron,downstream gene	0.55 ± 0.12	0.69 ± 0.1	0.55 ± 0.12	0.69 ± 0.1	ZFR	SUB1,ZFR,MTMR12,GOLPH3,PDZD2
20	41320435	4.02e-06	1	SNP	Suggestive	rs381161961	upstream gene	0.48 ± 0.1	0.67 ± 0.1	0.18 ± 0.12	0.58 ± 0.12	MTMR12	SUB1,ZFR,MTMR12,GOLPH3,PDZD2
20	41344005	5.09e-06	3	BOA	Suggestive	rs210636718	intron	0.49 ± 0.1	0.66 ± 0.1	0.19 ± 0.12	0.55 ± 0.12	MTMR12	SUB1,ZFR,MTMR12,GOLPH3,PDZD2
20	41381733	5.25e-06	3	BOA	Suggestive	rs210986295	intron	0.5 ± 0.1	0.66 ± 0.1	0.19 ± 0.12	0.55 ± 0.12	MTMR12	ZFR,MTMR12,GOLPH3,PDZD2
20	41382067	1.60e-06, 2.90e-06	3, 1	BOA, SNP	Suggestive	rs207984464	missense	0.47 ± 0.1	0.66 ± 0.1	0.16 ± 0.12	0.57 ± 0.12	MTMR12	ZFR,MTMR12,GOLPH3,PDZD2
20	41389991	1.50e-06	3	BOA	Suggestive	rs42077699	3 prime UTR	-0.53 ± 0.1	0.66 ± 0.1	-0.31 ± 0.11	0.53 ± 0.11	MTMR12	ZFR,MTMR12,GOLPH3,PDZD2
20	41391380	1.29e-06	1	SNP	Suggestive	rs42077696	downstream gene	-0.52 ± 0.11	0.66 ± 0.1	-0.31 ± 0.11	0.55 ± 0.11	MTMR12	ZFR,MTMR12,GOLPH3,PDZD2
20	41565381	5.47e-06, 9.95e-07	3, 1	BOA, SNP	Suggestive	rs136102087	intron	-0.47 ± 0.1	0.6 ± 0.1	-0.26 ± 0.11	0.48 ± 0.11	PDZD2	MTMR12,GOLPH3,PDZD2
20	41946834	1.13e-06	3	BOA	Suggestive	rs137075682	intergenic	0.37 ± 0.1	0.6 ± 0.1	-0.07 ± 0.13	0.64 ± 0.13	ENSBTAG00000049212	PDZD2,ENSBTAG00000049212,C20H5orf22,DROSHA
20	41971883	6.88e-06	3	BOA	Suggestive	rs516410556	intergenic	0.64 ± 0.15	0.57 ± 0.1	0.21 ± 0.18	0.5 ± 0.11	-	PDZD2,ENSBTAG00000049212,C20H5orf22,DROSHA,CDH6
20	43322708	5.38e-06	1	SNP	Suggestive	rs41942725	intergenic	-0.42 ± 0.09	0.49 ± 0.09	-0.31 ± 0.1	0.39 ± 0.1	-	-
20	43750029	3.36e-06	3	BOA	Suggestive	rs109432829	intergenic	-0.39 ± 0.12	0.49 ± 0.09	-0.24 ± 0.13	0.44 ± 0.1	-	-
20	43918878	4.67e-06	3	BOA	Suggestive	rs134808401	intergenic	0.33 ± 0.12	0.49 ± 0.09	-0.1 ± 0.16	0.53 ± 0.12	-	-
20	44319688	1.99e-06	3	BOA	Suggestive	rs137649169	intergenic	-0.23 ± 0.1	0.49 ± 0.09	-0.05 ± 0.1	0.47 ± 0.1	-	-
20	45148021	4.10e-06	3	BOA	Suggestive	rs41616271	intergenic	-0.29 ± 0.1	0.49 ± 0.09	-0.15 ± 0.1	0.45 ± 0.1	-	5S_rRNA
20	45235500	4.58e-06	3	Joint	Suggestive	rs135132782	intergenic	0.34 ± 0.15	0.46 ± 0.09	-0.05 ± 0.17	0.47 ± 0.11	-	5S_rRNA,U6
20	45326625	1.04e-06, 5.84e-06	3	BOA, Joint	Suggestive	rs43049902	intergenic	-0.04 ± 0.09	0.45 ± 0.09	0.08 ± 0.09	0.47 ± 0.1	-	U6
20	45382615	5.60e-06	3	Joint	Suggestive	rs3423475994	intergenic	0.58 ± 0.17	0.43 ± 0.09	0.3 ± 0.19	0.36 ± 0.1	-	U6
20	45445106	8.50e-06	2	BOA	Suggestive	rs3423462423	intergenic	-0.27 ± 0.11	0.41 ± 0.09	-0.14 ± 0.12	0.38 ± 0.1	-	U6
20	45608871	3.55e-06, 7.54e-06, 8.50e-06	3, 2	BOA, Joint	Suggestive	rs42727954	intergenic	0.12 ± 0.09	0.41 ± 0.09	0.17 ± 0.09	0.43 ± 0.09	-	U6
20	45614947	3.63e-06, 8.50e-06	3, 2	Joint, BOA	Suggestive	rs3423457728	intergenic	-0.21 ± 0.09	0.41 ± 0.09	-0.2 ± 0.09	0.4 ± 0.09	-	U6
20	45641953	8.50e-06	2	BOA	Suggestive	rs41617424	intergenic	0.31 ± 0.13	0.41 ± 0.09	0.12 ± 0.14	0.38 ± 0.1	-	U6
20	45726823	8.50e-06	2	BOA	Suggestive	rs41947532	intergenic	0.17 ± 0.1	0.41 ± 0.09	0.1 ± 0.1	0.39 ± 0.09	-	-
20	45766550	8.75e-06, 8.50e-06	3, 2	Joint, BOA	Suggestive	rs41947578	intergenic	-0.33 ± 0.1	0.41 ± 0.09	-0.19 ± 0.1	0.34 ± 0.1	-	-
20	45806676	5.77e-06, 8.50e-06	3, 2	BOA	Suggestive	rs41641109	intergenic	0.01 ± 0.1	0.41 ± 0.09	0.09 ± 0.1	0.42 ± 0.09	-	-
20	45872413	8.50e-06	2	BOA	Suggestive	rs110405318	intergenic	0.29 ± 0.12	0.41 ± 0.09	0.08 ± 0.13	0.38 ± 0.1	-	-
20	45948384	6.71e-06, 8.50e-06	3, 2	Joint, BOA	Suggestive	rs42874413	intergenic	-0.35 ± 0.09	0.41 ± 0.09	-0.21 ± 0.1	0.31 ± 0.1	-	-
20	45971800	2.47e-06, 8.50e-06	3, 2	Joint, BOA	Suggestive	rs29021863	intergenic	-0.36 ± 0.1	0.41 ± 0.09	-0.25 ± 0.1	0.34 ± 0.1	-	-
20	46043225	8.50e-06	2	BOA	Suggestive	.	.	-0.13 ± 0.1	0.41 ± 0.09	-0.02 ± 0.1	0.41 ± 0.09	-	-
20	46058057	6.79e-06, 8.50e-06	3, 2	BOA	Suggestive	rs109830656	intergenic	-0.07 ± 0.11	0.41 ± 0.09	0.11 ± 0.12	0.44 ± 0.1	-	-
20	46155543	3.03e-06, 8.50e-06	3, 2	BOA	Suggestive	rs41948495	intergenic	-0.05 ± 0.1	0.41 ± 0.09	0.16 ± 0.11	0.47 ± 0.1	-	ENSBTAG00000053606
20	46327377	8.50e-06	2	BOA	Suggestive	rs41945162	intergenic	0.32 ± 0.1	0.41 ± 0.09	0.17 ± 0.11	0.35 ± 0.1	-	ENSBTAG00000053606
20	46379622	8.50e-06	2	BOA	Suggestive	rs41641116	intergenic	-0.25 ± 0.09	0.41 ± 0.09	-0.06 ± 0.11	0.38 ± 0.11	-	ENSBTAG00000053606,ENSBTAG00000051934
20	46463666	6.48e-06, 8.50e-06	3, 2	BOA	Suggestive	rs42494533	intergenic	-0.05 ± 0.09	0.41 ± 0.09	0.09 ± 0.1	0.44 ± 0.1	-	ENSBTAG00000053606,ENSBTAG00000051934
20	46474260	1.42e-06, 8.50e-06	3, 2	Joint, BOA	Suggestive	rs42501206	intergenic	-0.43 ± 0.11	0.41 ± 0.09	-0.3 ± 0.11	0.32 ± 0.1	-	ENSBTAG00000053606,ENSBTAG00000051934
20	46682985	9.52e-06, 8.50e-06	3, 2	BOA	Suggestive	rs41576319	downstream gene	-0.05 ± 0.1	0.41 ± 0.09	0.01 ± 0.1	0.41 ± 0.09	ENSBTAG00000051934	ENSBTAG00000051934,CDH9
20	46706168	8.69e-06, 8.50e-06	3, 2	BOA	Suggestive	rs43252613	intergenic	-0.02 ± 0.09	0.41 ± 0.09	0.01 ± 0.09	0.41 ± 0.09	-	ENSBTAG00000051934,CDH9
20	46709053	8.50e-06	2	BOA	Suggestive	rs43252624	intergenic	-0.28 ± 0.09	0.41 ± 0.09	-0.1 ± 0.11	0.36 ± 0.11	-	ENSBTAG00000051934,CDH9
20	46742743	4.35e-05	2	BOA	Suggestive	rs43251326	synonymous	0.28 ± 0.11	0.37 ± 0.09	0.15 ± 0.12	0.33 ± 0.1	CDH9	ENSBTAG00000051934,CDH9
24	46441353	1.55e-06	1	SNP	Suggestive	rs210543274	intron	0.45 ± 0.09	0.19 ± 0.08	0.46 ± 0.09	0.21 ± 0.08	ST8SIA5	LOXHD1,ST8SIA5,PIAS2,ENSBTAG00000047547,ENSBTAG00000047360
24	55570233	3.29e-05	2	BOA	Suggestive	rs41647289	intergenic	0.28 ± 0.1	0.31 ± 0.07	0.11 ± 0.11	0.27 ± 0.09	-	-
24	55682125	3.09e-05	2	BOA	Suggestive	rs29019929	intergenic	0.1 ± 0.09	0.3 ± 0.07	0.02 ± 0.1	0.3 ± 0.07	-	-
24	55716100	5.49e-06, 6.11e-06	3, 2	BOA	Suggestive	rs135327421	intergenic	-0.04 ± 0.1	0.32 ± 0.07	-0.06 ± 0.1	0.33 ± 0.07	-	TXNL1
24	55815822	3.33e-05	2	BOA	Suggestive	rs42053785	intergenic	0.41 ± 0.13	0.29 ± 0.07	0.2 ± 0.15	0.25 ± 0.08	-	TXNL1,WDR7
24	55913890	4.88e-05	2	BOA	Suggestive	rs42053819	intergenic	-0.16 ± 0.09	0.28 ± 0.07	-0.03 ± 0.1	0.27 ± 0.07	-	TXNL1,WDR7
24	55950028	4.88e-05	2	BOA	Suggestive	rs17870274	intron	-0.18 ± 0.1	0.28 ± 0.07	-0.08 ± 0.11	0.27 ± 0.07	TXNL1	TXNL1,WDR7
24	56022163	4.88e-05	2	BOA	Suggestive	rs42056137	intron	0.34 ± 0.1	0.28 ± 0.07	0.21 ± 0.11	0.22 ± 0.08	WDR7	TXNL1,WDR7
24	56024252	4.88e-05	2	BOA	Suggestive	rs482328925	splice region,intron,splice polypyrimidine tract	0.12 ± 0.27	0.28 ± 0.07	0.23 ± 0.27	0.29 ± 0.07	WDR7	TXNL1,WDR7
24	56024424	4.88e-05	2	BOA	Suggestive	rs109232083	missense	-0.29 ± 0.18	0.28 ± 0.07	-0.23 ± 0.18	0.28 ± 0.07	WDR7	TXNL1,WDR7
24	56098690	4.88e-05	2	BOA	Suggestive	rs42057044	intron	0.23 ± 0.09	0.28 ± 0.07	0.1 ± 0.1	0.25 ± 0.08	WDR7	TXNL1,WDR7
24	56102537	4.88e-05	2	BOA	Suggestive	rs42057068	missense	-0.32 ± 0.12	0.28 ± 0.07	-0.2 ± 0.13	0.25 ± 0.07	WDR7	TXNL1,WDR7
24	56212958	4.88e-05	2	BOA	Suggestive	rs137471259	intron	0.48 ± 0.12	0.28 ± 0.07	0.29 ± 0.16	0.17 ± 0.1	WDR7	TXNL1,WDR7
24	56269306	4.88e-05	2	BOA	Suggestive	rs135716852	intron	-0.16 ± 0.09	0.28 ± 0.07	-0.04 ± 0.1	0.27 ± 0.07	WDR7	WDR7
24	56368404	4.88e-05	2	BOA	Suggestive	rs41643953	intergenic	-0.06 ± 0.1	0.28 ± 0.07	-0.01 ± 0.1	0.28 ± 0.07	-	WDR7,ST8SIA3
24	56480066	4.88e-05	2	BOA	Suggestive	rs136642893	intergenic	0.04 ± 0.1	0.28 ± 0.07	-0.09 ± 0.1	0.3 ± 0.07	-	WDR7,ST8SIA3,U6,ONECUT2
24	56558994	4.88e-05	2	BOA	Suggestive	rs109400462	intergenic	-0.15 ± 0.1	0.28 ± 0.07	-0.03 ± 0.11	0.28 ± 0.07	-	WDR7,ST8SIA3,U6,ONECUT2,FECH
24	56624693	4.88e-05	2	BOA	Suggestive	rs211185336	downstream gene	-0.12 ± 0.09	0.28 ± 0.07	0 ± 0.1	0.28 ± 0.07	ST8SIA3	ST8SIA3,U6,ONECUT2,FECH,NARS1,ATP8B1
24	56651982	4.88e-05	2	BOA	Suggestive	rs109173523	intergenic	0.19 ± 0.09	0.28 ± 0.07	0.11 ± 0.09	0.26 ± 0.07	-	ST8SIA3,U6,ONECUT2,FECH,NARS1,ATP8B1
24	56688810	4.88e-05	2	BOA	Suggestive	rs109907296	intron	-0.2 ± 0.09	0.28 ± 0.07	-0.05 ± 0.1	0.27 ± 0.08	ONECUT2	ST8SIA3,U6,ONECUT2,FECH,NARS1,ATP8B1
24	56728644	4.88e-05	2	BOA	Suggestive	rs137005584	downstream gene	-0.21 ± 0.09	0.28 ± 0.07	-0.05 ± 0.1	0.27 ± 0.08	ONECUT2	ST8SIA3,U6,ONECUT2,FECH,NARS1,ATP8B1
24	56746319	4.88e-05	2	BOA	Suggestive	rs110523936	intergenic	-0.11 ± 0.1	0.28 ± 0.07	-0.01 ± 0.11	0.28 ± 0.07	-	ST8SIA3,U6,ONECUT2,FECH,NARS1,ATP8B1
24	56787590	4.88e-05	2	BOA	Suggestive	rs3423513294	3 prime UTR,downstream gene	-0.34 ± 0.09	0.28 ± 0.07	-0.19 ± 0.11	0.2 ± 0.08	FECH	ST8SIA3,U6,ONECUT2,FECH,NARS1,ATP8B1
24	56787692	4.88e-05	2	BOA	Suggestive	rs3423095944	3 prime UTR,downstream gene	-0.36 ± 0.09	0.28 ± 0.07	-0.23 ± 0.11	0.19 ± 0.08	FECH	ST8SIA3,U6,ONECUT2,FECH,NARS1,ATP8B1
24	56790562	4.88e-05	2	BOA	Suggestive	rs525837833	splice region,intron,splice polypyrimidine tract	0.6 ± 0.11	0.28 ± 0.07	0.76 ± 0.19	-0.13 ± 0.12	FECH	ST8SIA3,U6,ONECUT2,FECH,NARS1,ATP8B1
24	56809875	1.83e-06, 3.83e-05	3, 2	Joint, BOA	Suggestive	rs526846524	missense	0.57 ± 0.11	0.28 ± 0.07	0.55 ± 0.18	0.01 ± 0.11	FECH	ST8SIA3,U6,ONECUT2,FECH,NARS1,ATP8B1
24	56840262	2.91e-05	2	BOA	Suggestive	rs721513255	splice donor region,intron	0.45 ± 0.15	0.29 ± 0.07	0.16 ± 0.18	0.25 ± 0.08	NARS1	ST8SIA3,U6,ONECUT2,FECH,NARS1,ATP8B1
24	56851581	6.48e-06, 1.76e-06, 2.71e-05	3, 1, 2	Joint, SNP, BOA	Suggestive	rs442495416	non coding transcript exon,upstream gene	0.55 ± 0.11	0.29 ± 0.07	0.42 ± 0.17	0.1 ± 0.1	NARS1,U6	ST8SIA3,U6,ONECUT2,FECH,NARS1,ATP8B1
24	56852593	7.94e-06, 2.57e-06, 3.66e-05	3, 1, 2	Joint, SNP, BOA	Suggestive	rs109905593	upstream gene	0.52 ± 0.11	0.28 ± 0.07	0.39 ± 0.16	0.11 ± 0.1	NARS1,U6	ST8SIA3,U6,ONECUT2,FECH,NARS1,ATP8B1
24	56869001	4.13e-06, 2.59e-05	1, 2	SNP, BOA	Suggestive	rs133407641	3 prime UTR,downstream gene	0.46 ± 0.1	0.29 ± 0.07	0.34 ± 0.16	0.11 ± 0.11	ATP8B1	ST8SIA3,U6,ONECUT2,FECH,NARS1,ATP8B1
24	56874378	2.59e-05	2	BOA	Suggestive	rs463489922	synonymous,splice region	0.13 ± 0.2	0.29 ± 0.07	-0.09 ± 0.21	0.29 ± 0.07	ATP8B1	U6,ONECUT2,FECH,NARS1,ATP8B1
24	56883853	2.59e-05	2	BOA	Suggestive	rs110709451	intron	-0.03 ± 0.11	0.29 ± 0.07	0.09 ± 0.12	0.3 ± 0.07	ATP8B1	U6,ONECUT2,FECH,NARS1,ATP8B1
24	56884125	2.11e-06, 2.59e-05	1, 2	SNP, BOA	Suggestive	rs134465403	splice region,intron	0.48 ± 0.1	0.29 ± 0.07	0.39 ± 0.17	0.07 ± 0.12	ATP8B1	U6,ONECUT2,FECH,NARS1,ATP8B1
24	56909311	2.59e-05	2	BOA	Suggestive	rs472014741	splice region,intron	0.43 ± 0.14	0.29 ± 0.07	0.2 ± 0.16	0.24 ± 0.08	ATP8B1	U6,ONECUT2,FECH,NARS1,ATP8B1
24	56993166	5.82e-06, 2.59e-05	3, 2	BOA	Suggestive	rs109977077	intergenic	0.16 ± 0.12	0.29 ± 0.07	0.26 ± 0.12	0.31 ± 0.07	-	FECH,NARS1,U6,ATP8B1
24	57108110	2.59e-05	2	BOA	Suggestive	rs109440690	intergenic	-0.13 ± 0.1	0.29 ± 0.07	0 ± 0.11	0.29 ± 0.07	-	ATP8B1,5S_rRNA,NEDD4L
24	57140720	2.59e-05	2	BOA	Suggestive	rs210912637	intergenic	-0.21 ± 0.11	0.29 ± 0.07	-0.1 ± 0.12	0.27 ± 0.07	-	ATP8B1,5S_rRNA,NEDD4L
24	57185546	2.59e-05	2	BOA	Suggestive	rs41643954	intergenic	-0.24 ± 0.1	0.29 ± 0.07	-0.1 ± 0.1	0.26 ± 0.07	-	ATP8B1,5S_rRNA,NEDD4L
24	57286996	2.59e-05	2	BOA	Suggestive	rs134023372	intergenic	0.04 ± 0.09	0.29 ± 0.07	0.13 ± 0.09	0.31 ± 0.07	5S_rRNA	5S_rRNA,NEDD4L
24	57295157	2.59e-05	2	BOA	Suggestive	rs377784469	non coding transcript exon	-0.3 ± 0.19	0.29 ± 0.07	-0.21 ± 0.19	0.28 ± 0.07	5S_rRNA	5S_rRNA,NEDD4L
24	57295203	5.28e-06, 2.59e-05	3, 2	Joint, BOA	Suggestive	rs380855459	non coding transcript exon	0.51 ± 0.1	0.29 ± 0.07	0.46 ± 0.18	0.04 ± 0.12	5S_rRNA	5S_rRNA,NEDD4L
24	57348868	2.59e-05	2	BOA	Suggestive	rs3423519840	upstream gene	-0.24 ± 0.09	0.29 ± 0.07	-0.18 ± 0.09	0.26 ± 0.07	NEDD4L	5S_rRNA,NEDD4L,ENSBTAG00000051924,bta-mir-122
24	57441741	2.59e-05	2	BOA	Suggestive	rs3423094013	intron	-0.46 ± 0.09	0.29 ± 0.07	-0.36 ± 0.1	0.14 ± 0.08	NEDD4L	5S_rRNA,NEDD4L,ENSBTAG00000051924,bta-mir-122,ALPK2
24	57532258	2.59e-05	2	BOA	Suggestive	rs3423528579	splice region,intron	-0.11 ± 0.09	0.29 ± 0.07	0.07 ± 0.1	0.31 ± 0.08	NEDD4L	5S_rRNA,NEDD4L,ENSBTAG00000051924,bta-mir-122,ALPK2,ENSBTAG00000048728,ENSBTAG00000051860,MALT1
24	57536076	2.59e-05	2	BOA	Suggestive	rs3423529398	intron	0.3 ± 0.13	0.29 ± 0.07	0.01 ± 0.15	0.28 ± 0.08	NEDD4L	5S_rRNA,NEDD4L,ENSBTAG00000051924,bta-mir-122,ALPK2,ENSBTAG00000048728,ENSBTAG00000051860,MALT1
24	57612349	2.59e-05	2	BOA	Suggestive	rs109164594	3 prime UTR	0.2 ± 0.09	0.29 ± 0.07	0.15 ± 0.09	0.27 ± 0.07	ALPK2	NEDD4L,ENSBTAG00000051924,bta-mir-122,ALPK2,ENSBTAG00000048728,ENSBTAG00000051860,MALT1
24	57612433	2.59e-05	2	BOA	Suggestive	rs134588127	3 prime UTR	0.13 ± 0.09	0.29 ± 0.07	0.16 ± 0.09	0.3 ± 0.07	ALPK2	NEDD4L,ENSBTAG00000051924,bta-mir-122,ALPK2,ENSBTAG00000048728,ENSBTAG00000051860,MALT1
24	57612635	2.59e-05	2	BOA	Suggestive	rs211631921	3 prime UTR	0.21 ± 0.15	0.29 ± 0.07	0.21 ± 0.15	0.29 ± 0.07	ALPK2	NEDD4L,ENSBTAG00000051924,bta-mir-122,ALPK2,ENSBTAG00000048728,ENSBTAG00000051860,MALT1
24	57617796	2.59e-05	2	BOA	Suggestive	rs29010178	intron	-0.04 ± 0.09	0.29 ± 0.07	0 ± 0.09	0.29 ± 0.07	ALPK2	NEDD4L,ENSBTAG00000051924,bta-mir-122,ALPK2,ENSBTAG00000048728,ENSBTAG00000051860,MALT1
24	57631760	5.53e-06, 1.64e-05	3, 2	BOA	Suggestive	rs438935624	splice region,intron,splice polypyrimidine tract	-0.21 ± 0.17	0.29 ± 0.07	-0.33 ± 0.17	0.31 ± 0.07	ALPK2	NEDD4L,ENSBTAG00000051924,bta-mir-122,ALPK2,ENSBTAG00000048728,ENSBTAG00000051860,MALT1
24	57637820	1.34e-05	2	BOA	Suggestive	rs110273228	intron	-0.11 ± 0.09	0.29 ± 0.07	0.09 ± 0.1	0.32 ± 0.08	ALPK2	NEDD4L,ENSBTAG00000051924,bta-mir-122,ALPK2,ENSBTAG00000048728,ENSBTAG00000051860,MALT1
24	57650902	6.68e-06	2	BOA	Suggestive	rs477886527	missense	0.39 ± 0.12	0.3 ± 0.07	0 ± 0.17	0.3 ± 0.1	ALPK2	NEDD4L,ENSBTAG00000051924,bta-mir-122,ALPK2,ENSBTAG00000048728,ENSBTAG00000051860,MALT1
24	57651118	6.36e-06	2	BOA	Suggestive	rs210132684	missense	-0.22 ± 0.11	0.3 ± 0.07	-0.09 ± 0.12	0.29 ± 0.07	ALPK2	NEDD4L,ENSBTAG00000051924,bta-mir-122,ALPK2,ENSBTAG00000048728,ENSBTAG00000051860,MALT1
24	57651282	6.63e-06	2	BOA	Suggestive	rs211498033	missense	0.44 ± 0.12	0.3 ± 0.07	0.1 ± 0.18	0.26 ± 0.1	ALPK2	NEDD4L,ENSBTAG00000051924,bta-mir-122,ALPK2,ENSBTAG00000048728,ENSBTAG00000051860,MALT1
24	57651397	6.63e-06	2	BOA	Suggestive	rs470775452	missense	0.4 ± 0.12	0.3 ± 0.07	0.02 ± 0.17	0.29 ± 0.1	ALPK2	NEDD4L,ENSBTAG00000051924,bta-mir-122,ALPK2,ENSBTAG00000048728,ENSBTAG00000051860,MALT1
24	57651955	6.63e-06	2	BOA	Suggestive	rs517972181	missense	0.41 ± 0.13	0.3 ± 0.07	0.06 ± 0.17	0.28 ± 0.09	ALPK2	NEDD4L,ENSBTAG00000051924,bta-mir-122,ALPK2,ENSBTAG00000048728,ENSBTAG00000051860,MALT1
24	57652356	6.63e-06	2	BOA	Suggestive	rs210389683	missense	0.42 ± 0.12	0.3 ± 0.07	0.05 ± 0.18	0.28 ± 0.1	ALPK2	NEDD4L,ENSBTAG00000051924,bta-mir-122,ALPK2,ENSBTAG00000048728,ENSBTAG00000051860,MALT1
24	57652453	6.63e-06	2	BOA	Suggestive	rs519276215	missense	0.4 ± 0.13	0.3 ± 0.07	0.05 ± 0.17	0.29 ± 0.09	ALPK2	NEDD4L,ENSBTAG00000051924,bta-mir-122,ALPK2,ENSBTAG00000048728,ENSBTAG00000051860,MALT1
24	57652456	6.63e-06	2	BOA	Suggestive	rs443361121	missense	0.41 ± 0.13	0.3 ± 0.07	0.06 ± 0.17	0.28 ± 0.09	ALPK2	NEDD4L,ENSBTAG00000051924,bta-mir-122,ALPK2,ENSBTAG00000048728,ENSBTAG00000051860,MALT1
24	57652594	6.63e-06	2	BOA	Suggestive	rs207964578	missense	0.29 ± 0.11	0.3 ± 0.07	-0.1 ± 0.15	0.34 ± 0.09	ALPK2	NEDD4L,ENSBTAG00000051924,bta-mir-122,ALPK2,ENSBTAG00000048728,ENSBTAG00000051860,MALT1
24	57652644	3.83e-06, 6.63e-06	3, 2	BOA	Suggestive	rs717946509	missense	0.05 ± 0.28	0.3 ± 0.07	-0.3 ± 0.29	0.32 ± 0.07	ALPK2	NEDD4L,ENSBTAG00000051924,bta-mir-122,ALPK2,ENSBTAG00000048728,ENSBTAG00000051860,MALT1
24	57652855	6.63e-06	2	BOA	Suggestive	rs520337967	missense	0.41 ± 0.13	0.3 ± 0.07	0.06 ± 0.17	0.28 ± 0.09	ALPK2	NEDD4L,ENSBTAG00000051924,bta-mir-122,ALPK2,ENSBTAG00000048728,ENSBTAG00000051860,MALT1
24	57653193	6.63e-06	2	BOA	Suggestive	rs483063273	missense	0.42 ± 0.13	0.3 ± 0.07	0.08 ± 0.17	0.27 ± 0.09	ALPK2	NEDD4L,ENSBTAG00000051924,bta-mir-122,ALPK2,ENSBTAG00000048728,ENSBTAG00000051860,MALT1
24	57653385	6.63e-06	2	BOA	Suggestive	rs110066595	missense	-0.11 ± 0.09	0.3 ± 0.07	0.06 ± 0.1	0.32 ± 0.07	ALPK2	NEDD4L,ENSBTAG00000051924,bta-mir-122,ALPK2,ENSBTAG00000048728,ENSBTAG00000051860,MALT1
24	57653544	6.92e-06, 6.63e-06	3, 2	BOA	Suggestive	rs208531650	missense	-0.08 ± 0.09	0.3 ± 0.07	0.08 ± 0.1	0.32 ± 0.07	ALPK2	NEDD4L,ENSBTAG00000051924,bta-mir-122,ALPK2,ENSBTAG00000048728,ENSBTAG00000051860,MALT1
24	57653619	7.43e-06, 6.63e-06	3, 2	BOA	Suggestive	rs718174978	missense	0.18 ± 0.25	0.3 ± 0.07	-0.15 ± 0.26	0.31 ± 0.07	ALPK2	NEDD4L,ENSBTAG00000051924,bta-mir-122,ALPK2,ENSBTAG00000048728,ENSBTAG00000051860,MALT1
24	57653634	6.63e-06	2	BOA	Suggestive	rs207570303	missense	-0.25 ± 0.15	0.3 ± 0.07	-0.14 ± 0.15	0.29 ± 0.07	ALPK2	NEDD4L,ENSBTAG00000051924,bta-mir-122,ALPK2,ENSBTAG00000048728,ENSBTAG00000051860,MALT1
24	57653736	6.63e-06	2	BOA	Suggestive	rs209919414	missense	-0.25 ± 0.11	0.3 ± 0.07	-0.11 ± 0.12	0.28 ± 0.07	ALPK2	NEDD4L,ENSBTAG00000051924,bta-mir-122,ALPK2,ENSBTAG00000048728,ENSBTAG00000051860,MALT1
24	57674972	6.63e-06	2	BOA	Suggestive	rs136177501	intron	0.39 ± 0.1	0.3 ± 0.07	0.19 ± 0.12	0.23 ± 0.08	ALPK2	NEDD4L,ENSBTAG00000051924,bta-mir-122,ALPK2,ENSBTAG00000048728,ENSBTAG00000051860,MALT1
24	57696351	6.63e-06	2	BOA	Suggestive	rs518725110	missense	0.4 ± 0.12	0.3 ± 0.07	0.04 ± 0.17	0.29 ± 0.1	ALPK2	NEDD4L,ENSBTAG00000051924,bta-mir-122,ALPK2,ENSBTAG00000048728,ENSBTAG00000051860,MALT1,ZNF532
24	57696415	6.63e-06	2	BOA	Suggestive	rs523647146	missense	0.4 ± 0.12	0.3 ± 0.07	0.03 ± 0.17	0.29 ± 0.1	ALPK2	NEDD4L,ENSBTAG00000051924,bta-mir-122,ALPK2,ENSBTAG00000048728,ENSBTAG00000051860,MALT1,ZNF532
24	57696513	6.63e-06	2	BOA	Suggestive	rs519963284	missense	0.42 ± 0.12	0.3 ± 0.07	0.08 ± 0.17	0.27 ± 0.1	ALPK2	NEDD4L,ENSBTAG00000051924,bta-mir-122,ALPK2,ENSBTAG00000048728,ENSBTAG00000051860,MALT1,ZNF532
24	57696630	6.63e-06	2	BOA	Suggestive	rs714568395	missense	0.4 ± 0.12	0.3 ± 0.07	0.04 ± 0.17	0.29 ± 0.1	ALPK2	NEDD4L,ENSBTAG00000051924,bta-mir-122,ALPK2,ENSBTAG00000048728,ENSBTAG00000051860,MALT1,ZNF532
24	57696861	1.29e-05	2	BOA	Suggestive	rs134299049	missense	0.44 ± 0.11	0.29 ± 0.07	0.25 ± 0.14	0.2 ± 0.09	ALPK2	NEDD4L,ENSBTAG00000051924,bta-mir-122,ALPK2,ENSBTAG00000048728,ENSBTAG00000051860,MALT1,ZNF532
24	57697065	1.76e-06, 1.91e-05	1, 2	SNP, BOA	Suggestive	rs209214334	missense	-0.5 ± 0.11	0.29 ± 0.07	-0.4 ± 0.11	0.2 ± 0.07	ALPK2	NEDD4L,ENSBTAG00000051924,bta-mir-122,ALPK2,ENSBTAG00000048728,ENSBTAG00000051860,MALT1,ZNF532
24	57697134	1.61e-05	2	BOA	Suggestive	rs208251321	missense	0.4 ± 0.12	0.29 ± 0.07	0.07 ± 0.17	0.26 ± 0.1	ALPK2	NEDD4L,ENSBTAG00000051924,bta-mir-122,ALPK2,ENSBTAG00000048728,ENSBTAG00000051860,MALT1,ZNF532
24	57697350	2.18e-05	2	BOA	Suggestive	rs520494345	missense	0.32 ± 0.13	0.29 ± 0.07	0.03 ± 0.15	0.28 ± 0.08	ALPK2	NEDD4L,ENSBTAG00000051924,bta-mir-122,ALPK2,ENSBTAG00000048728,ENSBTAG00000051860,MALT1,ZNF532
24	57697636	1.21e-05	2	BOA	Suggestive	rs525288578	missense	0.41 ± 0.15	0.3 ± 0.07	0.09 ± 0.18	0.28 ± 0.08	ALPK2	NEDD4L,ENSBTAG00000051924,bta-mir-122,ALPK2,ENSBTAG00000048728,ENSBTAG00000051860,MALT1,ZNF532
24	57725068	1.21e-05	2	BOA	Suggestive	rs526803340	missense	0.41 ± 0.12	0.3 ± 0.07	0.1 ± 0.16	0.26 ± 0.09	ALPK2	NEDD4L,ENSBTAG00000051924,bta-mir-122,ALPK2,ENSBTAG00000048728,ENSBTAG00000051860,MALT1,ZNF532
24	57766897	6.26e-06, 1.21e-05	3, 2	BOA	Suggestive	rs29016487	intergenic	0.14 ± 0.17	0.3 ± 0.07	0.23 ± 0.17	0.31 ± 0.07	MALT1	NEDD4L,ENSBTAG00000051924,bta-mir-122,ALPK2,ENSBTAG00000048728,ENSBTAG00000051860,MALT1,ZNF532
24	57841740	3.67e-06, 1.21e-05	3, 2	Joint, BOA	Suggestive	rs109889819	downstream gene	-0.39 ± 0.09	0.3 ± 0.07	-0.25 ± 0.1	0.21 ± 0.08	MALT1	ALPK2,ENSBTAG00000048728,ENSBTAG00000051860,MALT1,ZNF532,OACYL
24	57842655	6.56e-06, 4.80e-06, 1.21e-05	3, 1, 2	Joint, SNP, BOA	Suggestive	rs109103055	downstream gene	0.45 ± 0.1	0.3 ± 0.07	0.29 ± 0.13	0.16 ± 0.09	MALT1	ALPK2,ENSBTAG00000048728,ENSBTAG00000051860,MALT1,ZNF532,OACYL
24	57842932	4.84e-06, 2.96e-06, 1.21e-05	3, 1, 2	Joint, SNP, BOA	Suggestive	rs109282554	downstream gene	0.46 ± 0.1	0.3 ± 0.07	0.31 ± 0.13	0.15 ± 0.09	MALT1	ALPK2,ENSBTAG00000048728,ENSBTAG00000051860,MALT1,ZNF532,OACYL
24	57847640	6.82e-06, 1.48e-06, 1.21e-05	3, 1, 2	Joint, SNP, BOA	Suggestive	rs523891608	intergenic	0.52 ± 0.11	0.3 ± 0.07	0.4 ± 0.19	0.09 ± 0.12	MALT1	ALPK2,ENSBTAG00000048728,ENSBTAG00000051860,MALT1,ZNF532,OACYL
24	57933299	1.21e-05	2	BOA	Suggestive	rs525305389	upstream gene	0.42 ± 0.15	0.3 ± 0.07	0.16 ± 0.17	0.26 ± 0.08	ZNF532	ALPK2,ENSBTAG00000048728,ENSBTAG00000051860,MALT1,ZNF532,OACYL,SEC11C
24	57955800	1.21e-05	2	BOA	Suggestive	rs132850483	intron	0.19 ± 0.09	0.3 ± 0.07	0.18 ± 0.09	0.29 ± 0.07	ZNF532	ALPK2,ENSBTAG00000048728,ENSBTAG00000051860,MALT1,ZNF532,OACYL,SEC11C,GRP
24	58042039	5.57e-06, 1.21e-05	1, 2	SNP, BOA	Suggestive	rs451793730	splice region,intron	0.48 ± 0.11	0.3 ± 0.07	0.31 ± 0.19	0.13 ± 0.12	ZNF532,OACYL	MALT1,ZNF532,OACYL,SEC11C,GRP,RAX,CPLX4
24	58045405	1.21e-05	2	BOA	Suggestive	rs109988455	downstream gene,upstream gene	-0.16 ± 0.09	0.3 ± 0.07	0.01 ± 0.1	0.3 ± 0.07	ZNF532,OACYL	MALT1,ZNF532,OACYL,SEC11C,GRP,RAX,CPLX4,LMAN1
24	58054155	1.21e-05	2	BOA	Suggestive	rs109545934	intron	-0.2 ± 0.1	0.3 ± 0.07	-0.07 ± 0.1	0.28 ± 0.07	ZNF532,OACYL	MALT1,ZNF532,OACYL,SEC11C,GRP,RAX,CPLX4,LMAN1
24	58054210	1.21e-05	2	BOA	Suggestive	rs133309202	intron	-0.2 ± 0.09	0.3 ± 0.07	-0.04 ± 0.1	0.29 ± 0.07	ZNF532,OACYL	MALT1,ZNF532,OACYL,SEC11C,GRP,RAX,CPLX4,LMAN1
24	58054284	1.21e-05	2	BOA	Suggestive	rs137241639	intron	-0.2 ± 0.09	0.3 ± 0.07	-0.04 ± 0.1	0.29 ± 0.07	ZNF532,OACYL	MALT1,ZNF532,OACYL,SEC11C,GRP,RAX,CPLX4,LMAN1
24	58056891	1.21e-05	2	BOA	Suggestive	rs110050205	intron	-0.07 ± 0.09	0.3 ± 0.07	-0.09 ± 0.09	0.3 ± 0.07	OACYL	MALT1,ZNF532,OACYL,SEC11C,GRP,RAX,CPLX4,LMAN1
24	58081460	1.21e-05	2	BOA	Suggestive	rs381169439	missense	0.34 ± 0.14	0.3 ± 0.07	0 ± 0.17	0.3 ± 0.08	OACYL	MALT1,ZNF532,OACYL,SEC11C,GRP,RAX,CPLX4,LMAN1
24	58081511	4.59e-06, 1.21e-05	3, 2	Joint, BOA	Suggestive	rs210940436	missense	-0.5 ± 0.17	0.3 ± 0.07	-0.39 ± 0.17	0.27 ± 0.07	OACYL	MALT1,ZNF532,OACYL,SEC11C,GRP,RAX,CPLX4,LMAN1
24	58082735	3.53e-06, 1.21e-05	3, 2	BOA	Suggestive	rs207737218	intron	0.07 ± 0.1	0.3 ± 0.07	-0.2 ± 0.12	0.36 ± 0.08	OACYL	MALT1,ZNF532,OACYL,SEC11C,GRP,RAX,CPLX4,LMAN1
24	58082789	5.10e-06, 1.21e-05	3, 2	BOA	Suggestive	rs208250593	intron	0.03 ± 0.11	0.3 ± 0.07	0.15 ± 0.11	0.32 ± 0.07	OACYL	MALT1,ZNF532,OACYL,SEC11C,GRP,RAX,CPLX4,LMAN1
24	58089993	2.10e-06, 1.21e-05	3, 2	BOA	Suggestive	rs109014706	missense	-0.06 ± 0.11	0.3 ± 0.07	-0.22 ± 0.12	0.34 ± 0.07	OACYL	ZNF532,OACYL,SEC11C,GRP,RAX,CPLX4,LMAN1
24	58102556	1.18e-05	2	BOA	Suggestive	rs516146254	missense	0.38 ± 0.12	0.3 ± 0.07	0.07 ± 0.16	0.27 ± 0.09	OACYL	ZNF532,OACYL,SEC11C,GRP,RAX,CPLX4,LMAN1
24	58111412	1.46e-05	2	BOA	Suggestive	rs723163738	missense	0.4 ± 0.12	0.3 ± 0.07	0.11 ± 0.16	0.25 ± 0.09	OACYL	ZNF532,OACYL,SEC11C,GRP,RAX,CPLX4,LMAN1
24	58163340	1.46e-06	3	Joint	Suggestive	rs209804114	3 prime UTR	-0.21 ± 0.13	0.36 ± 0.07	-0.17 ± 0.13	0.36 ± 0.07	SEC11C	ZNF532,OACYL,SEC11C,GRP,RAX,CPLX4,LMAN1,CCBE1
24	58163445	3.06e-06, 5.05e-06	3	BOA, Joint	Suggestive	rs208873239	3 prime UTR	-0.15 ± 0.09	0.35 ± 0.07	0.09 ± 0.11	0.39 ± 0.08	SEC11C	ZNF532,OACYL,SEC11C,GRP,RAX,CPLX4,LMAN1,CCBE1
24	58274370	2.48e-06, 2.42e-06	3	BOA, Joint	Suggestive	rs110302216	intron	0.17 ± 0.09	0.36 ± 0.07	0.11 ± 0.09	0.35 ± 0.07	CPLX4	ZNF532,OACYL,SEC11C,GRP,RAX,CPLX4,LMAN1,CCBE1
24	58294700	1.67e-06, 2.08e-06	3	BOA, Joint	Suggestive	rs800869816	splice donor 5th base,intron	-0.51 ± 0.28	0.36 ± 0.07	-0.37 ± 0.29	0.35 ± 0.07	CPLX4,LMAN1	ZNF532,OACYL,SEC11C,GRP,RAX,CPLX4,LMAN1,CCBE1
24	58307694	1.78e-06, 3.99e-06	3	BOA, Joint	Suggestive	rs210681046	splice region,intron	-0.17 ± 0.12	0.36 ± 0.07	-0.08 ± 0.12	0.35 ± 0.07	LMAN1	OACYL,SEC11C,GRP,RAX,CPLX4,LMAN1,CCBE1
24	58309010	1.43e-06, 4.49e-06	3	BOA, Joint	Suggestive	rs209189320	intron,missense	-0.14 ± 0.12	0.36 ± 0.07	-0.05 ± 0.12	0.36 ± 0.07	LMAN1	OACYL,SEC11C,GRP,RAX,CPLX4,LMAN1,CCBE1
24	58381358	2.09e-06	3	Joint	Suggestive	rs478955444	missense	-0.33 ± 0.12	0.36 ± 0.07	-0.16 ± 0.12	0.33 ± 0.08	CCBE1	SEC11C,GRP,RAX,CPLX4,LMAN1,CCBE1
24	58393888	1.40e-06	3	Joint	Suggestive	rs136450377	intron	0.37 ± 0.1	0.36 ± 0.07	0.18 ± 0.11	0.3 ± 0.08	CCBE1	SEC11C,GRP,RAX,CPLX4,LMAN1,CCBE1
24	58468125	3.46e-06, 4.41e-06	3	BOA, Joint	Suggestive	rs110355049	intron	0.19 ± 0.11	0.36 ± 0.07	0.05 ± 0.11	0.35 ± 0.08	CCBE1	RAX,CPLX4,LMAN1,CCBE1
24	58568769	4.04e-06, 3.91e-06	3	BOA, Joint	Suggestive	rs109837564	intron	-0.17 ± 0.09	0.36 ± 0.07	0.07 ± 0.1	0.39 ± 0.08	CCBE1	CCBE1,PMAIP1
24	58695839	2.36e-06, 3.35e-06	3	BOA, Joint	Suggestive	rs109908776	intergenic	-0.15 ± 0.09	0.36 ± 0.07	0.09 ± 0.1	0.4 ± 0.08	-	CCBE1,PMAIP1
24	58747454	1.05e-06, 4.92e-06	3	BOA, Joint	Suggestive	rs109290613	3 prime UTR	-0.13 ± 0.17	0.36 ± 0.07	0 ± 0.17	0.36 ± 0.07	PMAIP1	CCBE1,PMAIP1
24	58853491	4.86e-06	3	Joint	Suggestive	rs109253489	intergenic	0.31 ± 0.12	0.36 ± 0.07	-0.02 ± 0.14	0.37 ± 0.09	-	CCBE1,PMAIP1
24	58877604	1.97e-06	3	Joint	Suggestive	rs110600799	intergenic	0.12 ± 0.09	0.36 ± 0.07	0.12 ± 0.09	0.36 ± 0.07	-	PMAIP1
24	58941172	1.27e-06	3	Joint	Suggestive	rs134883450	intergenic	0.03 ± 0.09	0.36 ± 0.07	0.16 ± 0.1	0.39 ± 0.08	-	PMAIP1,MC4R
24	59016719	4.40e-06	3	Joint	Suggestive	rs133443411	intergenic	0.29 ± 0.1	0.36 ± 0.07	-0.06 ± 0.13	0.39 ± 0.1	-	MC4R
24	59030471	4.90e-06	3	Joint	Suggestive	rs385022375	intergenic	0.34 ± 0.1	0.36 ± 0.07	0.01 ± 0.14	0.35 ± 0.1	-	MC4R
24	59057936	4.60e-06	3	BOA	Suggestive	rs110876480	intergenic	-0.38 ± 0.13	0.36 ± 0.07	-0.3 ± 0.13	0.34 ± 0.07	-	MC4R,ENSBTAG00000000531
24	59092424	1.55e-06	3	Joint	Suggestive	rs135770744	intergenic	-0.07 ± 0.09	0.38 ± 0.07	-0.07 ± 0.09	0.38 ± 0.07	-	MC4R,ENSBTAG00000000531,ENSBTAG00000054502
24	59118688	1.07e-06	3	Joint	Suggestive	rs110998528	intergenic	-0.39 ± 0.12	0.37 ± 0.08	-0.26 ± 0.12	0.32 ± 0.08	-	MC4R,ENSBTAG00000000531,ENSBTAG00000054502
24	59147394	6.46e-06	3	Joint	Suggestive	rs135308561	intergenic	0.22 ± 0.09	0.37 ± 0.08	0.09 ± 0.1	0.34 ± 0.08	-	MC4R,ENSBTAG00000000531,ENSBTAG00000054502
24	59159521	8.41e-06	3	Joint	Suggestive	rs133516600	downstream gene	0.21 ± 0.09	0.37 ± 0.08	0.06 ± 0.1	0.35 ± 0.08	MC4R	MC4R,ENSBTAG00000000531,ENSBTAG00000054502
24	59164671	9.26e-06	3	Joint	Suggestive	rs108968214	missense	0.18 ± 0.09	0.37 ± 0.08	0.04 ± 0.1	0.35 ± 0.08	MC4R	MC4R,ENSBTAG00000000531,ENSBTAG00000054502
24	59169785	8.57e-06	3	Joint	Suggestive	rs109912201	upstream gene	-0.22 ± 0.09	0.37 ± 0.08	-0.06 ± 0.1	0.35 ± 0.08	MC4R	MC4R,ENSBTAG00000000531,ENSBTAG00000054502
24	59171038	2.10e-06, 7.58e-06	3	BOA, Joint	Suggestive	rs110240200	intergenic	0.11 ± 0.1	0.37 ± 0.08	0.08 ± 0.1	0.36 ± 0.08	MC4R	MC4R,ENSBTAG00000000531,ENSBTAG00000054502
24	59186375	1.14e-06, 7.14e-06	3	BOA, Joint	Suggestive	rs136599523	intergenic	0.01 ± 0.1	0.37 ± 0.08	-0.08 ± 0.1	0.38 ± 0.08	-	MC4R,ENSBTAG00000000531,ENSBTAG00000054502
24	59199737	1.26e-06, 5.59e-06	3	BOA, Joint	Suggestive	rs137622389	intergenic	-0.08 ± 0.1	0.37 ± 0.08	-0.11 ± 0.1	0.37 ± 0.08	-	MC4R,ENSBTAG00000000531,ENSBTAG00000054502
24	59222951	9.37e-06	3	Joint	Suggestive	rs136370314	intergenic	-0.25 ± 0.1	0.37 ± 0.08	-0.04 ± 0.11	0.35 ± 0.09	-	MC4R,ENSBTAG00000000531,ENSBTAG00000054502
24	59246611	5.87e-06	3	Joint	Suggestive	rs137695276	intergenic	-0.26 ± 0.09	0.37 ± 0.08	-0.11 ± 0.1	0.33 ± 0.08	-	MC4R,ENSBTAG00000000531,ENSBTAG00000054502
24	59252976	7.41e-06	3	Joint	Suggestive	rs135046344	intergenic	-0.21 ± 0.09	0.37 ± 0.08	-0.08 ± 0.1	0.34 ± 0.08	-	MC4R,ENSBTAG00000000531,ENSBTAG00000054502
24	59268888	2.31e-06, 7.86e-06	3	BOA, Joint	Suggestive	rs109775663	intergenic	-0.1 ± 0.09	0.37 ± 0.08	0.07 ± 0.1	0.39 ± 0.08	-	MC4R,ENSBTAG00000000531,ENSBTAG00000054502
24	59271340	3.06e-06	3	Joint	Suggestive	rs109553237	intergenic	-0.29 ± 0.09	0.37 ± 0.08	-0.15 ± 0.1	0.32 ± 0.08	-	MC4R,ENSBTAG00000000531,ENSBTAG00000054502
24	59280935	4.46e-06, 4.57e-06	3	BOA, Joint	Suggestive	rs208383651	intergenic	-0.17 ± 0.09	0.37 ± 0.08	0.14 ± 0.12	0.44 ± 0.1	ENSBTAG00000000531	MC4R,ENSBTAG00000000531,ENSBTAG00000054502
24	59302258	5.20e-06	3	BOA	Suggestive	rs456264853	missense	-0.82 ± 0.3	0.37 ± 0.08	-0.69 ± 0.3	0.35 ± 0.08	ENSBTAG00000000531	MC4R,ENSBTAG00000000531,ENSBTAG00000054502
24	59303110	4.47e-06	3	BOA	Suggestive	rs135918076	splice region,intron,splice polypyrimidine tract	-0.17 ± 0.12	0.37 ± 0.08	-0.04 ± 0.12	0.36 ± 0.08	ENSBTAG00000000531	MC4R,ENSBTAG00000000531,ENSBTAG00000054502
24	59323319	1.10e-06, 4.63e-06	3	BOA, Joint	Suggestive	rs109022198	intergenic	0.08 ± 0.09	0.36 ± 0.08	0.16 ± 0.09	0.38 ± 0.08	ENSBTAG00000000531	MC4R,ENSBTAG00000000531,ENSBTAG00000054502
24	59331039	3.58e-06	3	Joint	Suggestive	rs109966607	intergenic	0.09 ± 0.09	0.36 ± 0.08	0.17 ± 0.09	0.38 ± 0.08	ENSBTAG00000054502	MC4R,ENSBTAG00000000531,ENSBTAG00000054502
24	59340107	3.04e-06	3	BOA	Suggestive	rs134926221	upstream gene	0.01 ± 0.09	0.36 ± 0.08	-0.03 ± 0.09	0.36 ± 0.08	ENSBTAG00000054502	MC4R,ENSBTAG00000000531,ENSBTAG00000054502
24	59354622	5.90e-06	3	BOA	Suggestive	rs133597647	intergenic	0.11 ± 0.1	0.36 ± 0.08	-0.03 ± 0.11	0.36 ± 0.08	-	MC4R,ENSBTAG00000000531,ENSBTAG00000054502
24	59405807	9.42e-06	3	BOA	Suggestive	rs134453125	intergenic	-0.13 ± 0.09	0.36 ± 0.08	0 ± 0.09	0.36 ± 0.08	-	MC4R,ENSBTAG00000000531,ENSBTAG00000054502
24	59419463	2.85e-06	3	Joint	Suggestive	rs110772351	intergenic	-0.32 ± 0.09	0.36 ± 0.08	-0.19 ± 0.1	0.3 ± 0.08	-	ENSBTAG00000000531,ENSBTAG00000054502
24	59465570	4.68e-06	3	BOA	Suggestive	rs109001710	intergenic	-0.11 ± 0.1	0.36 ± 0.08	0.07 ± 0.11	0.38 ± 0.08	-	ENSBTAG00000000531,ENSBTAG00000054502
24	59478472	4.77e-06	3	Joint	Suggestive	rs109638809	intergenic	-0.39 ± 0.09	0.36 ± 0.08	-0.2 ± 0.12	0.25 ± 0.1	-	ENSBTAG00000000531,ENSBTAG00000054502
24	59520337	6.87e-06	3	BOA	Suggestive	rs133332472	intergenic	-0.15 ± 0.09	0.36 ± 0.08	0.13 ± 0.11	0.42 ± 0.09	-	ENSBTAG00000000531,ENSBTAG00000054502
24	59535168	2.87e-06	3	BOA	Suggestive	rs135888825	intergenic	0.03 ± 0.09	0.36 ± 0.08	-0.05 ± 0.09	0.36 ± 0.08	-	ENSBTAG00000000531,ENSBTAG00000054502
24	59563558	5.37e-06	3	Joint	Suggestive	rs207963845	intergenic	-0.29 ± 0.09	0.36 ± 0.08	-0.12 ± 0.1	0.32 ± 0.08	-	ENSBTAG00000000531,ENSBTAG00000054502
24	59572496	1.73e-06	3	BOA	Suggestive	rs108974117	intergenic	-0.06 ± 0.18	0.36 ± 0.08	0.1 ± 0.18	0.37 ± 0.08	-	ENSBTAG00000054502
24	59579752	5.28e-06	3	Joint	Suggestive	rs207700972	intergenic	-0.28 ± 0.09	0.37 ± 0.08	-0.05 ± 0.11	0.35 ± 0.09	-	ENSBTAG00000054502
24	59581443	5.29e-06	3	Joint	Suggestive	rs207713394	intergenic	-0.06 ± 0.14	0.37 ± 0.08	0.07 ± 0.14	0.38 ± 0.08	-	ENSBTAG00000054502
24	59595085	7.53e-06, 3.01e-06	3	BOA, Joint	Suggestive	rs134292001	intergenic	-0.21 ± 0.09	0.37 ± 0.08	0.14 ± 0.12	0.45 ± 0.1	-	-
24	59604234	6.32e-06, 4.30e-06	3	BOA, Joint	Suggestive	rs133689130	intergenic	-0.19 ± 0.09	0.37 ± 0.08	0.09 ± 0.11	0.41 ± 0.09	-	-
24	59615670	2.79e-06	3	Joint	Suggestive	rs133968683	intergenic	0.01 ± 0.09	0.37 ± 0.08	-0.12 ± 0.09	0.4 ± 0.08	-	ENSBTAG00000047569
24	59622599	2.48e-06, 3.14e-06	3	BOA, Joint	Suggestive	rs41599005	intergenic	-0.16 ± 0.09	0.37 ± 0.08	0.12 ± 0.11	0.43 ± 0.09	-	ENSBTAG00000047569,ENSBTAG00000048683
24	59623303	1.66e-06, 3.01e-06	3	BOA, Joint	Suggestive	rs133955271	intergenic	-0.15 ± 0.09	0.37 ± 0.08	0.12 ± 0.11	0.43 ± 0.09	-	ENSBTAG00000047569,ENSBTAG00000048683
24	59636955	3.08e-06	3	Joint	Suggestive	rs136011011	intergenic	0.07 ± 0.09	0.37 ± 0.08	-0.11 ± 0.1	0.41 ± 0.08	-	ENSBTAG00000047569,ENSBTAG00000048683
24	59663050	4.01e-06	3	Joint	Suggestive	rs108944861	intergenic	0.28 ± 0.09	0.37 ± 0.08	-0.12 ± 0.14	0.44 ± 0.11	-	ENSBTAG00000047569,ENSBTAG00000048683,CDH20
24	59722326	3.42e-06	3	Joint	Suggestive	rs41612317	intergenic	-0.25 ± 0.09	0.37 ± 0.08	-0.1 ± 0.1	0.34 ± 0.08	-	ENSBTAG00000047569,ENSBTAG00000048683,CDH20
24	59791778	3.73e-06	3	Joint	Suggestive	rs133107951	intergenic	0.03 ± 0.09	0.37 ± 0.08	-0.09 ± 0.1	0.39 ± 0.08	-	ENSBTAG00000047569,ENSBTAG00000048683,CDH20
24	59865544	1.83e-06	3	Joint	Suggestive	rs451758379	missense	-0.03 ± 0.11	0.37 ± 0.08	0.18 ± 0.12	0.42 ± 0.08	ENSBTAG00000047569,ENSBTAG00000048683	ENSBTAG00000047569,ENSBTAG00000048683,CDH20
24	59865657	2.76e-06, 3.29e-06	3	BOA, Joint	Suggestive	rs109817629	intron	-0.26 ± 0.15	0.37 ± 0.08	-0.16 ± 0.15	0.36 ± 0.08	ENSBTAG00000047569,ENSBTAG00000048683	ENSBTAG00000047569,ENSBTAG00000048683,CDH20
24	59866284	3.63e-06	3	Joint	Suggestive	rs208076257	intron	-0.08 ± 0.12	0.37 ± 0.08	0.13 ± 0.13	0.4 ± 0.08	ENSBTAG00000047569,ENSBTAG00000048683	ENSBTAG00000047569,ENSBTAG00000048683,CDH20
24	59907608	6.31e-06, 5.78e-06	3	BOA, Joint	Suggestive	rs110719725	intron	-0.18 ± 0.1	0.37 ± 0.08	-0.02 ± 0.1	0.37 ± 0.08	CDH20	ENSBTAG00000047569,ENSBTAG00000048683,CDH20
24	60035968	4.85e-06, 5.90e-06	3	BOA, Joint	Suggestive	rs41608232	intron	-0.16 ± 0.09	0.37 ± 0.08	-0.01 ± 0.1	0.37 ± 0.08	CDH20	ENSBTAG00000047569,ENSBTAG00000048683,CDH20
24	60045700	5.65e-06	3	Joint	Suggestive	rs722845491	missense	0.4 ± 0.14	0.37 ± 0.08	0.05 ± 0.17	0.36 ± 0.09	CDH20	ENSBTAG00000047569,ENSBTAG00000048683,CDH20
24	60055853	1.02e-06, 2.97e-06	3	BOA, Joint	Suggestive	rs210237020	missense	0.11 ± 0.09	0.37 ± 0.08	-0.12 ± 0.1	0.42 ± 0.09	CDH20	ENSBTAG00000047569,ENSBTAG00000048683,CDH20
24	60056088	5.05e-06	3	Joint	Suggestive	rs211439668	splice region,intron	-0.22 ± 0.09	0.37 ± 0.08	0.06 ± 0.11	0.4 ± 0.09	CDH20	ENSBTAG00000047569,ENSBTAG00000048683,CDH20
24	60082345	1.09e-06	3	Joint	Suggestive	rs208620264	splice region,intron	-0.2 ± 0.12	0.37 ± 0.08	-0.21 ± 0.12	0.38 ± 0.08	CDH20	ENSBTAG00000047569,ENSBTAG00000048683,CDH20,RNF152
24	60089314	3.86e-06	3	Joint	Suggestive	rs136687054	splice region,intron	0.01 ± 0.1	0.37 ± 0.08	-0.09 ± 0.1	0.39 ± 0.08	CDH20	ENSBTAG00000047569,ENSBTAG00000048683,CDH20,RNF152
24	60126709	1.20e-06	3	Joint	Suggestive	rs109669425	intergenic	0.04 ± 0.09	0.38 ± 0.08	-0.12 ± 0.09	0.42 ± 0.08	-	CDH20,RNF152
24	60156074	4.34e-06	3	Joint	Suggestive	rs110520824	intergenic	-0.31 ± 0.09	0.37 ± 0.08	0.01 ± 0.13	0.38 ± 0.1	-	CDH20,RNF152
24	60176845	1.19e-06	3	Joint	Suggestive	rs110870395	intergenic	-0.3 ± 0.09	0.38 ± 0.07	-0.01 ± 0.12	0.38 ± 0.09	-	CDH20,RNF152
24	60292128	1.81e-06	3	Joint	Suggestive	rs109707765	intergenic	-0.05 ± 0.11	0.34 ± 0.07	-0.15 ± 0.12	0.35 ± 0.07	-	CDH20,RNF152,PIGN
24	60310070	1.06e-06, 3.92e-06	3	BOA, Joint	Suggestive	rs134296192	downstream gene	0.1 ± 0.09	0.34 ± 0.07	0.03 ± 0.09	0.33 ± 0.07	RNF152	CDH20,RNF152,PIGN
24	60358353	1.55e-06, 3.95e-06	3	BOA, Joint	Suggestive	rs137463634	intergenic	0.17 ± 0.13	0.34 ± 0.07	-0.04 ± 0.13	0.34 ± 0.07	-	RNF152,PIGN,RELCH
24	60542747	1.17e-06	3	Joint	Suggestive	rs520492307	missense	0.54 ± 0.11	0.34 ± 0.07	0.34 ± 0.21	0.15 ± 0.14	PIGN	RNF152,PIGN,RELCH,SNORD36,TNFRSF11A
24	60546602	1.46e-06	3	Joint	Suggestive	rs435804168	missense	0.53 ± 0.11	0.34 ± 0.07	0.31 ± 0.21	0.17 ± 0.13	PIGN	RNF152,PIGN,RELCH,SNORD36,TNFRSF11A
24	60548277	2.26e-06, 1.61e-06	3, 1	Joint, SNP	Suggestive	rs722005052	splice donor region,intron	0.52 ± 0.11	0.34 ± 0.07	0.22 ± 0.2	0.22 ± 0.13	PIGN	RNF152,PIGN,RELCH,SNORD36,TNFRSF11A
24	60548318	1.09e-06	3	Joint	Suggestive	rs209289083	missense	-0.08 ± 0.09	0.34 ± 0.07	0.17 ± 0.11	0.39 ± 0.08	PIGN	RNF152,PIGN,RELCH,SNORD36,TNFRSF11A
24	60550956	1.15e-06	3	Joint	Suggestive	rs211198726	missense	0.54 ± 0.11	0.34 ± 0.07	0.34 ± 0.21	0.15 ± 0.14	PIGN	RNF152,PIGN,RELCH,SNORD36,TNFRSF11A
24	60589965	2.88e-06, 6.26e-06	3, 1	Joint, SNP	Suggestive	rs520379986	missense	0.5 ± 0.11	0.34 ± 0.07	0.16 ± 0.19	0.26 ± 0.11	PIGN	PIGN,RELCH,SNORD36,TNFRSF11A
24	60596272	2.87e-06, 5.20e-06	3, 1	Joint, SNP	Suggestive	rs137089437	intron,upstream gene	0.51 ± 0.11	0.34 ± 0.07	0.16 ± 0.19	0.25 ± 0.12	PIGN,RELCH	PIGN,RELCH,SNORD36,TNFRSF11A
24	60641240	4.10e-06	1	SNP	Suggestive	rs110574351	missense	-0.47 ± 0.1	0.34 ± 0.07	-0.34 ± 0.11	0.26 ± 0.07	RELCH	PIGN,RELCH,SNORD36,TNFRSF11A
24	60642239	2.80e-06, 5.40e-06	3, 1	Joint, SNP	Suggestive	rs441487906	missense	0.51 ± 0.11	0.34 ± 0.07	0.17 ± 0.19	0.25 ± 0.11	RELCH	PIGN,RELCH,SNORD36,TNFRSF11A
24	60659907	3.42e-06, 7.49e-06	3, 1	Joint, SNP	Suggestive	rs133640069	upstream gene,intron	0.49 ± 0.11	0.34 ± 0.07	0.12 ± 0.2	0.27 ± 0.12	RELCH,SNORD36	PIGN,RELCH,SNORD36,TNFRSF11A,ZCCHC2
24	60672303	2.02e-06	3	Joint	Suggestive	rs523923251	missense	0.52 ± 0.11	0.34 ± 0.07	0.26 ± 0.22	0.19 ± 0.14	RELCH,SNORD36	PIGN,RELCH,SNORD36,TNFRSF11A,ZCCHC2
24	60672306	2.02e-06	3	Joint	Suggestive	rs520159086	missense	0.52 ± 0.11	0.34 ± 0.07	0.26 ± 0.22	0.19 ± 0.14	RELCH,SNORD36	PIGN,RELCH,SNORD36,TNFRSF11A,ZCCHC2
24	60672348	2.09e-06	3	Joint	Suggestive	rs208125186	missense	0.52 ± 0.11	0.34 ± 0.07	0.25 ± 0.22	0.2 ± 0.14	RELCH,SNORD36	PIGN,RELCH,SNORD36,TNFRSF11A,ZCCHC2
24	60753358	2.41e-06	3	Joint	Suggestive	rs132956934	intron	-0.07 ± 0.09	0.34 ± 0.07	0.08 ± 0.1	0.35 ± 0.07	TNFRSF11A	PIGN,RELCH,SNORD36,TNFRSF11A,ZCCHC2
24	60792760	4.07e-06	3	Joint	Suggestive	rs476985631	downstream gene	0.4 ± 0.1	0.34 ± 0.07	-0.03 ± 0.17	0.35 ± 0.11	TNFRSF11A	PIGN,RELCH,SNORD36,TNFRSF11A,ZCCHC2
24	60875114	2.28e-06, 5.20e-06	3	BOA, Joint	Suggestive	rs110073747	intergenic	-0.17 ± 0.12	0.33 ± 0.07	-0.04 ± 0.13	0.33 ± 0.07	-	RELCH,SNORD36,TNFRSF11A,ZCCHC2,PHLPP1
24	60941343	3.08e-06	3	Joint	Suggestive	rs110159596	missense	-0.29 ± 0.09	0.33 ± 0.07	-0.11 ± 0.1	0.3 ± 0.08	ZCCHC2	RELCH,TNFRSF11A,ZCCHC2,PHLPP1
24	60968009	1.98e-06	3	Joint	Suggestive	rs110923815	intergenic	0.32 ± 0.09	0.34 ± 0.07	0.1 ± 0.11	0.3 ± 0.08	ZCCHC2	TNFRSF11A,ZCCHC2,PHLPP1
24	61058160	2.18e-06	3	Joint	Suggestive	rs109405403	intron	-0.24 ± 0.09	0.34 ± 0.07	-0.08 ± 0.1	0.32 ± 0.07	PHLPP1	ZCCHC2,PHLPP1
24	61086106	2.01e-06	3	Joint	Suggestive	rs211583939	intron	0.38 ± 0.11	0.34 ± 0.07	-0.15 ± 0.18	0.42 ± 0.11	PHLPP1	ZCCHC2,PHLPP1
24	61086119	3.27e-06	3	BOA	Suggestive	rs209499554	intron	-0.63 ± 0.18	0.34 ± 0.07	-0.53 ± 0.18	0.32 ± 0.07	PHLPP1	ZCCHC2,PHLPP1
24	61162522	1.64e-06, 2.49e-06	3	BOA, Joint	Suggestive	rs41644019	intron	-0.21 ± 0.12	0.34 ± 0.07	-0.07 ± 0.13	0.33 ± 0.07	PHLPP1	ZCCHC2,PHLPP1,BCL2
24	61187590	1.34e-06, 2.91e-06	3	BOA, Joint	Suggestive	rs137459472	stop gained,missense	-0.17 ± 0.12	0.34 ± 0.07	0 ± 0.12	0.34 ± 0.07	PHLPP1	ZCCHC2,PHLPP1,BCL2
24	61215936	2.67e-06	3	Joint	Suggestive	rs519426033	missense	0.38 ± 0.12	0.34 ± 0.07	-0.07 ± 0.16	0.37 ± 0.09	PHLPP1	PHLPP1,BCL2
24	61218781	1.47e-06	3	Joint	Suggestive	rs137121861	intron	0.05 ± 0.15	0.34 ± 0.07	0.17 ± 0.15	0.35 ± 0.07	PHLPP1	PHLPP1,BCL2
24	61246219	2.81e-06	3	Joint	Suggestive	rs523591445	missense	0.38 ± 0.12	0.34 ± 0.07	-0.04 ± 0.16	0.36 ± 0.09	PHLPP1	PHLPP1,BCL2
24	61249415	2.84e-06	3	Joint	Suggestive	rs526718072	missense	0.23 ± 0.23	0.34 ± 0.07	-0.05 ± 0.23	0.34 ± 0.07	PHLPP1	PHLPP1,BCL2
24	61273250	1.31e-06	3	Joint	Suggestive	rs476560004	missense	0.11 ± 0.19	0.34 ± 0.07	0.25 ± 0.19	0.35 ± 0.07	PHLPP1	PHLPP1,BCL2
24	61277709	2.39e-06	3	Joint	Suggestive	rs134165055	downstream gene,3 prime UTR	-0.02 ± 0.11	0.34 ± 0.07	0.07 ± 0.11	0.35 ± 0.07	PHLPP1	PHLPP1,BCL2
24	61278000	3.14e-06, 2.36e-06	3	BOA, Joint	Suggestive	rs382840115	downstream gene,3 prime UTR	-0.23 ± 0.11	0.34 ± 0.07	-0.08 ± 0.12	0.33 ± 0.07	PHLPP1	PHLPP1,BCL2
24	61314151	2.58e-06	3	Joint	Suggestive	rs29025205	intergenic	-0.09 ± 0.11	0.34 ± 0.07	0.06 ± 0.11	0.35 ± 0.07	-	PHLPP1,BCL2
24	61367470	2.71e-06	3	Joint	Suggestive	rs109959888	intergenic	-0.19 ± 0.15	0.34 ± 0.07	-0.06 ± 0.16	0.34 ± 0.07	-	PHLPP1,BCL2,KDSR
24	61396572	1.01e-06, 2.62e-06	3	BOA, Joint	Suggestive	rs42718382	3 prime UTR	-0.17 ± 0.12	0.34 ± 0.07	-0.06 ± 0.13	0.34 ± 0.07	BCL2	PHLPP1,BCL2,KDSR
24	61463290	2.44e-06, 1.12e-06	3	BOA, Joint	Suggestive	rs29016242	intron	-0.31 ± 0.14	0.34 ± 0.07	-0.19 ± 0.14	0.32 ± 0.07	BCL2	PHLPP1,BCL2,KDSR,U6,VPS4B,SERPINB5
24	61537615	2.91e-06	3	Joint	Suggestive	rs137264179	intron	0.45 ± 0.11	0.34 ± 0.07	0 ± 0.19	0.34 ± 0.12	BCL2	BCL2,KDSR,U6,VPS4B,SERPINB5
24	61651271	2.82e-06	3	Joint	Suggestive	rs41604924	upstream gene,intron	-0.3 ± 0.09	0.34 ± 0.07	-0.03 ± 0.12	0.33 ± 0.09	U6,VPS4B	BCL2,KDSR,U6,VPS4B,SERPINB5,SERPINB12,SERPINB13,ENSBTAG00000054882,ENSBTAG00000048835,ENSBTAG00000052162
24	61657388	2.00e-06	3	BOA	Suggestive	rs208856275	intron,3 prime UTR,downstream gene	-0.09 ± 0.13	0.32 ± 0.07	0.05 ± 0.13	0.33 ± 0.07	U6,VPS4B	BCL2,KDSR,U6,VPS4B,SERPINB5,SERPINB12,SERPINB13,ENSBTAG00000054882,ENSBTAG00000048835,ENSBTAG00000052162
24	61754443	8.90e-06	3	BOA	Suggestive	rs135121084	downstream gene	0.13 ± 0.1	0.31 ± 0.07	-0.1 ± 0.11	0.35 ± 0.08	SERPINB5	BCL2,KDSR,U6,VPS4B,SERPINB5,SERPINB12,SERPINB13,ENSBTAG00000054882,ENSBTAG00000048835,ENSBTAG00000052162,ENSBTAG00000051132,ENSBTAG00000048720,ENSBTAG00000052206,ENSBTAG00000005324,SERPINB7
24	61756563	1.42e-06	3	Joint	Suggestive	rs135349556	downstream gene	-0.09 ± 0.1	0.32 ± 0.07	-0.24 ± 0.1	0.36 ± 0.07	SERPINB5	BCL2,KDSR,U6,VPS4B,SERPINB5,SERPINB12,SERPINB13,ENSBTAG00000054882,ENSBTAG00000048835,ENSBTAG00000052162,ENSBTAG00000051132,ENSBTAG00000048720,ENSBTAG00000052206,ENSBTAG00000005324,SERPINB7
24	61796843	6.12e-06	3	BOA	Suggestive	rs134190662	5 prime UTR	0.1 ± 0.09	0.32 ± 0.07	0.02 ± 0.1	0.31 ± 0.07	SERPINB12	BCL2,KDSR,U6,VPS4B,SERPINB5,SERPINB12,SERPINB13,ENSBTAG00000054882,ENSBTAG00000048835,ENSBTAG00000052162,ENSBTAG00000051132,ENSBTAG00000048720,ENSBTAG00000052206,ENSBTAG00000005324,SERPINB7,ENSBTAG00000050427
24	61816303	1.92e-06, 8.92e-06	3	BOA, Joint	Suggestive	rs134547626	missense	0.09 ± 0.12	0.32 ± 0.07	-0.17 ± 0.13	0.36 ± 0.08	SERPINB12,SERPINB13	BCL2,KDSR,U6,VPS4B,SERPINB5,SERPINB12,SERPINB13,ENSBTAG00000054882,ENSBTAG00000048835,ENSBTAG00000052162,ENSBTAG00000051132,ENSBTAG00000048720,ENSBTAG00000052206,ENSBTAG00000005324,SERPINB7,ENSBTAG00000050427
24	61816520	1.74e-06, 9.05e-06	3	BOA, Joint	Suggestive	rs135551269	3 prime UTR	-0.06 ± 0.1	0.32 ± 0.07	-0.13 ± 0.1	0.33 ± 0.07	SERPINB12,SERPINB13	BCL2,KDSR,U6,VPS4B,SERPINB5,SERPINB12,SERPINB13,ENSBTAG00000054882,ENSBTAG00000048835,ENSBTAG00000052162,ENSBTAG00000051132,ENSBTAG00000048720,ENSBTAG00000052206,ENSBTAG00000005324,SERPINB7,ENSBTAG00000050427
24	61827619	3.46e-06	1	SNP	Suggestive	rs3423096029	missense	-0.66 ± 0.14	0.32 ± 0.07	-0.55 ± 0.15	0.26 ± 0.07	SERPINB12,SERPINB13	BCL2,KDSR,U6,VPS4B,SERPINB5,SERPINB12,SERPINB13,ENSBTAG00000054882,ENSBTAG00000048835,ENSBTAG00000052162,ENSBTAG00000051132,ENSBTAG00000048720,ENSBTAG00000052206,ENSBTAG00000005324,SERPINB7,ENSBTAG00000050427,SERPINB2
24	61827724	3.92e-06	1	SNP	Suggestive	rs3423096022	missense	-0.66 ± 0.14	0.32 ± 0.07	-0.55 ± 0.15	0.26 ± 0.07	SERPINB12,SERPINB13	BCL2,KDSR,U6,VPS4B,SERPINB5,SERPINB12,SERPINB13,ENSBTAG00000054882,ENSBTAG00000048835,ENSBTAG00000052162,ENSBTAG00000051132,ENSBTAG00000048720,ENSBTAG00000052206,ENSBTAG00000005324,SERPINB7,ENSBTAG00000050427,SERPINB2
24	61834069	8.92e-06	1	SNP	Suggestive	rs42740996	splice region,intron,splice polypyrimidine tract	-0.64 ± 0.14	0.32 ± 0.07	-0.53 ± 0.15	0.27 ± 0.07	SERPINB13	BCL2,KDSR,U6,VPS4B,SERPINB5,SERPINB12,SERPINB13,ENSBTAG00000054882,ENSBTAG00000048835,ENSBTAG00000052162,ENSBTAG00000051132,ENSBTAG00000048720,ENSBTAG00000052206,ENSBTAG00000005324,SERPINB7,ENSBTAG00000050427,SERPINB2
24	61834238	8.71e-06	1	SNP	Suggestive	rs208687994	splice region,intron	-0.64 ± 0.14	0.32 ± 0.07	-0.53 ± 0.15	0.27 ± 0.07	SERPINB13,ENSBTAG00000054882	BCL2,KDSR,U6,VPS4B,SERPINB5,SERPINB12,SERPINB13,ENSBTAG00000054882,ENSBTAG00000048835,ENSBTAG00000052162,ENSBTAG00000051132,ENSBTAG00000048720,ENSBTAG00000052206,ENSBTAG00000005324,SERPINB7,ENSBTAG00000050427,SERPINB2
24	61970442	9.41e-06	3	BOA	Suggestive	rs110750653	downstream gene,missense	0.14 ± 0.1	0.32 ± 0.07	0.04 ± 0.1	0.31 ± 0.07	ENSBTAG00000052206,ENSBTAG00000005324	SERPINB5,SERPINB12,SERPINB13,ENSBTAG00000054882,ENSBTAG00000048835,ENSBTAG00000052162,ENSBTAG00000051132,ENSBTAG00000048720,ENSBTAG00000052206,ENSBTAG00000005324,SERPINB7,ENSBTAG00000050427,SERPINB2,SERPINB10,ENSBTAG00000055063,ENSBTAG00000055111,ENSBTAG00000054925
24	61973656	1.07e-06	3	Joint	Suggestive	rs42826620	downstream gene,missense	0.3 ± 0.09	0.32 ± 0.07	0.22 ± 0.09	0.28 ± 0.07	ENSBTAG00000052206,ENSBTAG00000005324	SERPINB5,SERPINB12,SERPINB13,ENSBTAG00000054882,ENSBTAG00000048835,ENSBTAG00000052162,ENSBTAG00000051132,ENSBTAG00000048720,ENSBTAG00000052206,ENSBTAG00000005324,SERPINB7,ENSBTAG00000050427,SERPINB2,SERPINB10,ENSBTAG00000055063,ENSBTAG00000055111,ENSBTAG00000054925
24	61996459	3.08e-06	3	BOA	Suggestive	rs382190461	missense	0.28 ± 0.35	0.32 ± 0.07	0.32 ± 0.35	0.32 ± 0.07	SERPINB7	SERPINB5,SERPINB12,SERPINB13,ENSBTAG00000054882,ENSBTAG00000048835,ENSBTAG00000052162,ENSBTAG00000051132,ENSBTAG00000048720,ENSBTAG00000052206,ENSBTAG00000005324,SERPINB7,ENSBTAG00000050427,SERPINB2,SERPINB10,ENSBTAG00000055063,ENSBTAG00000055111,ENSBTAG00000054925,ENSBTAG00000052892
24	62002345	1.99e-06, 8.75e-06	3	BOA, Joint	Suggestive	rs109741893	missense	0.08 ± 0.1	0.32 ± 0.07	-0.15 ± 0.11	0.36 ± 0.08	SERPINB7	SERPINB5,SERPINB12,SERPINB13,ENSBTAG00000054882,ENSBTAG00000048835,ENSBTAG00000052162,ENSBTAG00000051132,ENSBTAG00000048720,ENSBTAG00000052206,ENSBTAG00000005324,SERPINB7,ENSBTAG00000050427,SERPINB2,SERPINB10,ENSBTAG00000055063,ENSBTAG00000055111,ENSBTAG00000054925,ENSBTAG00000052892
24	62014731	9.09e-06	3	BOA	Suggestive	rs41629543	missense	-0.25 ± 0.15	0.32 ± 0.07	-0.14 ± 0.15	0.31 ± 0.07	SERPINB7,ENSBTAG00000050427	SERPINB12,SERPINB13,ENSBTAG00000054882,ENSBTAG00000048835,ENSBTAG00000052162,ENSBTAG00000051132,ENSBTAG00000048720,ENSBTAG00000052206,ENSBTAG00000005324,SERPINB7,ENSBTAG00000050427,SERPINB2,SERPINB10,ENSBTAG00000055063,ENSBTAG00000055111,ENSBTAG00000054925,ENSBTAG00000052892
24	62014816	5.05e-06	3	BOA	Suggestive	rs381823357	missense	0.19 ± 0.21	0.32 ± 0.07	-0.06 ± 0.21	0.32 ± 0.07	SERPINB7,ENSBTAG00000050427	SERPINB12,SERPINB13,ENSBTAG00000054882,ENSBTAG00000048835,ENSBTAG00000052162,ENSBTAG00000051132,ENSBTAG00000048720,ENSBTAG00000052206,ENSBTAG00000005324,SERPINB7,ENSBTAG00000050427,SERPINB2,SERPINB10,ENSBTAG00000055063,ENSBTAG00000055111,ENSBTAG00000054925,ENSBTAG00000052892
24	62039390	8.82e-06, 5.16e-06	3, 1	Joint, SNP	Suggestive	rs518231021	missense	0.49 ± 0.11	0.32 ± 0.07	0.25 ± 0.19	0.19 ± 0.12	ENSBTAG00000050427	SERPINB12,SERPINB13,ENSBTAG00000054882,ENSBTAG00000048835,ENSBTAG00000052162,ENSBTAG00000051132,ENSBTAG00000048720,ENSBTAG00000052206,ENSBTAG00000005324,SERPINB7,ENSBTAG00000050427,SERPINB2,SERPINB10,ENSBTAG00000055063,ENSBTAG00000055111,ENSBTAG00000054925,ENSBTAG00000052892
24	62039634	1.26e-06, 7.63e-06	3	BOA, Joint	Suggestive	rs42690866	synonymous	0.03 ± 0.1	0.32 ± 0.07	0.14 ± 0.1	0.34 ± 0.07	ENSBTAG00000050427	SERPINB12,SERPINB13,ENSBTAG00000054882,ENSBTAG00000048835,ENSBTAG00000052162,ENSBTAG00000051132,ENSBTAG00000048720,ENSBTAG00000052206,ENSBTAG00000005324,SERPINB7,ENSBTAG00000050427,SERPINB2,SERPINB10,ENSBTAG00000055063,ENSBTAG00000055111,ENSBTAG00000054925,ENSBTAG00000052892
24	62084089	3.94e-06	3	BOA	Suggestive	.	.	0.13 ± 0.13	0.32 ± 0.07	0.11 ± 0.13	0.31 ± 0.07	SERPINB2	SERPINB13,ENSBTAG00000054882,ENSBTAG00000048835,ENSBTAG00000052162,ENSBTAG00000051132,ENSBTAG00000048720,ENSBTAG00000052206,ENSBTAG00000005324,SERPINB7,ENSBTAG00000050427,SERPINB2,SERPINB10,ENSBTAG00000055063,ENSBTAG00000055111,ENSBTAG00000054925,ENSBTAG00000052892,ENSBTAG00000052363
24	62086543	1.97e-06	3	Joint	Suggestive	rs381515286	missense	-0.33 ± 0.12	0.32 ± 0.07	-0.27 ± 0.12	0.3 ± 0.07	SERPINB2	SERPINB13,ENSBTAG00000054882,ENSBTAG00000048835,ENSBTAG00000052162,ENSBTAG00000051132,ENSBTAG00000048720,ENSBTAG00000052206,ENSBTAG00000005324,SERPINB7,ENSBTAG00000050427,SERPINB2,SERPINB10,ENSBTAG00000055063,ENSBTAG00000055111,ENSBTAG00000054925,ENSBTAG00000052892,ENSBTAG00000052363
24	62093104	8.36e-06, 5.62e-06	3	BOA, Joint	Suggestive	rs42698929	3 prime UTR	-0.24 ± 0.12	0.32 ± 0.07	-0.19 ± 0.12	0.31 ± 0.07	SERPINB2,SERPINB10	ENSBTAG00000054882,ENSBTAG00000048835,ENSBTAG00000052162,ENSBTAG00000051132,ENSBTAG00000048720,ENSBTAG00000052206,ENSBTAG00000005324,SERPINB7,ENSBTAG00000050427,SERPINB2,SERPINB10,ENSBTAG00000055063,ENSBTAG00000055111,ENSBTAG00000054925,ENSBTAG00000052892,ENSBTAG00000052363
24	62102444	3.70e-06	3	Joint	Suggestive	rs29015588	intron	-0.04 ± 0.1	0.32 ± 0.07	-0.19 ± 0.1	0.35 ± 0.07	SERPINB2,SERPINB10	ENSBTAG00000048835,ENSBTAG00000052162,ENSBTAG00000051132,ENSBTAG00000048720,ENSBTAG00000052206,ENSBTAG00000005324,SERPINB7,ENSBTAG00000050427,SERPINB2,SERPINB10,ENSBTAG00000055063,ENSBTAG00000055111,ENSBTAG00000054925,ENSBTAG00000052892,ENSBTAG00000052363
24	62103538	2.85e-06	3	BOA	Suggestive	rs383023204	missense	0.07 ± 0.12	0.32 ± 0.07	0.1 ± 0.12	0.32 ± 0.07	SERPINB10	ENSBTAG00000048835,ENSBTAG00000052162,ENSBTAG00000051132,ENSBTAG00000048720,ENSBTAG00000052206,ENSBTAG00000005324,SERPINB7,ENSBTAG00000050427,SERPINB2,SERPINB10,ENSBTAG00000055063,ENSBTAG00000055111,ENSBTAG00000054925,ENSBTAG00000052892,ENSBTAG00000052363
24	62103591	6.23e-06	3	BOA	Suggestive	rs209242294	missense	-0.24 ± 0.19	0.32 ± 0.07	-0.14 ± 0.19	0.31 ± 0.07	SERPINB10	ENSBTAG00000048835,ENSBTAG00000052162,ENSBTAG00000051132,ENSBTAG00000048720,ENSBTAG00000052206,ENSBTAG00000005324,SERPINB7,ENSBTAG00000050427,SERPINB2,SERPINB10,ENSBTAG00000055063,ENSBTAG00000055111,ENSBTAG00000054925,ENSBTAG00000052892,ENSBTAG00000052363
24	62122053	1.05e-06, 6.45e-06	3	BOA, Joint	Suggestive	rs42698102	missense	-0.03 ± 0.1	0.32 ± 0.07	0.16 ± 0.11	0.36 ± 0.07	SERPINB10,ENSBTAG00000055063	ENSBTAG00000048835,ENSBTAG00000052162,ENSBTAG00000051132,ENSBTAG00000048720,ENSBTAG00000052206,ENSBTAG00000005324,SERPINB7,ENSBTAG00000050427,SERPINB2,SERPINB10,ENSBTAG00000055063,ENSBTAG00000055111,ENSBTAG00000054925,ENSBTAG00000052892,ENSBTAG00000052363
24	62122258	1.18e-06, 6.76e-06	3	BOA, Joint	Suggestive	rs42698100	missense	0.05 ± 0.11	0.32 ± 0.07	-0.18 ± 0.12	0.36 ± 0.07	SERPINB10,ENSBTAG00000055063	ENSBTAG00000048835,ENSBTAG00000052162,ENSBTAG00000051132,ENSBTAG00000048720,ENSBTAG00000052206,ENSBTAG00000005324,SERPINB7,ENSBTAG00000050427,SERPINB2,SERPINB10,ENSBTAG00000055063,ENSBTAG00000055111,ENSBTAG00000054925,ENSBTAG00000052892,ENSBTAG00000052363
24	62122562	1.12e-06, 6.55e-06	3	BOA, Joint	Suggestive	rs42698098	3 prime UTR	0.04 ± 0.11	0.32 ± 0.07	-0.18 ± 0.12	0.36 ± 0.07	SERPINB10,ENSBTAG00000055063	ENSBTAG00000048835,ENSBTAG00000052162,ENSBTAG00000051132,ENSBTAG00000048720,ENSBTAG00000052206,ENSBTAG00000005324,SERPINB7,ENSBTAG00000050427,SERPINB2,SERPINB10,ENSBTAG00000055063,ENSBTAG00000055111,ENSBTAG00000054925,ENSBTAG00000052892,ENSBTAG00000052363
24	62127707	6.24e-06	3	BOA	Suggestive	rs109305262	downstream gene	-0.24 ± 0.19	0.32 ± 0.07	-0.13 ± 0.19	0.31 ± 0.07	SERPINB10,ENSBTAG00000055063	ENSBTAG00000048835,ENSBTAG00000052162,ENSBTAG00000051132,ENSBTAG00000048720,ENSBTAG00000052206,ENSBTAG00000005324,SERPINB7,ENSBTAG00000050427,SERPINB2,SERPINB10,ENSBTAG00000055063,ENSBTAG00000055111,ENSBTAG00000054925,ENSBTAG00000052892,ENSBTAG00000052363
24	62261715	3.29e-06, 6.86e-06	3	BOA, Joint	Suggestive	rs380077713	upstream gene	0.21 ± 0.14	0.32 ± 0.07	0.21 ± 0.14	0.32 ± 0.07	ENSBTAG00000052892	SERPINB7,ENSBTAG00000050427,SERPINB2,SERPINB10,ENSBTAG00000055063,ENSBTAG00000055111,ENSBTAG00000054925,ENSBTAG00000052892,ENSBTAG00000052363

## Sheet: Supplementary Table 2
Supplementary Table 2. Suggestive and significant markers identified in GWAS for short hair length. Columns include chromosome (BTA), marker position (base pairs), P-value for GWAS association, GWAS model type, effect type (SNP, BOA, or joint), variant ID, variant type, effect size (effect ± SE), and nearby genes (within ±250kb). Significant markers are bolded. This table is provided as supplemen…
BTA	Position	p-values	Model	Effect	Significance	Variant	Variant Type	Model 1 (SNP)	Model 2 (BOA)	Model 3 (SNP)	Model 3 (BOA)	Genes	Genes ± 250kb
3	20193218	7.11e-07	1	SNP	Significant	rs524468359	upstream gene ,missense ,intron	0.41 ± 0.08	0.18 ± 0.04	0.33 ± 0.12	0.06 ± 0.06	ECM1,TARS2	ARNT,CTSK,ENSBTAG00000050340,CTSS,HORMAD1,GOLPH3L,ENSA,MCL1,ADAMTSL4,ECM1,TARS2,RPRD2,PRPF3,bta-mir-12064,MRPS21,CIART,C3H1orf54,APH1A,CA14,ANP32E
3	21015390	2.56e-06	2	BOA	Significant	.	.	-0.02 ± 0.08	0.2 ± 0.04	0.03 ± 0.08	0.2 ± 0.04	U1	H4C14,H3C13,H2BC18,FCGR1A,ENSBTAG00000037565,MGC134040,U1,ENSBTAG00000048538,ENSBTAG00000053571
3	21144762	2.91e-06	2	BOA	Significant	rs29010510	downstream gene	0.12 ± 0.06	0.2 ± 0.04	0.08 ± 0.06	0.19 ± 0.04	U1	MGC134040,U1,ENSBTAG00000048538,ENSBTAG00000053571,HJV,TXNIP
3	21163145	1.45e-06	2	BOA	Significant	rs109428825	intergenic	-0.06 ± 0.05	0.21 ± 0.04	0.03 ± 0.05	0.22 ± 0.05	-	MGC134040,U1,ENSBTAG00000048538,ENSBTAG00000053571,HJV,TXNIP,POLR3GL
3	21417388	3.98e-07	1	SNP	Significant	rs137593129	downstream gene ,upstream gene	0.34 ± 0.07	0.19 ± 0.04	0.27 ± 0.1	0.06 ± 0.07	ANKRD34A,RBM8A	ENSBTAG00000048538,ENSBTAG00000053571,U1,HJV,TXNIP,POLR3GL,ANKRD34A,RBM8A,GNRHR2,PEX11B,ITGA10,ANKRD35,ENSBTAG00000052421,PIAS3,NUDT17,POLR3C,RNF115
3	21442949	2.30e-07	1	SNP	Significant	rs109382174	intron	0.35 ± 0.07	0.19 ± 0.04	0.29 ± 0.1	0.05 ± 0.07	RBM8A,GNRHR2	ENSBTAG00000053571,U1,HJV,TXNIP,POLR3GL,ANKRD34A,RBM8A,GNRHR2,PEX11B,ITGA10,ANKRD35,ENSBTAG00000052421,PIAS3,NUDT17,POLR3C,RNF115,ENSBTAG00000053114,PDZK1
12	75287080	6.75e-07	3	SNP	Significant	rs209244562	intron	0.41 ± 0.08	0.03 ± 0.05	0.42 ± 0.09	0.06 ± 0.05	FARP1	IPO5,FARP1,U6,STK24
20	38399973	3.65e-07	1	SNP	Significant	rs135301039	missense ,intron	0.31 ± 0.06	0.19 ± 0.05	0.27 ± 0.09	0.05 ± 0.07	SPEF2	UGT3A2,ENSBTAG00000050563,CAPSL,IL7R,SPEF2
20	39077999	5.04e-09, 6.32e-10	3, 1	Joint, SNP	Significant	rs135164815	missense	-0.32 ± 0.05	0.19 ± 0.05	-0.32 ± 0.07	0 ± 0.06	PRLR	PRLR,AGXT2,DNAJC21,BRIX1,RAD1,TTC23L,U1,RAI14
20	39098964	1.27e-07, 4.52e-07	3	BOA, Joint	Significant	rs442785003	missense ,3 prime UTR	-0.11 ± 0.09	0.2 ± 0.05	-0.37 ± 0.1	0.29 ± 0.05	PRLR	PRLR,AGXT2,DNAJC21,BRIX1,RAD1,TTC23L,U1,RAI14
20	39106539	6.56e-08, 1.14e-07	3, 1	Joint, SNP	Significant	rs377826688	intergenic	0.31 ± 0.06	0.19 ± 0.05	0.26 ± 0.06	0.11 ± 0.05	PRLR	PRLR,AGXT2,DNAJC21,BRIX1,RAD1,TTC23L,U1,RAI14
20	39106777	1.82e-07, 3.93e-07	3, 1	Joint, SNP	Significant	rs383738120	intergenic	0.3 ± 0.06	0.19 ± 0.05	0.25 ± 0.06	0.12 ± 0.05	PRLR	PRLR,AGXT2,DNAJC21,BRIX1,RAD1,TTC23L,U1,RAI14
20	39282643	5.47e-07	3	BOA	Significant	rs382225033	intron ,splice polypyrimidine tract	0 ± 0.08	0.19 ± 0.05	-0.3 ± 0.1	0.3 ± 0.06	TTC23L	PRLR,AGXT2,DNAJC21,BRIX1,RAD1,TTC23L,U1,RAI14
20	39282650	5.47e-07	3	BOA	Significant	rs380448974	intron	0 ± 0.08	0.19 ± 0.05	-0.3 ± 0.1	0.3 ± 0.06	TTC23L	PRLR,AGXT2,DNAJC21,BRIX1,RAD1,TTC23L,U1,RAI14
20	39282667	5.64e-07	3	BOA	Significant	rs439671213	intron	0 ± 0.08	0.19 ± 0.05	-0.3 ± 0.1	0.3 ± 0.06	TTC23L	PRLR,AGXT2,DNAJC21,BRIX1,RAD1,TTC23L,U1,RAI14
20	39286431	5.84e-07	3	BOA	Significant	rs380036567	intron	0 ± 0.08	0.19 ± 0.05	-0.3 ± 0.1	0.3 ± 0.06	TTC23L,U1	PRLR,AGXT2,DNAJC21,BRIX1,RAD1,TTC23L,U1,RAI14
20	39295859	1.54e-07	3	BOA	Significant	rs460106737	upstream gene ,missense	0 ± 0.08	0.2 ± 0.05	-0.3 ± 0.1	0.32 ± 0.06	TTC23L,U1	PRLR,AGXT2,DNAJC21,BRIX1,RAD1,TTC23L,U1,RAI14
20	39311943	1.28e-08	3	Joint	Significant	rs41612542	downstream gene	0.24 ± 0.05	0.21 ± 0.05	0.23 ± 0.05	0.19 ± 0.05	TTC23L,RAI14	PRLR,AGXT2,DNAJC21,BRIX1,RAD1,TTC23L,U1,RAI14
20	39313483	1.61e-08	3	Joint	Significant	rs42759410	downstream gene	0.24 ± 0.05	0.21 ± 0.05	0.23 ± 0.05	0.19 ± 0.05	TTC23L,RAI14	PRLR,AGXT2,DNAJC21,BRIX1,RAD1,TTC23L,U1,RAI14
20	39313493	3.91e-08	3	Joint	Significant	rs42759411	downstream gene	0.24 ± 0.05	0.19 ± 0.05	0.23 ± 0.05	0.17 ± 0.05	TTC23L,RAI14	PRLR,AGXT2,DNAJC21,BRIX1,RAD1,TTC23L,U1,RAI14
20	39886602	1.33e-07, 2.43e-06	3, 2	Joint, BOA	Significant	rs207831562	missense	0.34 ± 0.07	0.25 ± 0.05	0.24 ± 0.08	0.17 ± 0.06	ADAMTS12	C1QTNF3,U6,AMACR,SLC45A2,RXFP3,ADAMTS12
20	39910970	2.01e-06	2	BOA	Significant	rs110201922	intron	-0.06 ± 0.05	0.25 ± 0.05	0.06 ± 0.06	0.28 ± 0.06	ADAMTS12	C1QTNF3,U6,AMACR,SLC45A2,RXFP3,ADAMTS12
20	39996191	5.90e-07, 6.09e-07	3, 2	BOA	Significant	rs110365251	intron	-0.04 ± 0.05	0.27 ± 0.05	0.04 ± 0.06	0.28 ± 0.06	ADAMTS12	C1QTNF3,AMACR,SLC45A2,RXFP3,ADAMTS12
20	40000115	8.13e-07, 6.09e-07	3, 2	BOA	Significant	rs135949269	intron	-0.05 ± 0.06	0.27 ± 0.05	0.02 ± 0.06	0.27 ± 0.06	ADAMTS12	C1QTNF3,AMACR,SLC45A2,RXFP3,ADAMTS12
20	40000232	8.03e-07, 6.09e-07	3, 2	BOA	Significant	rs137643680	intron	-0.05 ± 0.06	0.27 ± 0.05	0.02 ± 0.06	0.27 ± 0.06	ADAMTS12	C1QTNF3,AMACR,SLC45A2,RXFP3,ADAMTS12
20	40000254	7.90e-07, 6.09e-07	3, 2	BOA	Significant	rs133134487	intron	-0.05 ± 0.06	0.27 ± 0.05	0.02 ± 0.06	0.27 ± 0.06	ADAMTS12	C1QTNF3,AMACR,SLC45A2,RXFP3,ADAMTS12
20	40000487	5.76e-07, 6.09e-07	3, 2	BOA	Significant	rs3423095674	intron	-0.03 ± 0.06	0.27 ± 0.05	0.04 ± 0.06	0.28 ± 0.06	ADAMTS12	C1QTNF3,AMACR,SLC45A2,RXFP3,ADAMTS12
20	40114737	6.09e-07	2	BOA	Significant	rs450544971	splice region ,intron ,splice polypyrimidine tract	0.14 ± 0.07	0.27 ± 0.05	0.03 ± 0.07	0.26 ± 0.06	ADAMTS12	ADAMTS12,TARS1
20	40140949	6.09e-07	2	BOA	Significant	rs109185442	intron	0.09 ± 0.05	0.27 ± 0.05	-0.04 ± 0.06	0.29 ± 0.06	ADAMTS12	ADAMTS12,TARS1,bta-mir-12058
20	40157794	6.09e-07	2	BOA	Significant	rs109045799	missense	-0.11 ± 0.05	0.27 ± 0.05	0 ± 0.06	0.27 ± 0.06	ADAMTS12	ADAMTS12,TARS1,bta-mir-12058
20	40193875	6.09e-07	2	BOA	Significant	rs137320018	splice region ,intron	0.09 ± 0.05	0.27 ± 0.05	-0.01 ± 0.06	0.27 ± 0.06	ADAMTS12	ADAMTS12,TARS1,bta-mir-12058
20	40210354	6.09e-07	2	BOA	Significant	rs137671492	missense	-0.14 ± 0.05	0.27 ± 0.05	-0.01 ± 0.06	0.26 ± 0.06	ADAMTS12	ADAMTS12,TARS1,bta-mir-12058
20	40210582	4.03e-07, 6.09e-07	3, 2	Joint, BOA	Significant	rs462994587	missense	0.4 ± 0.11	0.27 ± 0.05	0.24 ± 0.11	0.22 ± 0.06	ADAMTS12	ADAMTS12,TARS1,bta-mir-12058
20	40210855	4.17e-07, 6.09e-07	3, 2	Joint, BOA	Significant	rs448569583	missense	0.4 ± 0.11	0.27 ± 0.05	0.24 ± 0.11	0.23 ± 0.06	ADAMTS12	ADAMTS12,TARS1,bta-mir-12058
20	40261584	6.09e-07	2	BOA	Significant	rs109269484	intron	-0.15 ± 0.05	0.27 ± 0.05	-0.02 ± 0.06	0.25 ± 0.06	ADAMTS12	ADAMTS12,TARS1,bta-mir-12058
20	40289542	5.08e-07, 6.09e-07	3, 2	BOA	Significant	rs41571908	intergenic	0.04 ± 0.06	0.27 ± 0.05	-0.05 ± 0.06	0.28 ± 0.06	-	ADAMTS12,TARS1,bta-mir-12058
20	40650558	6.09e-07	2	BOA	Significant	rs110378369	intergenic	-0.19 ± 0.05	0.27 ± 0.05	-0.09 ± 0.06	0.23 ± 0.06	-	ENSBTAG00000052313
20	40755960	7.16e-07, 6.09e-07	3, 2	BOA	Significant	rs109718778	intergenic	-0.07 ± 0.05	0.27 ± 0.05	-0.06 ± 0.05	0.27 ± 0.05	-	ENSBTAG00000052313,NPR3
20	40788482	6.09e-07	2	BOA	Significant	rs41578305	intergenic	0.11 ± 0.05	0.27 ± 0.05	0.06 ± 0.05	0.25 ± 0.05	-	ENSBTAG00000052313,NPR3
20	40919896	5.20e-07, 6.09e-07	3, 2	BOA	Significant	rs132712079	3 prime UTR ,downstream gene	0.04 ± 0.05	0.27 ± 0.05	0.05 ± 0.05	0.27 ± 0.05	NPR3	ENSBTAG00000052313,NPR3,SUB1
20	40922093	4.08e-07, 6.09e-07	3, 2	BOA	Significant	rs483067554	missense	0.05 ± 0.13	0.27 ± 0.05	0.12 ± 0.13	0.27 ± 0.05	NPR3	ENSBTAG00000052313,NPR3,SUB1
20	40926479	5.23e-07, 3.20e-07, 6.09e-07	3, 2	BOA, Joint	Significant	rs136922488	intron	-0.11 ± 0.05	0.27 ± 0.05	-0.12 ± 0.05	0.27 ± 0.05	NPR3	ENSBTAG00000052313,NPR3,SUB1
20	41037793	1.46e-07, 9.68e-07	3, 2	BOA	Significant	rs41942346	intergenic	0.01 ± 0.05	0.26 ± 0.05	0.11 ± 0.06	0.3 ± 0.06	-	ENSBTAG00000052313,NPR3,SUB1,ZFR
20	41043126	2.43e-06	2	BOA	Significant	rs209189905	intergenic	0.04 ± 0.05	0.25 ± 0.05	0 ± 0.05	0.26 ± 0.05	-	ENSBTAG00000052313,NPR3,SUB1,ZFR
20	41050148	2.48e-06	2	BOA	Significant	.	.	-0.03 ± 0.05	0.26 ± 0.05	0.08 ± 0.06	0.29 ± 0.06	-	ENSBTAG00000052313,NPR3,SUB1,ZFR
20	41054896	3.56e-06	2	BOA	Significant	rs41949227	intergenic	0.03 ± 0.05	0.25 ± 0.05	0 ± 0.05	0.25 ± 0.05	-	ENSBTAG00000052313,NPR3,SUB1,ZFR
20	41060930	3.56e-06	2	BOA	Significant	.	.	-0.09 ± 0.05	0.25 ± 0.05	-0.02 ± 0.05	0.24 ± 0.06	SUB1	ENSBTAG00000052313,NPR3,SUB1,ZFR
20	41067994	3.56e-06	2	BOA	Significant	rs211169164	3 prime UTR ,downstream gene	0 ± 0.06	0.25 ± 0.05	-0.03 ± 0.06	0.26 ± 0.05	SUB1	ENSBTAG00000052313,NPR3,SUB1,ZFR
20	41070075	3.56e-06	2	BOA	Significant	rs41949210	3 prime UTR ,downstream gene	0.02 ± 0.05	0.25 ± 0.05	-0.02 ± 0.05	0.25 ± 0.05	SUB1	ENSBTAG00000052313,NPR3,SUB1,ZFR
20	41081551	3.56e-06	2	BOA	Significant	rs41949202	intron	0.02 ± 0.05	0.25 ± 0.05	-0.01 ± 0.05	0.25 ± 0.05	SUB1	ENSBTAG00000052313,NPR3,SUB1,ZFR,MTMR12
20	41089751	3.56e-06	2	BOA	Significant	rs41949201	upstream gene ,intron ,5 prime UTR	-0.08 ± 0.05	0.25 ± 0.05	-0.01 ± 0.05	0.25 ± 0.06	SUB1	ENSBTAG00000052313,NPR3,SUB1,ZFR,MTMR12
20	41102972	3.56e-06	2	BOA	Significant	rs41949164	intron	0.07 ± 0.05	0.25 ± 0.05	0.11 ± 0.05	0.27 ± 0.05	SUB1	ENSBTAG00000052313,NPR3,SUB1,ZFR,MTMR12
20	41112874	3.56e-06	2	BOA	Significant	rs41949134	intron	-0.06 ± 0.05	0.25 ± 0.05	-0.05 ± 0.05	0.25 ± 0.05	SUB1	ENSBTAG00000052313,NPR3,SUB1,ZFR,MTMR12
20	41122883	3.56e-06	2	BOA	Significant	rs110662420	intron	0.15 ± 0.06	0.25 ± 0.05	-0.02 ± 0.07	0.26 ± 0.07	SUB1	ENSBTAG00000052313,NPR3,SUB1,ZFR,MTMR12
20	41131193	3.56e-06	2	BOA	Significant	rs209858552	upstream gene	0.17 ± 0.05	0.25 ± 0.05	0.05 ± 0.06	0.22 ± 0.06	SUB1	ENSBTAG00000052313,NPR3,SUB1,ZFR,MTMR12
20	41147570	7.79e-07, 3.56e-06	3, 2	Joint, BOA	Significant	rs41948327	intergenic	0.21 ± 0.05	0.25 ± 0.05	0.14 ± 0.06	0.19 ± 0.06	-	NPR3,SUB1,ZFR,MTMR12
20	41160833	3.56e-06	2	BOA	Significant	rs109641172	intergenic	-0.16 ± 0.05	0.25 ± 0.05	-0.04 ± 0.06	0.23 ± 0.06	-	NPR3,SUB1,ZFR,MTMR12
20	41172263	3.56e-06	2	BOA	Significant	rs41948317	intergenic	0.11 ± 0.06	0.25 ± 0.05	0.12 ± 0.06	0.26 ± 0.05	-	NPR3,SUB1,ZFR,MTMR12
20	41185658	3.56e-06	2	BOA	Significant	rs41948303	intergenic	-0.2 ± 0.05	0.25 ± 0.05	-0.09 ± 0.06	0.19 ± 0.07	-	NPR3,SUB1,ZFR,MTMR12
20	41194193	3.56e-06	2	BOA	Significant	rs41948300	intergenic	0.11 ± 0.07	0.25 ± 0.05	0.13 ± 0.07	0.26 ± 0.05	-	NPR3,SUB1,ZFR,MTMR12,GOLPH3
20	41212345	3.56e-06	2	BOA	Significant	rs109508735	upstream gene	0.04 ± 0.06	0.25 ± 0.05	0.08 ± 0.06	0.26 ± 0.05	ZFR	NPR3,SUB1,ZFR,MTMR12,GOLPH3
20	41215061	3.56e-06	2	BOA	Significant	rs41948290	intron	0.16 ± 0.06	0.25 ± 0.05	0.13 ± 0.06	0.23 ± 0.05	ZFR	NPR3,SUB1,ZFR,MTMR12,GOLPH3
20	41224013	5.03e-07, 3.56e-06	3, 2	BOA	Significant	rs208826105	intron	-0.01 ± 0.06	0.25 ± 0.05	-0.13 ± 0.07	0.29 ± 0.06	ZFR	NPR3,SUB1,ZFR,MTMR12,GOLPH3
20	41233779	3.56e-06	2	BOA	Significant	rs41948285	intron	0.14 ± 0.06	0.25 ± 0.05	0.14 ± 0.06	0.25 ± 0.05	ZFR	NPR3,SUB1,ZFR,MTMR12,GOLPH3
20	41271281	3.56e-06	2	BOA	Significant	rs41948260	intron ,downstream gene	0.15 ± 0.06	0.25 ± 0.05	0.15 ± 0.06	0.25 ± 0.05	ZFR	SUB1,ZFR,MTMR12,GOLPH3,PDZD2
20	41281361	3.56e-06	2	BOA	Significant	rs41948266	intron ,downstream gene	0.07 ± 0.06	0.25 ± 0.05	0.1 ± 0.06	0.26 ± 0.05	ZFR	SUB1,ZFR,MTMR12,GOLPH3,PDZD2
20	41303060	5.07e-06	2	BOA	Significant	rs43019232	intergenic	-0.18 ± 0.05	0.25 ± 0.05	-0.07 ± 0.06	0.21 ± 0.07	ZFR	SUB1,ZFR,MTMR12,GOLPH3,PDZD2
3	19750095	4.10e-05	2	BOA	Suggestive	rs109992695	upstream gene ,missense	0.23 ± 0.08	0.17 ± 0.04	0.09 ± 0.09	0.15 ± 0.05	BNIPL,PRUNE1	PI4KB,ZNF687,U6,PSMD4,PIP5K1A,VPS72,TMOD4,SCNM1,LYSMD1,TNFAIP8L2,SEMA6C,GABPB2,MLLT11,CDC42SE1,C3H1orf56,BNIPL,PRUNE1,MINDY1,ANXA9,CERS2,SETDB1,ARNT,CTSK,ENSBTAG00000050340,CTSS
3	19766223	4.08e-05	2	BOA	Suggestive	rs134280263	upstream gene	-0.03 ± 0.06	0.17 ± 0.04	0.01 ± 0.06	0.17 ± 0.04	PRUNE1,MINDY1	ZNF687,U6,PSMD4,PIP5K1A,VPS72,TMOD4,SCNM1,LYSMD1,TNFAIP8L2,SEMA6C,GABPB2,MLLT11,CDC42SE1,C3H1orf56,BNIPL,PRUNE1,MINDY1,ANXA9,CERS2,SETDB1,ARNT,CTSK,ENSBTAG00000050340,CTSS
3	19769444	2.47e-05	2	BOA	Suggestive	rs108958479	upstream gene ,missense	0.27 ± 0.07	0.18 ± 0.04	0.13 ± 0.11	0.11 ± 0.07	PRUNE1,MINDY1,ANXA9	U6,PSMD4,PIP5K1A,VPS72,TMOD4,SCNM1,LYSMD1,TNFAIP8L2,SEMA6C,GABPB2,MLLT11,CDC42SE1,C3H1orf56,BNIPL,PRUNE1,MINDY1,ANXA9,CERS2,SETDB1,ARNT,CTSK,ENSBTAG00000050340,CTSS,HORMAD1
3	19775463	2.47e-05	2	BOA	Suggestive	rs109420355	downstream gene ,3 prime UTR	0.13 ± 0.08	0.18 ± 0.04	-0.02 ± 0.09	0.18 ± 0.05	MINDY1,ANXA9	U6,PSMD4,PIP5K1A,VPS72,TMOD4,SCNM1,LYSMD1,TNFAIP8L2,SEMA6C,GABPB2,MLLT11,CDC42SE1,C3H1orf56,BNIPL,PRUNE1,MINDY1,ANXA9,CERS2,SETDB1,ARNT,CTSK,ENSBTAG00000050340,CTSS,HORMAD1
3	19776790	2.47e-05	2	BOA	Suggestive	rs135935326	downstream gene	0.11 ± 0.09	0.18 ± 0.04	-0.03 ± 0.1	0.18 ± 0.04	MINDY1,ANXA9	U6,PSMD4,PIP5K1A,VPS72,TMOD4,SCNM1,LYSMD1,TNFAIP8L2,SEMA6C,GABPB2,MLLT11,CDC42SE1,C3H1orf56,BNIPL,PRUNE1,MINDY1,ANXA9,CERS2,SETDB1,ARNT,CTSK,ENSBTAG00000050340,CTSS,HORMAD1
3	19776883	2.47e-05	2	BOA	Suggestive	rs109126442	downstream gene	-0.16 ± 0.05	0.18 ± 0.04	-0.1 ± 0.05	0.15 ± 0.05	MINDY1,ANXA9	U6,PSMD4,PIP5K1A,VPS72,TMOD4,SCNM1,LYSMD1,TNFAIP8L2,SEMA6C,GABPB2,MLLT11,CDC42SE1,C3H1orf56,BNIPL,PRUNE1,MINDY1,ANXA9,CERS2,SETDB1,ARNT,CTSK,ENSBTAG00000050340,CTSS,HORMAD1
3	19782201	2.47e-05	2	BOA	Suggestive	rs110039857	missense	0.29 ± 0.07	0.18 ± 0.04	0.18 ± 0.12	0.08 ± 0.07	MINDY1,ANXA9	U6,PSMD4,PIP5K1A,VPS72,TMOD4,SCNM1,LYSMD1,TNFAIP8L2,SEMA6C,GABPB2,MLLT11,CDC42SE1,C3H1orf56,BNIPL,PRUNE1,MINDY1,ANXA9,CERS2,SETDB1,ARNT,CTSK,ENSBTAG00000050340,CTSS,HORMAD1
3	19801476	2.47e-05	2	BOA	Suggestive	rs136099171	intron ,3 prime UTR ,downstream gene	-0.14 ± 0.05	0.18 ± 0.04	-0.09 ± 0.05	0.16 ± 0.04	CERS2,SETDB1	PSMD4,PIP5K1A,VPS72,TMOD4,SCNM1,LYSMD1,TNFAIP8L2,SEMA6C,GABPB2,MLLT11,CDC42SE1,C3H1orf56,BNIPL,PRUNE1,MINDY1,ANXA9,CERS2,SETDB1,ARNT,CTSK,ENSBTAG00000050340,CTSS,HORMAD1,GOLPH3L
3	19801660	2.47e-05	2	BOA	Suggestive	rs41255663	intron ,3 prime UTR ,downstream gene	-0.03 ± 0.06	0.18 ± 0.04	0.02 ± 0.06	0.18 ± 0.04	CERS2,SETDB1	PSMD4,PIP5K1A,VPS72,TMOD4,SCNM1,LYSMD1,TNFAIP8L2,SEMA6C,GABPB2,MLLT11,CDC42SE1,C3H1orf56,BNIPL,PRUNE1,MINDY1,ANXA9,CERS2,SETDB1,ARNT,CTSK,ENSBTAG00000050340,CTSS,HORMAD1,GOLPH3L
3	19813720	2.47e-05	2	BOA	Suggestive	rs136897565	synonymous	-0.15 ± 0.06	0.18 ± 0.04	-0.11 ± 0.06	0.16 ± 0.04	CERS2,SETDB1	PSMD4,PIP5K1A,VPS72,TMOD4,SCNM1,LYSMD1,TNFAIP8L2,SEMA6C,GABPB2,MLLT11,CDC42SE1,C3H1orf56,BNIPL,PRUNE1,MINDY1,ANXA9,CERS2,SETDB1,ARNT,CTSK,ENSBTAG00000050340,CTSS,HORMAD1,GOLPH3L
3	19818358	2.47e-05	2	BOA	Suggestive	rs41587426	missense	0.2 ± 0.07	0.18 ± 0.04	0.01 ± 0.09	0.17 ± 0.06	SETDB1	PIP5K1A,VPS72,TMOD4,SCNM1,LYSMD1,TNFAIP8L2,SEMA6C,GABPB2,MLLT11,CDC42SE1,C3H1orf56,BNIPL,PRUNE1,MINDY1,ANXA9,CERS2,SETDB1,ARNT,CTSK,ENSBTAG00000050340,CTSS,HORMAD1,GOLPH3L
3	19819452	2.47e-05	2	BOA	Suggestive	rs434581068	missense	-0.08 ± 0.09	0.18 ± 0.04	-0.02 ± 0.09	0.18 ± 0.04	SETDB1	PIP5K1A,VPS72,TMOD4,SCNM1,LYSMD1,TNFAIP8L2,SEMA6C,GABPB2,MLLT11,CDC42SE1,C3H1orf56,BNIPL,PRUNE1,MINDY1,ANXA9,CERS2,SETDB1,ARNT,CTSK,ENSBTAG00000050340,CTSS,HORMAD1,GOLPH3L
3	19884048	8.78e-06, 2.47e-05	3, 2	Joint, BOA	Suggestive	rs133881039	upstream gene	0.24 ± 0.06	0.18 ± 0.04	0.16 ± 0.07	0.11 ± 0.05	ARNT	VPS72,TMOD4,SCNM1,LYSMD1,TNFAIP8L2,SEMA6C,GABPB2,MLLT11,CDC42SE1,C3H1orf56,BNIPL,PRUNE1,MINDY1,ANXA9,CERS2,SETDB1,ARNT,CTSK,ENSBTAG00000050340,CTSS,HORMAD1,GOLPH3L,ENSA,MCL1
3	19931202	2.47e-05	2	BOA	Suggestive	rs110290733	synonymous	-0.01 ± 0.06	0.18 ± 0.04	0.04 ± 0.06	0.18 ± 0.04	ARNT	SEMA6C,GABPB2,MLLT11,CDC42SE1,C3H1orf56,BNIPL,PRUNE1,MINDY1,ANXA9,CERS2,SETDB1,ARNT,CTSK,ENSBTAG00000050340,CTSS,HORMAD1,GOLPH3L,ENSA,MCL1,ADAMTSL4
3	19935907	2.47e-05	2	BOA	Suggestive	rs110588687	splice donor region ,intron	-0.19 ± 0.05	0.18 ± 0.04	-0.1 ± 0.06	0.14 ± 0.05	ARNT	SEMA6C,GABPB2,MLLT11,CDC42SE1,C3H1orf56,BNIPL,PRUNE1,MINDY1,ANXA9,CERS2,SETDB1,ARNT,CTSK,ENSBTAG00000050340,CTSS,HORMAD1,GOLPH3L,ENSA,MCL1,ADAMTSL4,ECM1
3	19955976	2.47e-05	2	BOA	Suggestive	rs482908171	missense	0.31 ± 0.07	0.18 ± 0.04	0.2 ± 0.18	0.07 ± 0.1	ARNT,CTSK	GABPB2,MLLT11,CDC42SE1,C3H1orf56,BNIPL,PRUNE1,MINDY1,ANXA9,CERS2,SETDB1,ARNT,CTSK,ENSBTAG00000050340,CTSS,HORMAD1,GOLPH3L,ENSA,MCL1,ADAMTSL4,ECM1,TARS2,RPRD2
3	19965677	2.47e-05	2	BOA	Suggestive	rs380640993	3 prime UTR	-0.02 ± 0.07	0.18 ± 0.04	0.02 ± 0.07	0.18 ± 0.04	CTSK,ENSBTAG00000050340	GABPB2,MLLT11,CDC42SE1,C3H1orf56,BNIPL,PRUNE1,MINDY1,ANXA9,CERS2,SETDB1,ARNT,CTSK,ENSBTAG00000050340,CTSS,HORMAD1,GOLPH3L,ENSA,MCL1,ADAMTSL4,ECM1,TARS2,RPRD2
3	19970972	7.87e-06, 2.47e-05	1, 2	SNP, BOA	Suggestive	rs136876338	downstream gene	0.36 ± 0.08	0.18 ± 0.04	0.24 ± 0.12	0.08 ± 0.06	CTSK,ENSBTAG00000050340	MLLT11,CDC42SE1,C3H1orf56,BNIPL,PRUNE1,MINDY1,ANXA9,CERS2,SETDB1,ARNT,CTSK,ENSBTAG00000050340,CTSS,HORMAD1,GOLPH3L,ENSA,MCL1,ADAMTSL4,ECM1,TARS2,RPRD2
3	19982585	2.47e-05	2	BOA	Suggestive	rs457603810	missense ,synonymous	0.29 ± 0.07	0.18 ± 0.04	0.13 ± 0.17	0.11 ± 0.1	ENSBTAG00000050340,CTSS	CDC42SE1,C3H1orf56,BNIPL,PRUNE1,MINDY1,ANXA9,CERS2,SETDB1,ARNT,CTSK,ENSBTAG00000050340,CTSS,HORMAD1,GOLPH3L,ENSA,MCL1,ADAMTSL4,ECM1,TARS2,RPRD2
3	19982587	2.47e-05	2	BOA	Suggestive	rs449783706	missense	0.29 ± 0.07	0.18 ± 0.04	0.1 ± 0.17	0.12 ± 0.1	ENSBTAG00000050340,CTSS	CDC42SE1,C3H1orf56,BNIPL,PRUNE1,MINDY1,ANXA9,CERS2,SETDB1,ARNT,CTSK,ENSBTAG00000050340,CTSS,HORMAD1,GOLPH3L,ENSA,MCL1,ADAMTSL4,ECM1,TARS2,RPRD2
3	19985900	2.47e-05	2	BOA	Suggestive	rs472565707	splice donor region ,intron	0.04 ± 0.08	0.18 ± 0.04	0.08 ± 0.08	0.18 ± 0.04	CTSS	C3H1orf56,BNIPL,PRUNE1,MINDY1,ANXA9,CERS2,SETDB1,ARNT,CTSK,ENSBTAG00000050340,CTSS,HORMAD1,GOLPH3L,ENSA,MCL1,ADAMTSL4,ECM1,TARS2,RPRD2
3	19991527	5.99e-06, 2.47e-05	1, 2	SNP, BOA	Suggestive	rs434272906	missense	0.32 ± 0.07	0.18 ± 0.04	0.29 ± 0.18	0.02 ± 0.1	CTSS	BNIPL,PRUNE1,MINDY1,ANXA9,CERS2,SETDB1,ARNT,CTSK,ENSBTAG00000050340,CTSS,HORMAD1,GOLPH3L,ENSA,MCL1,ADAMTSL4,ECM1,TARS2,RPRD2
3	20004222	2.47e-05	2	BOA	Suggestive	rs135258748	3 prime UTR	0.26 ± 0.09	0.18 ± 0.04	0.02 ± 0.12	0.17 ± 0.06	CTSS	PRUNE1,MINDY1,ANXA9,CERS2,SETDB1,ARNT,CTSK,ENSBTAG00000050340,CTSS,HORMAD1,GOLPH3L,ENSA,MCL1,ADAMTSL4,ECM1,TARS2,RPRD2
3	20035593	3.81e-05	2	BOA	Suggestive	rs440465270	missense ,upstream gene	0.31 ± 0.1	0.17 ± 0.04	0.14 ± 0.11	0.14 ± 0.05	HORMAD1,GOLPH3L	ANXA9,CERS2,SETDB1,ARNT,CTSK,ENSBTAG00000050340,CTSS,HORMAD1,GOLPH3L,ENSA,MCL1,ADAMTSL4,ECM1,TARS2,RPRD2
3	20035620	2.99e-05	2	BOA	Suggestive	rs136518775	missense ,upstream gene	0.22 ± 0.09	0.18 ± 0.04	-0.03 ± 0.11	0.18 ± 0.06	HORMAD1,GOLPH3L	ANXA9,CERS2,SETDB1,ARNT,CTSK,ENSBTAG00000050340,CTSS,HORMAD1,GOLPH3L,ENSA,MCL1,ADAMTSL4,ECM1,TARS2,RPRD2
3	20035709	5.17e-06, 2.22e-05	3, 2	BOA	Suggestive	rs109537515	3 prime UTR ,downstream gene ,upstream gene	-0.01 ± 0.05	0.18 ± 0.04	0.09 ± 0.06	0.21 ± 0.05	HORMAD1,GOLPH3L	ANXA9,CERS2,SETDB1,ARNT,CTSK,ENSBTAG00000050340,CTSS,HORMAD1,GOLPH3L,ENSA,MCL1,ADAMTSL4,ECM1,TARS2,RPRD2
3	20039369	2.15e-05	2	BOA	Suggestive	rs134581625	downstream gene ,missense	-0.13 ± 0.09	0.18 ± 0.04	-0.14 ± 0.09	0.18 ± 0.04	HORMAD1,GOLPH3L	CERS2,SETDB1,ARNT,CTSK,ENSBTAG00000050340,CTSS,HORMAD1,GOLPH3L,ENSA,MCL1,ADAMTSL4,ECM1,TARS2,RPRD2
3	20062027	3.01e-05	2	BOA	Suggestive	rs133284762	intron	-0.02 ± 0.06	0.18 ± 0.04	0.05 ± 0.06	0.19 ± 0.04	GOLPH3L	SETDB1,ARNT,CTSK,ENSBTAG00000050340,CTSS,HORMAD1,GOLPH3L,ENSA,MCL1,ADAMTSL4,ECM1,TARS2,RPRD2,PRPF3
3	20083539	3.01e-05	2	BOA	Suggestive	rs135273260	downstream gene	0.19 ± 0.07	0.18 ± 0.04	-0.02 ± 0.1	0.19 ± 0.06	GOLPH3L	SETDB1,ARNT,CTSK,ENSBTAG00000050340,CTSS,HORMAD1,GOLPH3L,ENSA,MCL1,ADAMTSL4,ECM1,TARS2,RPRD2,PRPF3,bta-mir-12064
3	20101284	3.01e-05	2	BOA	Suggestive	rs451131198	intron	0.21 ± 0.08	0.18 ± 0.04	-0.05 ± 0.11	0.2 ± 0.06	ENSA	ARNT,CTSK,ENSBTAG00000050340,CTSS,HORMAD1,GOLPH3L,ENSA,MCL1,ADAMTSL4,ECM1,TARS2,RPRD2,PRPF3,bta-mir-12064,MRPS21
3	20108286	3.01e-05	2	BOA	Suggestive	rs110242487	downstream gene	0.06 ± 0.05	0.18 ± 0.04	0.02 ± 0.05	0.17 ± 0.04	ENSA	ARNT,CTSK,ENSBTAG00000050340,CTSS,HORMAD1,GOLPH3L,ENSA,MCL1,ADAMTSL4,ECM1,TARS2,RPRD2,PRPF3,bta-mir-12064,MRPS21,CIART
3	20132314	3.01e-05	2	BOA	Suggestive	rs209458856	3 prime UTR	-0.04 ± 0.05	0.18 ± 0.04	0.05 ± 0.05	0.19 ± 0.05	MCL1	ARNT,CTSK,ENSBTAG00000050340,CTSS,HORMAD1,GOLPH3L,ENSA,MCL1,ADAMTSL4,ECM1,TARS2,RPRD2,PRPF3,bta-mir-12064,MRPS21,CIART,C3H1orf54,APH1A,CA14
3	20133589	3.01e-05	2	BOA	Suggestive	rs209663863	3 prime UTR	-0.06 ± 0.06	0.18 ± 0.04	0 ± 0.07	0.18 ± 0.04	MCL1	ARNT,CTSK,ENSBTAG00000050340,CTSS,HORMAD1,GOLPH3L,ENSA,MCL1,ADAMTSL4,ECM1,TARS2,RPRD2,PRPF3,bta-mir-12064,MRPS21,CIART,C3H1orf54,APH1A,CA14
3	20147819	3.01e-05	2	BOA	Suggestive	rs381767375	missense	-0.01 ± 0.06	0.18 ± 0.04	0.05 ± 0.06	0.18 ± 0.04	ADAMTSL4	ARNT,CTSK,ENSBTAG00000050340,CTSS,HORMAD1,GOLPH3L,ENSA,MCL1,ADAMTSL4,ECM1,TARS2,RPRD2,PRPF3,bta-mir-12064,MRPS21,CIART,C3H1orf54,APH1A,CA14
3	20152278	3.01e-05	2	BOA	Suggestive	rs133831082	splice donor region ,intron	-0.03 ± 0.05	0.18 ± 0.04	0.05 ± 0.05	0.19 ± 0.05	ADAMTSL4	ARNT,CTSK,ENSBTAG00000050340,CTSS,HORMAD1,GOLPH3L,ENSA,MCL1,ADAMTSL4,ECM1,TARS2,RPRD2,PRPF3,bta-mir-12064,MRPS21,CIART,C3H1orf54,APH1A,CA14
3	20152415	3.01e-05	2	BOA	Suggestive	rs443976380	5 prime UTR	-0.04 ± 0.09	0.18 ± 0.04	0 ± 0.09	0.18 ± 0.04	ADAMTSL4	ARNT,CTSK,ENSBTAG00000050340,CTSS,HORMAD1,GOLPH3L,ENSA,MCL1,ADAMTSL4,ECM1,TARS2,RPRD2,PRPF3,bta-mir-12064,MRPS21,CIART,C3H1orf54,APH1A,CA14
3	20165420	3.01e-05	2	BOA	Suggestive	rs109046891	intergenic	-0.13 ± 0.05	0.18 ± 0.04	-0.05 ± 0.05	0.16 ± 0.05	-	ARNT,CTSK,ENSBTAG00000050340,CTSS,HORMAD1,GOLPH3L,ENSA,MCL1,ADAMTSL4,ECM1,TARS2,RPRD2,PRPF3,bta-mir-12064,MRPS21,CIART,C3H1orf54,APH1A,CA14,ANP32E
3	20186063	3.01e-05	2	BOA	Suggestive	rs516857233	missense ,downstream gene	0.13 ± 0.1	0.18 ± 0.04	-0.09 ± 0.11	0.19 ± 0.05	ECM1,TARS2	ARNT,CTSK,ENSBTAG00000050340,CTSS,HORMAD1,GOLPH3L,ENSA,MCL1,ADAMTSL4,ECM1,TARS2,RPRD2,PRPF3,bta-mir-12064,MRPS21,CIART,C3H1orf54,APH1A,CA14,ANP32E
3	20190697	3.01e-05	2	BOA	Suggestive	rs209136329	5 prime UTR ,upstream gene ,downstream gene	-0.19 ± 0.06	0.18 ± 0.04	-0.15 ± 0.06	0.16 ± 0.04	ECM1,TARS2	ARNT,CTSK,ENSBTAG00000050340,CTSS,HORMAD1,GOLPH3L,ENSA,MCL1,ADAMTSL4,ECM1,TARS2,RPRD2,PRPF3,bta-mir-12064,MRPS21,CIART,C3H1orf54,APH1A,CA14,ANP32E
3	20193218	2.73e-06, 3.01e-05	3, 2	Joint, BOA	Suggestive	rs524468359	upstream gene ,missense ,intron	0.41 ± 0.08	0.18 ± 0.04	0.33 ± 0.12	0.06 ± 0.06	ECM1,TARS2	ARNT,CTSK,ENSBTAG00000050340,CTSS,HORMAD1,GOLPH3L,ENSA,MCL1,ADAMTSL4,ECM1,TARS2,RPRD2,PRPF3,bta-mir-12064,MRPS21,CIART,C3H1orf54,APH1A,CA14,ANP32E
3	20197064	3.01e-05	2	BOA	Suggestive	rs454681392	missense	0.38 ± 0.1	0.18 ± 0.04	0.21 ± 0.12	0.13 ± 0.05	ECM1,TARS2,RPRD2	ARNT,CTSK,ENSBTAG00000050340,CTSS,HORMAD1,GOLPH3L,ENSA,MCL1,ADAMTSL4,ECM1,TARS2,RPRD2,PRPF3,bta-mir-12064,MRPS21,CIART,C3H1orf54,APH1A,CA14,ANP32E
3	20212508	8.45e-06, 3.01e-05	1, 2	SNP, BOA	Suggestive	rs134041099	missense	0.32 ± 0.07	0.18 ± 0.04	0.27 ± 0.18	0.03 ± 0.11	TARS2,RPRD2	CTSK,ENSBTAG00000050340,CTSS,HORMAD1,GOLPH3L,ENSA,MCL1,ADAMTSL4,ECM1,TARS2,RPRD2,PRPF3,bta-mir-12064,MRPS21,CIART,C3H1orf54,APH1A,CA14,ANP32E
3	20322144	3.01e-05	2	BOA	Suggestive	rs133550545	intron	0.27 ± 0.08	0.18 ± 0.04	0.03 ± 0.12	0.16 ± 0.06	PRPF3,bta-mir-12064	GOLPH3L,ENSA,MCL1,ADAMTSL4,ECM1,TARS2,RPRD2,PRPF3,bta-mir-12064,MRPS21,CIART,C3H1orf54,APH1A,CA14,ANP32E,PLEKHO1,VPS45
3	20338774	3.01e-05	2	BOA	Suggestive	rs460403810	3 prime UTR	-0.18 ± 0.06	0.18 ± 0.04	-0.14 ± 0.06	0.16 ± 0.04	PRPF3,bta-mir-12064,MRPS21	ENSA,MCL1,ADAMTSL4,ECM1,TARS2,RPRD2,PRPF3,bta-mir-12064,MRPS21,CIART,C3H1orf54,APH1A,CA14,ANP32E,PLEKHO1,VPS45
3	20339946	3.01e-05	2	BOA	Suggestive	rs475663439	splice region ,intron ,splice polypyrimidine tract	0.16 ± 0.09	0.18 ± 0.04	-0.12 ± 0.11	0.21 ± 0.05	PRPF3,bta-mir-12064,MRPS21	ENSA,MCL1,ADAMTSL4,ECM1,TARS2,RPRD2,PRPF3,bta-mir-12064,MRPS21,CIART,C3H1orf54,APH1A,CA14,ANP32E,PLEKHO1,VPS45
3	20357871	9.51e-06, 3.01e-05	3, 2	Joint, BOA	Suggestive	rs382438759	missense	0.33 ± 0.16	0.18 ± 0.04	0.37 ± 0.16	0.18 ± 0.04	MRPS21,CIART,C3H1orf54	MCL1,ADAMTSL4,ECM1,TARS2,RPRD2,PRPF3,bta-mir-12064,MRPS21,CIART,C3H1orf54,APH1A,CA14,ANP32E,PLEKHO1,VPS45
3	20361076	3.01e-05	2	BOA	Suggestive	rs440449051	downstream gene ,upstream gene	-0.06 ± 0.07	0.18 ± 0.04	0 ± 0.07	0.18 ± 0.04	MRPS21,CIART,C3H1orf54	MCL1,ADAMTSL4,ECM1,TARS2,RPRD2,PRPF3,bta-mir-12064,MRPS21,CIART,C3H1orf54,APH1A,CA14,ANP32E,PLEKHO1,VPS45
3	20361587	3.71e-05	2	BOA	Suggestive	rs134684324	downstream gene ,upstream gene	0.21 ± 0.06	0.17 ± 0.04	0.06 ± 0.09	0.14 ± 0.06	CIART,C3H1orf54	MCL1,ADAMTSL4,ECM1,TARS2,RPRD2,PRPF3,bta-mir-12064,MRPS21,CIART,C3H1orf54,APH1A,CA14,ANP32E,PLEKHO1,VPS45,OTUD7B
3	20377838	6.39e-06, 3.71e-05	1, 2	SNP, BOA	Suggestive	rs518299497	missense ,downstream gene	0.32 ± 0.07	0.17 ± 0.04	0.32 ± 0.18	0 ± 0.11	C3H1orf54,APH1A,CA14	MCL1,ADAMTSL4,ECM1,TARS2,RPRD2,PRPF3,bta-mir-12064,MRPS21,CIART,C3H1orf54,APH1A,CA14,ANP32E,PLEKHO1,VPS45,OTUD7B
3	20683451	6.61e-06	3	BOA	Suggestive	rs137616559	downstream gene ,splice region ,intron ,splice polypyrimidine tract	0.02 ± 0.05	0.17 ± 0.04	0.11 ± 0.05	0.21 ± 0.05	MTMR11,SF3B4	PLEKHO1,VPS45,OTUD7B,MTMR11,SF3B4,SV2A,BOLA1,H2AC20,H2AC21,ENSBTAG00000050122,H2AC19,H4C14,H2AC18,H3C13,H2BC18,FCGR1A,ENSBTAG00000037565,MGC134040
3	20706471	7.35e-06, 2.61e-05	3, 2	Joint, BOA	Suggestive	rs457872566	missense	0.24 ± 0.12	0.18 ± 0.04	0.29 ± 0.12	0.19 ± 0.04	SV2A,BOLA1	PLEKHO1,VPS45,OTUD7B,MTMR11,SF3B4,SV2A,BOLA1,H2AC20,H2AC21,ENSBTAG00000050122,H2AC19,H4C14,H2AC18,H3C13,H2BC18,FCGR1A,ENSBTAG00000037565,MGC134040
3	20709175	1.83e-05	2	BOA	Suggestive	rs133757283	3 prime UTR ,downstream gene	0.15 ± 0.05	0.19 ± 0.04	0.06 ± 0.06	0.17 ± 0.05	SV2A,BOLA1	PLEKHO1,VPS45,OTUD7B,MTMR11,SF3B4,SV2A,BOLA1,H2AC20,H2AC21,ENSBTAG00000050122,H2AC19,H4C14,H2AC18,H3C13,H2BC18,FCGR1A,ENSBTAG00000037565,MGC134040
3	20713488	1.83e-05	2	BOA	Suggestive	rs133190673	downstream gene ,3 prime UTR	-0.03 ± 0.06	0.19 ± 0.04	0.03 ± 0.06	0.19 ± 0.04	SV2A,BOLA1,H2AC20	PLEKHO1,VPS45,OTUD7B,MTMR11,SF3B4,SV2A,BOLA1,H2AC20,H2AC21,ENSBTAG00000050122,H2AC19,H4C14,H2AC18,H3C13,H2BC18,FCGR1A,ENSBTAG00000037565,MGC134040
3	20714021	1.90e-05	2	BOA	Suggestive	rs109139630	downstream gene ,missense	0.24 ± 0.15	0.19 ± 0.04	0.29 ± 0.15	0.19 ± 0.04	SV2A,BOLA1,H2AC20	PLEKHO1,VPS45,OTUD7B,MTMR11,SF3B4,SV2A,BOLA1,H2AC20,H2AC21,ENSBTAG00000050122,H2AC19,H4C14,H2AC18,H3C13,H2BC18,FCGR1A,ENSBTAG00000037565,MGC134040
3	20725139	2.70e-05	2	BOA	Suggestive	rs135855347	5 prime UTR ,downstream gene ,upstream gene	0.14 ± 0.05	0.18 ± 0.04	0.06 ± 0.06	0.16 ± 0.05	H2AC20,H2AC21,ENSBTAG00000050122	PLEKHO1,VPS45,OTUD7B,MTMR11,SF3B4,SV2A,BOLA1,H2AC20,H2AC21,ENSBTAG00000050122,H2AC19,H4C14,H2AC18,H3C13,H2BC18,FCGR1A,ENSBTAG00000037565,MGC134040
3	20725167	2.70e-05	2	BOA	Suggestive	rs132993909	5 prime UTR ,downstream gene ,upstream gene	0.14 ± 0.05	0.18 ± 0.04	0.06 ± 0.06	0.16 ± 0.05	H2AC20,H2AC21,ENSBTAG00000050122	PLEKHO1,VPS45,OTUD7B,MTMR11,SF3B4,SV2A,BOLA1,H2AC20,H2AC21,ENSBTAG00000050122,H2AC19,H4C14,H2AC18,H3C13,H2BC18,FCGR1A,ENSBTAG00000037565,MGC134040
3	20727608	2.70e-05	2	BOA	Suggestive	rs110936289	intron ,downstream gene ,upstream gene	-0.03 ± 0.06	0.18 ± 0.04	0.03 ± 0.06	0.19 ± 0.04	H2AC20,H2AC21,ENSBTAG00000050122	PLEKHO1,VPS45,OTUD7B,MTMR11,SF3B4,SV2A,BOLA1,H2AC20,H2AC21,ENSBTAG00000050122,H2AC19,H4C14,H2AC18,H3C13,H2BC18,FCGR1A,ENSBTAG00000037565,MGC134040
3	20727673	2.70e-05	2	BOA	Suggestive	rs41255603	intron ,downstream gene ,upstream gene	0.14 ± 0.05	0.18 ± 0.04	0.06 ± 0.06	0.16 ± 0.05	H2AC20,H2AC21,ENSBTAG00000050122	PLEKHO1,VPS45,OTUD7B,MTMR11,SF3B4,SV2A,BOLA1,H2AC20,H2AC21,ENSBTAG00000050122,H2AC19,H4C14,H2AC18,H3C13,H2BC18,FCGR1A,ENSBTAG00000037565,MGC134040
3	20743919	2.70e-05	2	BOA	Suggestive	rs133041010	intron ,downstream gene	0.14 ± 0.05	0.18 ± 0.04	0.05 ± 0.06	0.16 ± 0.05	ENSBTAG00000050122,H2AC19,H4C14	VPS45,OTUD7B,MTMR11,SF3B4,SV2A,BOLA1,H2AC20,H2AC21,ENSBTAG00000050122,H2AC19,H4C14,H2AC18,H3C13,H2BC18,FCGR1A,ENSBTAG00000037565,MGC134040
3	20745293	2.70e-05	2	BOA	Suggestive	rs110130483	intron ,downstream gene	-0.07 ± 0.06	0.18 ± 0.04	0 ± 0.07	0.18 ± 0.04	ENSBTAG00000050122,H2AC19,H4C14	VPS45,OTUD7B,MTMR11,SF3B4,SV2A,BOLA1,H2AC20,H2AC21,ENSBTAG00000050122,H2AC19,H4C14,H2AC18,H3C13,H2BC18,FCGR1A,ENSBTAG00000037565,MGC134040
3	20779521	2.70e-05	2	BOA	Suggestive	rs135369917	synonymous ,downstream gene	-0.05 ± 0.06	0.18 ± 0.04	0.02 ± 0.06	0.19 ± 0.04	H3C13,H2BC18	VPS45,OTUD7B,MTMR11,SF3B4,SV2A,BOLA1,H2AC20,H2AC21,ENSBTAG00000050122,H2AC19,H4C14,H2AC18,H3C13,H2BC18,FCGR1A,ENSBTAG00000037565,MGC134040,U1
3	20779526	2.70e-05	2	BOA	Suggestive	rs136654750	missense ,downstream gene	0.14 ± 0.05	0.18 ± 0.04	0.06 ± 0.06	0.16 ± 0.05	H3C13,H2BC18	VPS45,OTUD7B,MTMR11,SF3B4,SV2A,BOLA1,H2AC20,H2AC21,ENSBTAG00000050122,H2AC19,H4C14,H2AC18,H3C13,H2BC18,FCGR1A,ENSBTAG00000037565,MGC134040,U1
3	20800434	2.70e-05	2	BOA	Suggestive	rs110316406	downstream gene	-0.06 ± 0.06	0.18 ± 0.04	0 ± 0.06	0.18 ± 0.04	FCGR1A	VPS45,OTUD7B,MTMR11,SF3B4,SV2A,BOLA1,H2AC20,H2AC21,ENSBTAG00000050122,H2AC19,H4C14,H2AC18,H3C13,H2BC18,FCGR1A,ENSBTAG00000037565,MGC134040,U1
3	20800526	2.70e-05	2	BOA	Suggestive	rs134268345	downstream gene	-0.06 ± 0.06	0.18 ± 0.04	0.01 ± 0.06	0.18 ± 0.04	FCGR1A	VPS45,OTUD7B,MTMR11,SF3B4,SV2A,BOLA1,H2AC20,H2AC21,ENSBTAG00000050122,H2AC19,H4C14,H2AC18,H3C13,H2BC18,FCGR1A,ENSBTAG00000037565,MGC134040,U1
3	20800622	2.70e-05	2	BOA	Suggestive	rs109444778	downstream gene	-0.06 ± 0.06	0.18 ± 0.04	0.01 ± 0.06	0.18 ± 0.04	FCGR1A	VPS45,OTUD7B,MTMR11,SF3B4,SV2A,BOLA1,H2AC20,H2AC21,ENSBTAG00000050122,H2AC19,H4C14,H2AC18,H3C13,H2BC18,FCGR1A,ENSBTAG00000037565,MGC134040,U1
3	20802245	2.70e-05	2	BOA	Suggestive	rs136820459	3 prime UTR ,downstream gene	0.14 ± 0.05	0.18 ± 0.04	0.06 ± 0.06	0.16 ± 0.05	FCGR1A	VPS45,OTUD7B,MTMR11,SF3B4,SV2A,BOLA1,H2AC20,H2AC21,ENSBTAG00000050122,H2AC19,H4C14,H2AC18,H3C13,H2BC18,FCGR1A,ENSBTAG00000037565,MGC134040,U1
3	20841126	2.70e-05	2	BOA	Suggestive	rs110861483	intron	0.05 ± 0.05	0.18 ± 0.04	0.05 ± 0.05	0.18 ± 0.04	ENSBTAG00000037565	OTUD7B,MTMR11,SF3B4,SV2A,BOLA1,H2AC20,H2AC21,ENSBTAG00000050122,H2AC19,H4C14,H2AC18,H3C13,H2BC18,FCGR1A,ENSBTAG00000037565,MGC134040,U1
3	20844880	2.70e-05	2	BOA	Suggestive	rs525866993	missense	0.32 ± 0.1	0.18 ± 0.04	0.15 ± 0.11	0.15 ± 0.05	ENSBTAG00000037565	OTUD7B,MTMR11,SF3B4,SV2A,BOLA1,H2AC20,H2AC21,ENSBTAG00000050122,H2AC19,H4C14,H2AC18,H3C13,H2BC18,FCGR1A,ENSBTAG00000037565,MGC134040,U1
3	20894994	2.70e-05	2	BOA	Suggestive	rs3423148821	intergenic	0.02 ± 0.05	0.18 ± 0.04	0.01 ± 0.05	0.18 ± 0.04	-	OTUD7B,MTMR11,SF3B4,SV2A,BOLA1,H2AC20,H2AC21,ENSBTAG00000050122,H2AC19,H4C14,H2AC18,H3C13,H2BC18,FCGR1A,ENSBTAG00000037565,MGC134040,U1
3	20906598	2.70e-05	2	BOA	Suggestive	rs135147325	intergenic	0.01 ± 0.05	0.18 ± 0.04	0 ± 0.05	0.18 ± 0.04	MGC134040	OTUD7B,MTMR11,SF3B4,SV2A,BOLA1,H2AC20,H2AC21,ENSBTAG00000050122,H2AC19,H4C14,H2AC18,H3C13,H2BC18,FCGR1A,ENSBTAG00000037565,MGC134040,U1
3	20915796	2.70e-05	2	BOA	Suggestive	rs136326019	3 prime UTR	0.13 ± 0.07	0.18 ± 0.04	0.04 ± 0.08	0.18 ± 0.05	MGC134040	OTUD7B,MTMR11,SF3B4,SV2A,BOLA1,H2AC20,H2AC21,ENSBTAG00000050122,H2AC19,H4C14,H2AC18,H3C13,H2BC18,FCGR1A,ENSBTAG00000037565,MGC134040,U1
3	20919227	2.70e-05	2	BOA	Suggestive	rs110982934	missense	0.19 ± 0.07	0.18 ± 0.04	0.1 ± 0.07	0.16 ± 0.05	MGC134040	MTMR11,SF3B4,SV2A,BOLA1,H2AC20,H2AC21,ENSBTAG00000050122,H2AC19,H4C14,H2AC18,H3C13,H2BC18,FCGR1A,ENSBTAG00000037565,MGC134040,U1
3	20924053	2.70e-05	2	BOA	Suggestive	rs133775958	splice donor region ,intron	-0.09 ± 0.08	0.18 ± 0.04	-0.02 ± 0.08	0.18 ± 0.04	MGC134040	MTMR11,SF3B4,SV2A,BOLA1,H2AC20,H2AC21,ENSBTAG00000050122,H2AC19,H4C14,H2AC18,H3C13,H2BC18,FCGR1A,ENSBTAG00000037565,MGC134040,U1
3	20924057	2.70e-05	2	BOA	Suggestive	rs109886681	missense ,splice region	-0.03 ± 0.05	0.18 ± 0.04	-0.06 ± 0.05	0.19 ± 0.04	MGC134040	MTMR11,SF3B4,SV2A,BOLA1,H2AC20,H2AC21,ENSBTAG00000050122,H2AC19,H4C14,H2AC18,H3C13,H2BC18,FCGR1A,ENSBTAG00000037565,MGC134040,U1
3	20924090	2.70e-05	2	BOA	Suggestive	rs110814533	missense	-0.09 ± 0.08	0.18 ± 0.04	-0.03 ± 0.08	0.18 ± 0.04	MGC134040	MTMR11,SF3B4,SV2A,BOLA1,H2AC20,H2AC21,ENSBTAG00000050122,H2AC19,H4C14,H2AC18,H3C13,H2BC18,FCGR1A,ENSBTAG00000037565,MGC134040,U1
3	21015390	2.49e-06	3	BOA	Suggestive	.	.	-0.02 ± 0.08	0.2 ± 0.04	0.03 ± 0.08	0.2 ± 0.04	U1	H4C14,H3C13,H2BC18,FCGR1A,ENSBTAG00000037565,MGC134040,U1,ENSBTAG00000048538,ENSBTAG00000053571
3	21144762	9.45e-06, 8.31e-06	3	BOA, Joint	Suggestive	rs29010510	downstream gene	0.12 ± 0.06	0.2 ± 0.04	0.08 ± 0.06	0.19 ± 0.04	U1	MGC134040,U1,ENSBTAG00000048538,ENSBTAG00000053571,HJV,TXNIP
3	21163145	2.55e-06, 7.42e-06	3	BOA, Joint	Suggestive	rs109428825	intergenic	-0.06 ± 0.05	0.21 ± 0.04	0.03 ± 0.05	0.22 ± 0.05	-	MGC134040,U1,ENSBTAG00000048538,ENSBTAG00000053571,HJV,TXNIP,POLR3GL
3	21201543	8.82e-06	2	BOA	Suggestive	.	.	-0.09 ± 0.05	0.19 ± 0.04	-0.06 ± 0.05	0.18 ± 0.04	-	U1,ENSBTAG00000048538,ENSBTAG00000053571,HJV,TXNIP,POLR3GL,ANKRD34A,RBM8A,GNRHR2
3	21234421	7.96e-06, 8.82e-06	1, 2	SNP, BOA	Suggestive	rs3423150227	intergenic	0.3 ± 0.07	0.19 ± 0.04	0.17 ± 0.1	0.11 ± 0.06	ENSBTAG00000053571	U1,ENSBTAG00000048538,ENSBTAG00000053571,HJV,TXNIP,POLR3GL,ANKRD34A,RBM8A,GNRHR2,PEX11B,ITGA10,ANKRD35
3	21368998	8.82e-06	2	BOA	Suggestive	rs434362523	missense	-0.08 ± 0.07	0.19 ± 0.04	-0.03 ± 0.07	0.18 ± 0.04	HJV	U1,ENSBTAG00000048538,ENSBTAG00000053571,HJV,TXNIP,POLR3GL,ANKRD34A,RBM8A,GNRHR2,PEX11B,ITGA10,ANKRD35,ENSBTAG00000052421,PIAS3,NUDT17,POLR3C,RNF115
3	21383804	8.82e-06	2	BOA	Suggestive	rs41257141	5 prime UTR	0.29 ± 0.07	0.19 ± 0.04	0.16 ± 0.09	0.12 ± 0.06	TXNIP	U1,ENSBTAG00000048538,ENSBTAG00000053571,HJV,TXNIP,POLR3GL,ANKRD34A,RBM8A,GNRHR2,PEX11B,ITGA10,ANKRD35,ENSBTAG00000052421,PIAS3,NUDT17,POLR3C,RNF115
3	21386308	8.82e-06	2	BOA	Suggestive	rs521182406	intron	0.18 ± 0.1	0.19 ± 0.04	-0.03 ± 0.11	0.19 ± 0.05	TXNIP	U1,ENSBTAG00000048538,ENSBTAG00000053571,HJV,TXNIP,POLR3GL,ANKRD34A,RBM8A,GNRHR2,PEX11B,ITGA10,ANKRD35,ENSBTAG00000052421,PIAS3,NUDT17,POLR3C,RNF115
3	21386358	4.98e-06, 3.27e-06, 8.82e-06	3, 1, 2	Joint, SNP, BOA	Suggestive	rs110315630	intron	0.33 ± 0.07	0.19 ± 0.04	0.21 ± 0.1	0.1 ± 0.06	TXNIP	U1,ENSBTAG00000048538,ENSBTAG00000053571,HJV,TXNIP,POLR3GL,ANKRD34A,RBM8A,GNRHR2,PEX11B,ITGA10,ANKRD35,ENSBTAG00000052421,PIAS3,NUDT17,POLR3C,RNF115
3	21398785	8.82e-06	2	BOA	Suggestive	rs133205621	downstream gene	0.24 ± 0.1	0.19 ± 0.04	0.1 ± 0.1	0.17 ± 0.05	POLR3GL	U1,ENSBTAG00000048538,ENSBTAG00000053571,HJV,TXNIP,POLR3GL,ANKRD34A,RBM8A,GNRHR2,PEX11B,ITGA10,ANKRD35,ENSBTAG00000052421,PIAS3,NUDT17,POLR3C,RNF115
3	21399045	6.97e-06, 8.82e-06	3, 2	Joint, BOA	Suggestive	rs134257873	intron	0.41 ± 0.11	0.19 ± 0.04	0.24 ± 0.12	0.15 ± 0.05	POLR3GL	U1,ENSBTAG00000048538,ENSBTAG00000053571,HJV,TXNIP,POLR3GL,ANKRD34A,RBM8A,GNRHR2,PEX11B,ITGA10,ANKRD35,ENSBTAG00000052421,PIAS3,NUDT17,POLR3C,RNF115
3	21417388	1.81e-06, 8.82e-06	3, 2	Joint, BOA	Suggestive	rs137593129	downstream gene ,upstream gene	0.34 ± 0.07	0.19 ± 0.04	0.27 ± 0.1	0.06 ± 0.07	ANKRD34A,RBM8A	ENSBTAG00000048538,ENSBTAG00000053571,U1,HJV,TXNIP,POLR3GL,ANKRD34A,RBM8A,GNRHR2,PEX11B,ITGA10,ANKRD35,ENSBTAG00000052421,PIAS3,NUDT17,POLR3C,RNF115
3	21441623	8.82e-06	2	BOA	Suggestive	rs132694008	intron	0.16 ± 0.05	0.19 ± 0.04	0.08 ± 0.06	0.16 ± 0.05	RBM8A,GNRHR2	ENSBTAG00000053571,U1,HJV,TXNIP,POLR3GL,ANKRD34A,RBM8A,GNRHR2,PEX11B,ITGA10,ANKRD35,ENSBTAG00000052421,PIAS3,NUDT17,POLR3C,RNF115,ENSBTAG00000053114,PDZK1
3	21442949	1.14e-06, 8.82e-06	3, 2	Joint, BOA	Suggestive	rs109382174	intron	0.35 ± 0.07	0.19 ± 0.04	0.29 ± 0.1	0.05 ± 0.07	RBM8A,GNRHR2	ENSBTAG00000053571,U1,HJV,TXNIP,POLR3GL,ANKRD34A,RBM8A,GNRHR2,PEX11B,ITGA10,ANKRD35,ENSBTAG00000052421,PIAS3,NUDT17,POLR3C,RNF115,ENSBTAG00000053114,PDZK1
3	21462508	8.82e-06	2	BOA	Suggestive	rs440481275	downstream gene ,splice region ,intron	-0.08 ± 0.07	0.19 ± 0.04	-0.02 ± 0.07	0.19 ± 0.04	GNRHR2,PEX11B,ITGA10	ENSBTAG00000053571,U1,HJV,TXNIP,POLR3GL,ANKRD34A,RBM8A,GNRHR2,PEX11B,ITGA10,ANKRD35,ENSBTAG00000052421,PIAS3,NUDT17,POLR3C,RNF115,ENSBTAG00000053114,PDZK1,GPR89A
3	21464925	8.82e-06	2	BOA	Suggestive	rs210434289	splice donor region ,intron	-0.08 ± 0.07	0.19 ± 0.04	-0.03 ± 0.07	0.18 ± 0.04	PEX11B,ITGA10	ENSBTAG00000053571,U1,HJV,TXNIP,POLR3GL,ANKRD34A,RBM8A,GNRHR2,PEX11B,ITGA10,ANKRD35,ENSBTAG00000052421,PIAS3,NUDT17,POLR3C,RNF115,ENSBTAG00000053114,PDZK1,GPR89A
3	21471710	8.82e-06	2	BOA	Suggestive	rs524174001	missense	0.32 ± 0.13	0.19 ± 0.04	0.1 ± 0.14	0.17 ± 0.05	ITGA10,ANKRD35	ENSBTAG00000053571,U1,HJV,TXNIP,POLR3GL,ANKRD34A,RBM8A,GNRHR2,PEX11B,ITGA10,ANKRD35,ENSBTAG00000052421,PIAS3,NUDT17,POLR3C,RNF115,ENSBTAG00000053114,PDZK1,GPR89A
3	21472576	8.82e-06	2	BOA	Suggestive	rs449725797	synonymous ,splice region	-0.08 ± 0.07	0.19 ± 0.04	-0.02 ± 0.07	0.18 ± 0.04	ITGA10,ANKRD35	ENSBTAG00000053571,U1,HJV,TXNIP,POLR3GL,ANKRD34A,RBM8A,GNRHR2,PEX11B,ITGA10,ANKRD35,ENSBTAG00000052421,PIAS3,NUDT17,POLR3C,RNF115,ENSBTAG00000053114,PDZK1,GPR89A
3	21473145	7.84e-06, 8.82e-06	3, 2	BOA	Suggestive	rs722408973	missense	-0.09 ± 0.25	0.19 ± 0.04	-0.15 ± 0.25	0.19 ± 0.04	ITGA10,ANKRD35	ENSBTAG00000053571,U1,HJV,TXNIP,POLR3GL,ANKRD34A,RBM8A,GNRHR2,PEX11B,ITGA10,ANKRD35,ENSBTAG00000052421,PIAS3,NUDT17,POLR3C,RNF115,ENSBTAG00000053114,PDZK1,GPR89A
3	21480933	8.82e-06	2	BOA	Suggestive	rs109716075	downstream gene ,upstream gene	-0.08 ± 0.06	0.19 ± 0.04	-0.02 ± 0.06	0.18 ± 0.04	ITGA10,ANKRD35	U1,HJV,TXNIP,POLR3GL,ANKRD34A,RBM8A,GNRHR2,PEX11B,ITGA10,ANKRD35,ENSBTAG00000052421,PIAS3,NUDT17,POLR3C,RNF115,ENSBTAG00000053114,PDZK1,GPR89A
3	21492560	8.82e-06	2	BOA	Suggestive	rs207992744	missense	0.28 ± 0.09	0.19 ± 0.04	0.06 ± 0.12	0.17 ± 0.05	ANKRD35,ENSBTAG00000052421	U1,HJV,TXNIP,POLR3GL,ANKRD34A,RBM8A,GNRHR2,PEX11B,ITGA10,ANKRD35,ENSBTAG00000052421,PIAS3,NUDT17,POLR3C,RNF115,ENSBTAG00000053114,PDZK1,GPR89A
3	21492814	8.82e-06	2	BOA	Suggestive	rs432888656	missense	-0.09 ± 0.07	0.19 ± 0.04	-0.04 ± 0.07	0.18 ± 0.04	ANKRD35,ENSBTAG00000052421	U1,HJV,TXNIP,POLR3GL,ANKRD34A,RBM8A,GNRHR2,PEX11B,ITGA10,ANKRD35,ENSBTAG00000052421,PIAS3,NUDT17,POLR3C,RNF115,ENSBTAG00000053114,PDZK1,GPR89A
3	21493205	8.82e-06	2	BOA	Suggestive	rs209878926	missense	0.24 ± 0.09	0.19 ± 0.04	-0.02 ± 0.11	0.19 ± 0.05	ANKRD35,ENSBTAG00000052421	U1,HJV,TXNIP,POLR3GL,ANKRD34A,RBM8A,GNRHR2,PEX11B,ITGA10,ANKRD35,ENSBTAG00000052421,PIAS3,NUDT17,POLR3C,RNF115,ENSBTAG00000053114,PDZK1,GPR89A
3	21509883	1.43e-05	2	BOA	Suggestive	rs432374558	missense ,downstream gene	-0.07 ± 0.07	0.18 ± 0.04	-0.02 ± 0.07	0.18 ± 0.04	ENSBTAG00000052421,PIAS3,NUDT17,POLR3C	U1,HJV,TXNIP,POLR3GL,ANKRD34A,RBM8A,GNRHR2,PEX11B,ITGA10,ANKRD35,ENSBTAG00000052421,PIAS3,NUDT17,POLR3C,RNF115,ENSBTAG00000053114,PDZK1,GPR89A,GJA8
3	21515589	9.63e-06	2	BOA	Suggestive	rs133030087	downstream gene ,missense ,splice region	0.12 ± 0.05	0.19 ± 0.04	0.05 ± 0.05	0.18 ± 0.05	PIAS3,NUDT17,POLR3C	U1,HJV,TXNIP,POLR3GL,ANKRD34A,RBM8A,GNRHR2,PEX11B,ITGA10,ANKRD35,ENSBTAG00000052421,PIAS3,NUDT17,POLR3C,RNF115,ENSBTAG00000053114,PDZK1,GPR89A,GJA8
3	21519929	1.70e-05	2	BOA	Suggestive	rs456886595	downstream gene ,upstream gene ,synonymous ,splice region	-0.03 ± 0.06	0.18 ± 0.04	0.01 ± 0.06	0.18 ± 0.04	PIAS3,NUDT17,POLR3C	U1,HJV,TXNIP,POLR3GL,ANKRD34A,RBM8A,GNRHR2,PEX11B,ITGA10,ANKRD35,ENSBTAG00000052421,PIAS3,NUDT17,POLR3C,RNF115,ENSBTAG00000053114,PDZK1,GPR89A,GJA8
3	21530686	2.78e-05	2	BOA	Suggestive	rs134421411	upstream gene ,missense	-0.05 ± 0.05	0.18 ± 0.04	-0.01 ± 0.05	0.17 ± 0.04	POLR3C,RNF115	U1,HJV,TXNIP,POLR3GL,ANKRD34A,RBM8A,GNRHR2,PEX11B,ITGA10,ANKRD35,ENSBTAG00000052421,PIAS3,NUDT17,POLR3C,RNF115,ENSBTAG00000053114,PDZK1,GPR89A,GJA8
3	22244077	9.27e-06	3	BOA	Suggestive	rs464190356	missense	0.06 ± 0.09	0.17 ± 0.04	-0.21 ± 0.11	0.22 ± 0.05	OR13L12	BCL9,OR13L2,OR13L12,ENSBTAG00000035013,ENSBTAG00000054541,U6,CHD1L,FMO5,ENSBTAG00000051677
3	22382100	4.53e-05	2	BOA	Suggestive	rs110789330	3 prime UTR	0.08 ± 0.06	0.17 ± 0.04	0.07 ± 0.06	0.17 ± 0.04	U6,CHD1L	OR13L2,OR13L12,ENSBTAG00000035013,ENSBTAG00000054541,U6,CHD1L,FMO5,ENSBTAG00000051677,PRKAB2,U1
3	26066448	1.94e-06	3	Joint	Suggestive	rs41658158	intron	0.19 ± 0.07	0.21 ± 0.05	0.22 ± 0.07	0.23 ± 0.05	VTCN1	MAN1A2,VTCN1,TRIM45,TTF2,CD101,7SK,PTGFRN
3	26161323	4.89e-05	2	BOA	Suggestive	rs447945492	missense	0.26 ± 0.08	0.21 ± 0.05	0.1 ± 0.1	0.18 ± 0.06	TTF2	VTCN1,TRIM45,TTF2,CD101,7SK,PTGFRN
3	26161437	3.38e-05	2	BOA	Suggestive	rs481517820	missense	0.25 ± 0.09	0.21 ± 0.05	0.1 ± 0.1	0.19 ± 0.06	TTF2	VTCN1,TRIM45,TTF2,CD101,7SK,PTGFRN
12	75287080	3.36e-06, 1.15e-06	3, 1	Joint, SNP	Suggestive	rs209244562	intron	0.41 ± 0.08	0.03 ± 0.05	0.42 ± 0.09	0.06 ± 0.05	FARP1	IPO5,FARP1,U6,STK24
18	56713940	9.22e-06	3	BOA	Suggestive	rs41894841	3 prime UTR	0 ± 0.05	0.16 ± 0.04	0.16 ± 0.06	0.24 ± 0.05	SYT3	MYH14,KCNC3,NAPSA,ENSBTAG00000048283,NR1H2,POLD1,SPIB,MYBPC2,GARIN5A,EMC10,ENSBTAG00000048515,JOSD2,LRRC4B,SYT3,C18H19orf81,SHANK1,CLEC11A,ACP4,C18H19orf48,ENSBTAG00000042784,ENSBTAG00000042742,ENSBTAG00000042613,SNORD88C,KLK1,KLK15,KLK4,KLK5,KLK6,KLK7
18	59880660	4.67e-05	2	BOA	Suggestive	rs471931439	intergenic	-0.01 ± 0.11	0.16 ± 0.04	-0.18 ± 0.12	0.19 ± 0.04	-	ENSBTAG00000054418,ENSBTAG00000054088,ENSBTAG00000025023,ENSBTAG00000045985,ENSBTAG00000051883,ENSBTAG00000004925,ENSBTAG00000055311,ZNF677,ENSBTAG00000053759,ENSBTAG00000047301
18	59880802	4.67e-05	2	BOA	Suggestive	rs443866345	intergenic	0.07 ± 0.06	0.16 ± 0.04	-0.17 ± 0.08	0.23 ± 0.05	-	ENSBTAG00000054418,ENSBTAG00000054088,ENSBTAG00000025023,ENSBTAG00000045985,ENSBTAG00000051883,ENSBTAG00000004925,ENSBTAG00000055311,ZNF677,ENSBTAG00000053759,ENSBTAG00000047301
18	59881029	4.67e-05	2	BOA	Suggestive	rs474166133	intergenic	0.07 ± 0.07	0.16 ± 0.04	-0.16 ± 0.08	0.22 ± 0.05	-	ENSBTAG00000054418,ENSBTAG00000054088,ENSBTAG00000025023,ENSBTAG00000045985,ENSBTAG00000051883,ENSBTAG00000004925,ENSBTAG00000055311,ZNF677,ENSBTAG00000053759,ENSBTAG00000047301
18	59881093	4.67e-05	2	BOA	Suggestive	rs459841614	intergenic	0.1 ± 0.06	0.16 ± 0.04	-0.2 ± 0.09	0.27 ± 0.06	-	ENSBTAG00000054418,ENSBTAG00000054088,ENSBTAG00000025023,ENSBTAG00000045985,ENSBTAG00000051883,ENSBTAG00000004925,ENSBTAG00000055311,ZNF677,ENSBTAG00000053759,ENSBTAG00000047301
18	59888142	4.67e-05	2	BOA	Suggestive	rs455338155	intergenic	0.11 ± 0.06	0.16 ± 0.04	-0.12 ± 0.09	0.22 ± 0.06	-	ENSBTAG00000054418,ENSBTAG00000054088,ENSBTAG00000025023,ENSBTAG00000045985,ENSBTAG00000051883,ENSBTAG00000004925,ENSBTAG00000055311,ZNF677,ENSBTAG00000053759,ENSBTAG00000047301
18	59888280	4.67e-05	2	BOA	Suggestive	rs451464016	intergenic	0.11 ± 0.06	0.16 ± 0.04	-0.12 ± 0.09	0.22 ± 0.06	-	ENSBTAG00000054418,ENSBTAG00000054088,ENSBTAG00000025023,ENSBTAG00000045985,ENSBTAG00000051883,ENSBTAG00000004925,ENSBTAG00000055311,ZNF677,ENSBTAG00000053759,ENSBTAG00000047301
18	59901794	4.67e-05	2	BOA	Suggestive	rs456825323	intergenic	0.11 ± 0.06	0.16 ± 0.04	-0.12 ± 0.09	0.22 ± 0.06	-	ENSBTAG00000054418,ENSBTAG00000054088,ENSBTAG00000025023,ENSBTAG00000045985,ENSBTAG00000051883,ENSBTAG00000004925,ENSBTAG00000055311,ZNF677,ENSBTAG00000053759,ENSBTAG00000047301
18	59901890	4.67e-05	2	BOA	Suggestive	rs442027868	intergenic	-0.01 ± 0.11	0.16 ± 0.04	-0.18 ± 0.12	0.19 ± 0.04	-	ENSBTAG00000054418,ENSBTAG00000054088,ENSBTAG00000025023,ENSBTAG00000045985,ENSBTAG00000051883,ENSBTAG00000004925,ENSBTAG00000055311,ZNF677,ENSBTAG00000053759,ENSBTAG00000047301
18	59902347	4.67e-05	2	BOA	Suggestive	rs43002392	intergenic	-0.02 ± 0.06	0.16 ± 0.04	0.05 ± 0.06	0.18 ± 0.04	-	ENSBTAG00000054418,ENSBTAG00000054088,ENSBTAG00000025023,ENSBTAG00000045985,ENSBTAG00000051883,ENSBTAG00000004925,ENSBTAG00000055311,ZNF677,ENSBTAG00000053759,ENSBTAG00000047301
18	59902357	4.67e-05	2	BOA	Suggestive	rs457786799	intergenic	-0.01 ± 0.11	0.16 ± 0.04	-0.19 ± 0.12	0.19 ± 0.04	-	ENSBTAG00000054418,ENSBTAG00000054088,ENSBTAG00000025023,ENSBTAG00000045985,ENSBTAG00000051883,ENSBTAG00000004925,ENSBTAG00000055311,ZNF677,ENSBTAG00000053759,ENSBTAG00000047301
18	59902499	4.67e-05	2	BOA	Suggestive	rs43002393	intergenic	-0.02 ± 0.06	0.16 ± 0.04	0.06 ± 0.06	0.18 ± 0.04	-	ENSBTAG00000054418,ENSBTAG00000054088,ENSBTAG00000025023,ENSBTAG00000045985,ENSBTAG00000051883,ENSBTAG00000004925,ENSBTAG00000055311,ZNF677,ENSBTAG00000053759,ENSBTAG00000047301
18	59923031	7.64e-06, 4.67e-05	3, 2	BOA	Suggestive	rs384134038	upstream gene	0.03 ± 0.07	0.16 ± 0.04	0.13 ± 0.07	0.19 ± 0.04	ENSBTAG00000054418,ENSBTAG00000054088	ENSBTAG00000054418,ENSBTAG00000054088,ENSBTAG00000025023,ENSBTAG00000045985,ENSBTAG00000051883,ENSBTAG00000004925,ENSBTAG00000055311,ZNF677,ENSBTAG00000053759,ENSBTAG00000047301,ENSBTAG00000030440
18	59935776	4.67e-05	2	BOA	Suggestive	rs380062070	intergenic	-0.03 ± 0.11	0.16 ± 0.04	0.02 ± 0.11	0.17 ± 0.04	ENSBTAG00000054088	ENSBTAG00000054418,ENSBTAG00000054088,ENSBTAG00000025023,ENSBTAG00000045985,ENSBTAG00000051883,ENSBTAG00000004925,ENSBTAG00000055311,ZNF677,ENSBTAG00000053759,ENSBTAG00000047301,ENSBTAG00000030440
18	59940775	4.67e-05	2	BOA	Suggestive	rs110532728	intergenic	0.02 ± 0.05	0.16 ± 0.04	0.01 ± 0.05	0.16 ± 0.04	ENSBTAG00000054088	ENSBTAG00000054418,ENSBTAG00000054088,ENSBTAG00000025023,ENSBTAG00000045985,ENSBTAG00000051883,ENSBTAG00000004925,ENSBTAG00000055311,ZNF677,ENSBTAG00000053759,ENSBTAG00000047301,ENSBTAG00000030440
18	59940784	4.67e-05	2	BOA	Suggestive	rs111021614	intergenic	0.01 ± 0.05	0.16 ± 0.04	0.01 ± 0.05	0.16 ± 0.04	ENSBTAG00000054088	ENSBTAG00000054418,ENSBTAG00000054088,ENSBTAG00000025023,ENSBTAG00000045985,ENSBTAG00000051883,ENSBTAG00000004925,ENSBTAG00000055311,ZNF677,ENSBTAG00000053759,ENSBTAG00000047301,ENSBTAG00000030440
18	59942782	4.67e-05	2	BOA	Suggestive	rs109554357	intergenic	0.01 ± 0.05	0.16 ± 0.04	0.01 ± 0.05	0.16 ± 0.04	ENSBTAG00000054088	ENSBTAG00000054418,ENSBTAG00000054088,ENSBTAG00000025023,ENSBTAG00000045985,ENSBTAG00000051883,ENSBTAG00000004925,ENSBTAG00000055311,ZNF677,ENSBTAG00000053759,ENSBTAG00000047301,ENSBTAG00000030440
18	59949465	4.67e-05	2	BOA	Suggestive	rs136929654	intergenic	0 ± 0.05	0.16 ± 0.04	0 ± 0.05	0.16 ± 0.04	ENSBTAG00000054088	ENSBTAG00000054418,ENSBTAG00000054088,ENSBTAG00000025023,ENSBTAG00000045985,ENSBTAG00000051883,ENSBTAG00000004925,ENSBTAG00000055311,ZNF677,ENSBTAG00000053759,ENSBTAG00000047301,ENSBTAG00000030440,ENSBTAG00000030444
18	59950365	4.67e-05	2	BOA	Suggestive	rs110761365	intergenic	0.02 ± 0.05	0.16 ± 0.04	0.02 ± 0.05	0.16 ± 0.04	ENSBTAG00000054088	ENSBTAG00000054418,ENSBTAG00000054088,ENSBTAG00000025023,ENSBTAG00000045985,ENSBTAG00000051883,ENSBTAG00000004925,ENSBTAG00000055311,ZNF677,ENSBTAG00000053759,ENSBTAG00000047301,ENSBTAG00000030440,ENSBTAG00000030444
18	59953467	4.67e-05	2	BOA	Suggestive	rs110889414	intergenic	-0.02 ± 0.05	0.16 ± 0.04	0.01 ± 0.05	0.17 ± 0.04	ENSBTAG00000054088,ENSBTAG00000025023	ENSBTAG00000054418,ENSBTAG00000054088,ENSBTAG00000025023,ENSBTAG00000045985,ENSBTAG00000051883,ENSBTAG00000004925,ENSBTAG00000055311,ZNF677,ENSBTAG00000053759,ENSBTAG00000047301,ENSBTAG00000030440,ENSBTAG00000030444
18	59967124	4.67e-05	2	BOA	Suggestive	rs136963780	upstream gene ,downstream gene	-0.07 ± 0.05	0.16 ± 0.04	0.01 ± 0.06	0.17 ± 0.04	ENSBTAG00000025023,ENSBTAG00000045985	ENSBTAG00000054418,ENSBTAG00000054088,ENSBTAG00000025023,ENSBTAG00000045985,ENSBTAG00000051883,ENSBTAG00000004925,ENSBTAG00000055311,ZNF677,ENSBTAG00000053759,ENSBTAG00000047301,ENSBTAG00000030440,ENSBTAG00000030444
18	61281386	5.79e-06	3	BOA	Suggestive	rs41672089	upstream gene	0 ± 0.05	0.13 ± 0.04	0.18 ± 0.06	0.22 ± 0.05	ENSBTAG00000054918,ENSBTAG00000013345	ENSBTAG00000014953,ENSBTAG00000000336,ENSBTAG00000009171,ENSBTAG00000015061,MGC138914,ENSBTAG00000054918,ENSBTAG00000013345,ENSBTAG00000009364,ENSBTAG00000015987,bta-mir-11977,ENSBTAG00000051856,ENSBTAG00000046961,ENSBTAG00000051149,ENSBTAG00000030416,ENSBTAG00000015139
19	59872022	3.91e-05	2	BOA	Suggestive	rs110209935	intergenic	-0.11 ± 0.05	0.19 ± 0.05	-0.05 ± 0.06	0.18 ± 0.05	-	Y_RNA
19	60025056	3.91e-05	2	BOA	Suggestive	rs41579750	intergenic	0.14 ± 0.06	0.19 ± 0.05	0.08 ± 0.06	0.17 ± 0.05	-	Y_RNA
19	60064100	3.91e-05	2	BOA	Suggestive	rs41640396	intergenic	-0.07 ± 0.05	0.19 ± 0.05	-0.02 ± 0.05	0.19 ± 0.05	-	Y_RNA
19	60129422	3.91e-05	2	BOA	Suggestive	rs133603257	intergenic	-0.11 ± 0.05	0.19 ± 0.05	-0.04 ± 0.05	0.18 ± 0.05	-	Y_RNA
19	60238517	5.21e-06, 3.91e-05	3, 2	Joint, BOA	Suggestive	rs109501962	intergenic	0.12 ± 0.05	0.19 ± 0.05	0.14 ± 0.05	0.21 ± 0.05	-	-
19	60345512	3.91e-05	2	BOA	Suggestive	rs109187252	intergenic	0.04 ± 0.06	0.19 ± 0.05	0.01 ± 0.06	0.19 ± 0.05	-	-
19	60440813	3.91e-05	2	BOA	Suggestive	rs110523614	intergenic	-0.03 ± 0.06	0.19 ± 0.05	-0.04 ± 0.06	0.19 ± 0.05	-	KCNJ2,KCNJ16
19	60480259	2.89e-06, 3.91e-05	3, 2	Joint, BOA	Suggestive	rs42785727	intergenic	-0.16 ± 0.05	0.19 ± 0.05	-0.15 ± 0.05	0.18 ± 0.05	-	KCNJ2,KCNJ16
19	60549895	3.91e-05	2	BOA	Suggestive	rs41614372	intergenic	0 ± 0.06	0.19 ± 0.05	0.05 ± 0.06	0.2 ± 0.05	-	KCNJ2,KCNJ16,ENSBTAG00000053428
19	60589379	3.91e-05	2	BOA	Suggestive	rs41924710	intergenic	-0.11 ± 0.05	0.19 ± 0.05	-0.05 ± 0.06	0.18 ± 0.05	-	KCNJ2,KCNJ16,ENSBTAG00000053428,ENSBTAG00000051979
19	60613332	3.91e-05	2	BOA	Suggestive	rs41924717	5 prime UTR	0.12 ± 0.06	0.19 ± 0.05	-0.02 ± 0.07	0.2 ± 0.06	KCNJ2	KCNJ2,KCNJ16,ENSBTAG00000053428,ENSBTAG00000051979
19	60628536	3.91e-05	2	BOA	Suggestive	rs110815204	intron	-0.13 ± 0.05	0.19 ± 0.05	-0.02 ± 0.06	0.18 ± 0.05	KCNJ2,KCNJ16	KCNJ2,KCNJ16,ENSBTAG00000053428,ENSBTAG00000051979
19	60649838	3.91e-05	2	BOA	Suggestive	rs134893035	intron ,3 prime UTR	0.13 ± 0.05	0.19 ± 0.05	0.03 ± 0.06	0.18 ± 0.05	KCNJ16	KCNJ2,KCNJ16,ENSBTAG00000053428,ENSBTAG00000051979
19	60650162	3.91e-05	2	BOA	Suggestive	rs456058192	missense ,synonymous	0.24 ± 0.06	0.19 ± 0.05	0.11 ± 0.1	0.13 ± 0.07	KCNJ16	KCNJ2,KCNJ16,ENSBTAG00000053428,ENSBTAG00000051979
19	60652122	3.91e-05	2	BOA	Suggestive	rs137274402	upstream gene ,5 prime UTR	-0.07 ± 0.05	0.19 ± 0.05	0.01 ± 0.05	0.19 ± 0.05	KCNJ16	KCNJ2,KCNJ16,ENSBTAG00000053428,ENSBTAG00000051979
19	60652126	3.91e-05	2	BOA	Suggestive	rs109418561	upstream gene ,5 prime UTR	-0.07 ± 0.05	0.19 ± 0.05	0.01 ± 0.05	0.19 ± 0.05	KCNJ16	KCNJ2,KCNJ16,ENSBTAG00000053428,ENSBTAG00000051979
19	60706505	3.91e-05	2	BOA	Suggestive	rs109382658	intergenic	-0.11 ± 0.05	0.19 ± 0.05	0 ± 0.06	0.19 ± 0.05	-	KCNJ2,KCNJ16,ENSBTAG00000053428,ENSBTAG00000051979
19	60743582	3.91e-05	2	BOA	Suggestive	rs109385633	intergenic	0.22 ± 0.07	0.19 ± 0.05	0.08 ± 0.09	0.15 ± 0.06	-	KCNJ2,KCNJ16,ENSBTAG00000053428,ENSBTAG00000051979,ENSBTAG00000049077
19	60849057	3.91e-05	2	BOA	Suggestive	rs109396134	intergenic	-0.04 ± 0.05	0.19 ± 0.05	0.04 ± 0.05	0.21 ± 0.05	-	KCNJ2,KCNJ16,ENSBTAG00000053428,ENSBTAG00000051979,ENSBTAG00000049077
19	60899756	3.91e-05	2	BOA	Suggestive	rs109108437	intergenic	-0.12 ± 0.05	0.19 ± 0.05	-0.02 ± 0.06	0.18 ± 0.05	-	KCNJ16,ENSBTAG00000053428,ENSBTAG00000051979,ENSBTAG00000049077,MAP2K6
19	60925295	3.91e-05	2	BOA	Suggestive	rs41640401	intergenic	-0.07 ± 0.06	0.19 ± 0.05	-0.06 ± 0.06	0.19 ± 0.05	-	ENSBTAG00000053428,ENSBTAG00000051979,ENSBTAG00000049077,MAP2K6
19	61099458	3.17e-05	2	BOA	Suggestive	rs134766975	intergenic	0.26 ± 0.07	0.19 ± 0.05	0.12 ± 0.09	0.15 ± 0.06	-	ENSBTAG00000049077,MAP2K6,ABCA5
19	61150370	1.87e-05	2	BOA	Suggestive	rs109813790	intron	-0.06 ± 0.05	0.19 ± 0.05	0.01 ± 0.06	0.19 ± 0.05	MAP2K6	ENSBTAG00000049077,MAP2K6,ABCA5,ENSBTAG00000049286,ABCA10
19	61170660	1.87e-05	2	BOA	Suggestive	rs41933143	intron ,upstream gene	-0.05 ± 0.06	0.19 ± 0.05	0 ± 0.06	0.19 ± 0.05	MAP2K6	ENSBTAG00000049077,MAP2K6,ABCA5,ENSBTAG00000049286,ABCA10
19	61170822	1.87e-05	2	BOA	Suggestive	rs209583156	intron ,upstream gene	0.18 ± 0.08	0.19 ± 0.05	-0.01 ± 0.1	0.19 ± 0.05	MAP2K6	ENSBTAG00000049077,MAP2K6,ABCA5,ENSBTAG00000049286,ABCA10
19	61206483	6.93e-06, 1.87e-05	3, 2	BOA	Suggestive	rs110257709	intron	-0.01 ± 0.05	0.19 ± 0.05	0.08 ± 0.06	0.22 ± 0.05	MAP2K6	ENSBTAG00000049077,MAP2K6,ABCA5,ENSBTAG00000049286,ABCA10,ABCA6
19	61228530	1.87e-05	2	BOA	Suggestive	rs41926145	intron	-0.06 ± 0.06	0.19 ± 0.05	0.01 ± 0.06	0.2 ± 0.05	MAP2K6	ENSBTAG00000049077,MAP2K6,ABCA5,ENSBTAG00000049286,ABCA10,ABCA6
19	61262186	1.87e-05	2	BOA	Suggestive	rs43709684	intergenic	0.19 ± 0.08	0.19 ± 0.05	0 ± 0.1	0.19 ± 0.06	-	ENSBTAG00000049077,MAP2K6,ABCA5,ENSBTAG00000049286,ABCA10,ABCA6,ABCA9
19	61296370	1.87e-05	2	BOA	Suggestive	rs208811398	missense	-0.08 ± 0.08	0.19 ± 0.05	-0.02 ± 0.08	0.19 ± 0.05	ABCA5	MAP2K6,ABCA5,ENSBTAG00000049286,ABCA10,ABCA6,ABCA9
19	61297154	1.87e-05	2	BOA	Suggestive	rs437654846	splice region ,intron ,splice polypyrimidine tract	-0.12 ± 0.08	0.19 ± 0.05	-0.06 ± 0.08	0.19 ± 0.05	ABCA5	MAP2K6,ABCA5,ENSBTAG00000049286,ABCA10,ABCA6,ABCA9
19	61316021	1.87e-05	2	BOA	Suggestive	rs41928049	missense	-0.1 ± 0.07	0.19 ± 0.05	-0.04 ± 0.07	0.19 ± 0.05	ABCA5	MAP2K6,ABCA5,ENSBTAG00000049286,ABCA10,ABCA6,ABCA9
19	61317279	1.87e-05	2	BOA	Suggestive	rs210761560	splice region ,intron	-0.07 ± 0.06	0.19 ± 0.05	-0.02 ± 0.06	0.19 ± 0.05	ABCA5	MAP2K6,ABCA5,ENSBTAG00000049286,ABCA10,ABCA6,ABCA9
19	61353943	1.87e-05	2	BOA	Suggestive	rs3423448968	upstream gene	-0.04 ± 0.05	0.19 ± 0.05	0.04 ± 0.05	0.21 ± 0.05	ENSBTAG00000049286	MAP2K6,ABCA5,ENSBTAG00000049286,ABCA10,ABCA6,ABCA9,ENSBTAG00000049330,MGC134105
19	61363319	1.87e-05	2	BOA	Suggestive	rs210707007	missense ,splice region	-0.19 ± 0.08	0.19 ± 0.05	-0.12 ± 0.08	0.18 ± 0.05	ENSBTAG00000049286	MAP2K6,ABCA5,ENSBTAG00000049286,ABCA10,ABCA6,ABCA9,ENSBTAG00000049330,MGC134105
19	61366080	1.87e-05	2	BOA	Suggestive	rs384704683	missense	-0.2 ± 0.09	0.19 ± 0.05	-0.12 ± 0.09	0.18 ± 0.05	ENSBTAG00000049286	MAP2K6,ABCA5,ENSBTAG00000049286,ABCA10,ABCA6,ABCA9,ENSBTAG00000049330,MGC134105
19	61368719	1.87e-05	2	BOA	Suggestive	rs110028251	downstream gene	0.01 ± 0.09	0.19 ± 0.05	0.05 ± 0.09	0.2 ± 0.05	ENSBTAG00000049286	MAP2K6,ABCA5,ENSBTAG00000049286,ABCA10,ABCA6,ABCA9,ENSBTAG00000049330,MGC134105
19	61371074	1.87e-05	2	BOA	Suggestive	rs478742638	downstream gene	0.2 ± 0.09	0.19 ± 0.05	0.03 ± 0.1	0.19 ± 0.05	ENSBTAG00000049286	MAP2K6,ABCA5,ENSBTAG00000049286,ABCA10,ABCA6,ABCA9,ENSBTAG00000049330,MGC134105
19	61371157	1.87e-05	2	BOA	Suggestive	rs526737030	downstream gene	0.21 ± 0.09	0.19 ± 0.05	0.05 ± 0.1	0.18 ± 0.05	ENSBTAG00000049286	MAP2K6,ABCA5,ENSBTAG00000049286,ABCA10,ABCA6,ABCA9,ENSBTAG00000049330,MGC134105
19	61371220	1.87e-05	2	BOA	Suggestive	rs447046272	intergenic	0.24 ± 0.06	0.19 ± 0.05	0 ± 0.12	0.19 ± 0.09	ENSBTAG00000049286	MAP2K6,ABCA5,ENSBTAG00000049286,ABCA10,ABCA6,ABCA9,ENSBTAG00000049330,MGC134105
19	61377538	1.87e-05	2	BOA	Suggestive	rs385253438	intergenic	0.18 ± 0.07	0.19 ± 0.05	-0.03 ± 0.09	0.2 ± 0.06	-	MAP2K6,ABCA5,ENSBTAG00000049286,ABCA10,ABCA6,ABCA9,ENSBTAG00000049330,MGC134105
19	61378096	1.87e-05	2	BOA	Suggestive	rs207705418	intergenic	0.18 ± 0.07	0.19 ± 0.05	-0.03 ± 0.09	0.2 ± 0.06	-	MAP2K6,ABCA5,ENSBTAG00000049286,ABCA10,ABCA6,ABCA9,ENSBTAG00000049330,MGC134105
19	61378111	1.87e-05	2	BOA	Suggestive	rs385438862	intergenic	0.18 ± 0.07	0.19 ± 0.05	-0.03 ± 0.09	0.2 ± 0.06	-	MAP2K6,ABCA5,ENSBTAG00000049286,ABCA10,ABCA6,ABCA9,ENSBTAG00000049330,MGC134105
19	61378956	1.87e-05	2	BOA	Suggestive	rs41574438	intergenic	-0.08 ± 0.08	0.19 ± 0.05	-0.03 ± 0.08	0.19 ± 0.05	-	MAP2K6,ABCA5,ENSBTAG00000049286,ABCA10,ABCA6,ABCA9,ENSBTAG00000049330,MGC134105
19	61383111	2.06e-05	2	BOA	Suggestive	rs478116706	intergenic	0.18 ± 0.09	0.19 ± 0.05	0.01 ± 0.1	0.19 ± 0.05	ABCA10	MAP2K6,ABCA5,ENSBTAG00000049286,ABCA10,ABCA6,ABCA9,ENSBTAG00000049330,MGC134105
19	61387218	2.20e-05	2	BOA	Suggestive	rs110235930	upstream gene	-0.18 ± 0.05	0.19 ± 0.05	-0.08 ± 0.06	0.15 ± 0.05	ABCA10	MAP2K6,ABCA5,ENSBTAG00000049286,ABCA10,ABCA6,ABCA9,ENSBTAG00000049330,MGC134105
19	61389831	2.22e-05	2	BOA	Suggestive	rs133554677	5 prime UTR	-0.18 ± 0.05	0.19 ± 0.05	-0.08 ± 0.06	0.15 ± 0.05	ABCA10	MAP2K6,ABCA5,ENSBTAG00000049286,ABCA10,ABCA6,ABCA9,ENSBTAG00000049330,MGC134105
19	61397632	2.42e-05	2	BOA	Suggestive	rs108999077	missense	-0.12 ± 0.05	0.19 ± 0.05	-0.02 ± 0.06	0.18 ± 0.05	ABCA10	MAP2K6,ABCA5,ENSBTAG00000049286,ABCA10,ABCA6,ABCA9,ENSBTAG00000049330,MGC134105
19	61397647	2.46e-05	2	BOA	Suggestive	rs110866238	missense	-0.11 ± 0.05	0.19 ± 0.05	-0.02 ± 0.06	0.18 ± 0.05	ABCA10	MAP2K6,ABCA5,ENSBTAG00000049286,ABCA10,ABCA6,ABCA9,ENSBTAG00000049330,MGC134105
19	61397797	2.46e-05	2	BOA	Suggestive	rs135985541	intron	-0.12 ± 0.05	0.19 ± 0.05	-0.02 ± 0.06	0.18 ± 0.05	ABCA10	MAP2K6,ABCA5,ENSBTAG00000049286,ABCA10,ABCA6,ABCA9,ENSBTAG00000049330,MGC134105
19	61400469	2.46e-05	2	BOA	Suggestive	rs137255281	missense	0.01 ± 0.05	0.19 ± 0.05	0.04 ± 0.05	0.19 ± 0.05	ABCA10	MAP2K6,ABCA5,ENSBTAG00000049286,ABCA10,ABCA6,ABCA9,ENSBTAG00000049330,MGC134105
19	61401264	2.46e-05	2	BOA	Suggestive	rs41930011	missense	-0.15 ± 0.05	0.19 ± 0.05	-0.09 ± 0.06	0.17 ± 0.05	ABCA10	MAP2K6,ABCA5,ENSBTAG00000049286,ABCA10,ABCA6,ABCA9,ENSBTAG00000049330,MGC134105
19	61403575	2.46e-05	2	BOA	Suggestive	rs41929982	splice donor region ,intron	0.06 ± 0.06	0.19 ± 0.05	0.02 ± 0.06	0.19 ± 0.05	ABCA10	MAP2K6,ABCA5,ENSBTAG00000049286,ABCA10,ABCA6,ABCA9,ENSBTAG00000049330,MGC134105
19	61404670	8.05e-06, 2.46e-05	3, 2	BOA	Suggestive	rs41929962	missense	-0.01 ± 0.05	0.19 ± 0.05	-0.08 ± 0.05	0.21 ± 0.05	ABCA10	MAP2K6,ABCA5,ENSBTAG00000049286,ABCA10,ABCA6,ABCA9,ENSBTAG00000049330,MGC134105
19	61409376	2.46e-05	2	BOA	Suggestive	rs109143502	downstream gene	0.09 ± 0.07	0.19 ± 0.05	0.12 ± 0.07	0.2 ± 0.05	ABCA10	MAP2K6,ABCA5,ENSBTAG00000049286,ABCA10,ABCA6,ABCA9,ENSBTAG00000049330,MGC134105,FAM20A
19	61409454	1.53e-06, 8.90e-06, 2.46e-05	3, 2	BOA, Joint	Suggestive	rs41929016	downstream gene	0.02 ± 0.05	0.19 ± 0.05	0.13 ± 0.06	0.24 ± 0.05	ABCA10	MAP2K6,ABCA5,ENSBTAG00000049286,ABCA10,ABCA6,ABCA9,ENSBTAG00000049330,MGC134105,FAM20A
19	61420292	9.22e-06, 2.46e-05	3, 2	BOA	Suggestive	rs41928129	upstream gene	0.01 ± 0.06	0.19 ± 0.05	0.09 ± 0.07	0.21 ± 0.05	ABCA6	MAP2K6,ABCA5,ENSBTAG00000049286,ABCA10,ABCA6,ABCA9,ENSBTAG00000049330,MGC134105,FAM20A
19	61420414	2.46e-05	2	BOA	Suggestive	rs137491930	upstream gene	-0.2 ± 0.05	0.19 ± 0.05	-0.09 ± 0.07	0.14 ± 0.06	ABCA6	MAP2K6,ABCA5,ENSBTAG00000049286,ABCA10,ABCA6,ABCA9,ENSBTAG00000049330,MGC134105,FAM20A
19	61423778	2.46e-05	2	BOA	Suggestive	rs435784491	missense	-0.07 ± 0.07	0.19 ± 0.05	-0.03 ± 0.07	0.19 ± 0.05	ABCA6	MAP2K6,ABCA5,ENSBTAG00000049286,ABCA10,ABCA6,ABCA9,ENSBTAG00000049330,MGC134105,FAM20A
19	61429524	2.46e-05	2	BOA	Suggestive	rs41930020	missense	-0.17 ± 0.06	0.19 ± 0.05	-0.1 ± 0.06	0.16 ± 0.05	ABCA6	MAP2K6,ABCA5,ENSBTAG00000049286,ABCA10,ABCA6,ABCA9,ENSBTAG00000049330,MGC134105,FAM20A
19	61437836	2.46e-05	2	BOA	Suggestive	rs210613712	missense	0.2 ± 0.06	0.19 ± 0.05	-0.08 ± 0.12	0.24 ± 0.08	ABCA6	MAP2K6,ABCA5,ENSBTAG00000049286,ABCA10,ABCA6,ABCA9,ENSBTAG00000049330,MGC134105,FAM20A
19	61439833	2.46e-05	2	BOA	Suggestive	rs718757425	missense ,intron	0.21 ± 0.06	0.19 ± 0.05	-0.06 ± 0.12	0.23 ± 0.08	ABCA6	MAP2K6,ABCA5,ENSBTAG00000049286,ABCA10,ABCA6,ABCA9,ENSBTAG00000049330,MGC134105,FAM20A
19	61452924	2.46e-05	2	BOA	Suggestive	rs29012397	intron	-0.1 ± 0.05	0.19 ± 0.05	-0.02 ± 0.06	0.18 ± 0.05	ABCA6	MAP2K6,ABCA5,ENSBTAG00000049286,ABCA10,ABCA6,ABCA9,ENSBTAG00000049330,MGC134105,FAM20A
19	61455343	2.46e-05	2	BOA	Suggestive	rs135320904	missense ,intron ,splice polypyrimidine tract	0.07 ± 0.15	0.19 ± 0.05	0.1 ± 0.15	0.19 ± 0.05	ABCA6	MAP2K6,ABCA5,ENSBTAG00000049286,ABCA10,ABCA6,ABCA9,ENSBTAG00000049330,MGC134105,FAM20A,PRKAR1A
19	61459018	2.46e-05	2	BOA	Suggestive	rs41930999	missense ,intron	-0.14 ± 0.08	0.19 ± 0.05	-0.07 ± 0.08	0.18 ± 0.05	ABCA6	MAP2K6,ABCA5,ENSBTAG00000049286,ABCA10,ABCA6,ABCA9,ENSBTAG00000049330,MGC134105,FAM20A,PRKAR1A
19	61459019	2.46e-05	2	BOA	Suggestive	rs41930998	missense ,intron	-0.1 ± 0.05	0.19 ± 0.05	-0.02 ± 0.06	0.18 ± 0.05	ABCA6	MAP2K6,ABCA5,ENSBTAG00000049286,ABCA10,ABCA6,ABCA9,ENSBTAG00000049330,MGC134105,FAM20A,PRKAR1A
19	61464104	2.46e-05	2	BOA	Suggestive	rs209521952	missense ,intron	0.2 ± 0.07	0.19 ± 0.05	-0.03 ± 0.11	0.21 ± 0.07	ABCA6	MAP2K6,ABCA5,ENSBTAG00000049286,ABCA10,ABCA6,ABCA9,ENSBTAG00000049330,MGC134105,FAM20A,PRKAR1A
19	61464164	2.46e-05	2	BOA	Suggestive	rs209930452	missense ,splice region ,intron	0.2 ± 0.07	0.19 ± 0.05	-0.04 ± 0.11	0.21 ± 0.07	ABCA6	MAP2K6,ABCA5,ENSBTAG00000049286,ABCA10,ABCA6,ABCA9,ENSBTAG00000049330,MGC134105,FAM20A,PRKAR1A
19	61467622	2.46e-05	2	BOA	Suggestive	rs207760297	intron ,missense	0.21 ± 0.07	0.19 ± 0.05	-0.02 ± 0.11	0.2 ± 0.07	ABCA6	MAP2K6,ABCA5,ENSBTAG00000049286,ABCA10,ABCA6,ABCA9,ENSBTAG00000049330,MGC134105,FAM20A,PRKAR1A
19	61475871	1.21e-05	2	BOA	Suggestive	rs133674952	splice region ,intron ,splice polypyrimidine tract	-0.04 ± 0.07	0.2 ± 0.05	0.03 ± 0.07	0.2 ± 0.05	ABCA6	MAP2K6,ABCA5,ENSBTAG00000049286,ABCA10,ABCA6,ABCA9,ENSBTAG00000049330,MGC134105,FAM20A,PRKAR1A
19	61476059	1.53e-05	2	BOA	Suggestive	rs41930956	splice donor region ,intron	-0.08 ± 0.05	0.2 ± 0.05	-0.04 ± 0.05	0.19 ± 0.05	ABCA6	MAP2K6,ABCA5,ENSBTAG00000049286,ABCA10,ABCA6,ABCA9,ENSBTAG00000049330,MGC134105,FAM20A,PRKAR1A
19	61488308	7.33e-06, 1.60e-05	3, 2	BOA	Suggestive	rs379421564	intergenic	-0.01 ± 0.06	0.2 ± 0.05	0.07 ± 0.06	0.21 ± 0.05	ABCA6,ABCA9	ABCA5,ENSBTAG00000049286,ABCA10,ABCA6,ABCA9,ENSBTAG00000049330,MGC134105,FAM20A,PRKAR1A
19	61495285	1.29e-05	2	BOA	Suggestive	rs135842082	splice region ,intron ,splice polypyrimidine tract	0.05 ± 0.15	0.2 ± 0.05	0.07 ± 0.15	0.2 ± 0.05	ABCA9	ABCA5,ENSBTAG00000049286,ABCA10,ABCA6,ABCA9,ENSBTAG00000049330,MGC134105,FAM20A,PRKAR1A
19	61496682	1.66e-05	2	BOA	Suggestive	rs109627057	missense	-0.13 ± 0.08	0.2 ± 0.05	-0.06 ± 0.08	0.19 ± 0.05	ABCA9	ABCA5,ENSBTAG00000049286,ABCA10,ABCA6,ABCA9,ENSBTAG00000049330,MGC134105,FAM20A,PRKAR1A
19	61498171	1.66e-05	2	BOA	Suggestive	rs381014813	missense	-0.09 ± 0.07	0.2 ± 0.05	-0.08 ± 0.07	0.19 ± 0.05	ABCA9	ABCA5,ENSBTAG00000049286,ABCA10,ABCA6,ABCA9,ENSBTAG00000049330,MGC134105,FAM20A,PRKAR1A
19	61502442	1.66e-05	2	BOA	Suggestive	rs41932260	intron	-0.14 ± 0.05	0.2 ± 0.05	-0.06 ± 0.06	0.18 ± 0.05	ABCA9	ABCA5,ENSBTAG00000049286,ABCA10,ABCA6,ABCA9,ENSBTAG00000049330,MGC134105,FAM20A,PRKAR1A
19	61502590	1.66e-05	2	BOA	Suggestive	rs110854625	missense	-0.09 ± 0.07	0.2 ± 0.05	-0.07 ± 0.07	0.19 ± 0.05	ABCA9	ABCA5,ENSBTAG00000049286,ABCA10,ABCA6,ABCA9,ENSBTAG00000049330,MGC134105,FAM20A,PRKAR1A,WIPI1
19	61506823	1.66e-05	2	BOA	Suggestive	rs41932268	missense	0 ± 0.05	0.2 ± 0.05	0.05 ± 0.05	0.2 ± 0.05	ABCA9	ABCA5,ENSBTAG00000049286,ABCA10,ABCA6,ABCA9,ENSBTAG00000049330,MGC134105,FAM20A,PRKAR1A,WIPI1
19	61512097	1.66e-05	2	BOA	Suggestive	rs472395538	missense	0.2 ± 0.06	0.2 ± 0.05	-0.1 ± 0.12	0.26 ± 0.08	ABCA9	ABCA5,ENSBTAG00000049286,ABCA10,ABCA6,ABCA9,ENSBTAG00000049330,MGC134105,FAM20A,PRKAR1A,WIPI1
19	61513837	1.66e-05	2	BOA	Suggestive	rs210600374	missense	0.2 ± 0.07	0.2 ± 0.05	-0.09 ± 0.12	0.25 ± 0.08	ABCA9	ABCA5,ENSBTAG00000049286,ABCA10,ABCA6,ABCA9,ENSBTAG00000049330,MGC134105,FAM20A,PRKAR1A,WIPI1
19	61525143	1.66e-05	2	BOA	Suggestive	rs41932325	missense	-0.01 ± 0.05	0.2 ± 0.05	0.02 ± 0.05	0.2 ± 0.05	ABCA9	ABCA5,ENSBTAG00000049286,ABCA10,ABCA6,ABCA9,ENSBTAG00000049330,MGC134105,FAM20A,PRKAR1A,WIPI1
19	61525228	1.66e-05	2	BOA	Suggestive	rs41932326	missense	-0.11 ± 0.05	0.2 ± 0.05	-0.02 ± 0.06	0.19 ± 0.05	ABCA9	ABCA5,ENSBTAG00000049286,ABCA10,ABCA6,ABCA9,ENSBTAG00000049330,MGC134105,FAM20A,PRKAR1A,WIPI1
19	61528855	1.66e-05	2	BOA	Suggestive	rs41933447	missense	-0.12 ± 0.05	0.2 ± 0.05	-0.06 ± 0.05	0.18 ± 0.05	ABCA9	ABCA5,ENSBTAG00000049286,ABCA10,ABCA6,ABCA9,ENSBTAG00000049330,MGC134105,FAM20A,PRKAR1A,WIPI1
19	61530801	1.66e-05	2	BOA	Suggestive	rs210670305	missense	-0.09 ± 0.09	0.2 ± 0.05	-0.06 ± 0.09	0.19 ± 0.05	ABCA9	ABCA5,ENSBTAG00000049286,ABCA10,ABCA6,ABCA9,ENSBTAG00000049330,MGC134105,FAM20A,PRKAR1A,WIPI1
19	61532389	3.24e-06, 1.66e-05	3, 2	BOA	Suggestive	rs210344739	missense	0.05 ± 0.06	0.2 ± 0.05	0.12 ± 0.06	0.22 ± 0.05	ABCA9	ABCA5,ENSBTAG00000049286,ABCA10,ABCA6,ABCA9,ENSBTAG00000049330,MGC134105,FAM20A,PRKAR1A,WIPI1,ARSG
19	61539720	1.66e-05	2	BOA	Suggestive	rs433456422	missense	0.09 ± 0.11	0.2 ± 0.05	0.13 ± 0.11	0.2 ± 0.05	ABCA9	ABCA5,ENSBTAG00000049286,ABCA10,ABCA6,ABCA9,ENSBTAG00000049330,MGC134105,FAM20A,PRKAR1A,WIPI1,ARSG
19	61541925	1.66e-05	2	BOA	Suggestive	rs41935544	downstream gene	0.06 ± 0.05	0.2 ± 0.05	0.04 ± 0.05	0.19 ± 0.05	ABCA9	ABCA5,ENSBTAG00000049286,ABCA10,ABCA6,ABCA9,ENSBTAG00000049330,MGC134105,FAM20A,PRKAR1A,WIPI1,ARSG
19	61543315	1.66e-05	2	BOA	Suggestive	rs41934420	downstream gene	0.06 ± 0.05	0.2 ± 0.05	0.05 ± 0.05	0.19 ± 0.05	ABCA9	ABCA5,ENSBTAG00000049286,ABCA10,ABCA6,ABCA9,ENSBTAG00000049330,MGC134105,FAM20A,PRKAR1A,WIPI1,ARSG
19	61565573	7.58e-06, 1.66e-05	3, 2	BOA	Suggestive	rs29020139	intergenic	0.01 ± 0.05	0.2 ± 0.05	0.06 ± 0.05	0.21 ± 0.05	-	ABCA5,ENSBTAG00000049286,ABCA10,ABCA6,ABCA9,ENSBTAG00000049330,MGC134105,FAM20A,PRKAR1A,WIPI1,ARSG
19	61615332	1.66e-05	2	BOA	Suggestive	rs208524872	downstream gene	-0.01 ± 0.07	0.2 ± 0.05	0.06 ± 0.07	0.2 ± 0.05	MGC134105	ENSBTAG00000049286,ABCA10,ABCA6,ABCA9,ENSBTAG00000049330,MGC134105,FAM20A,PRKAR1A,WIPI1,ARSG
19	61624827	1.66e-05	2	BOA	Suggestive	rs41640418	intergenic	-0.08 ± 0.05	0.2 ± 0.05	0.02 ± 0.06	0.2 ± 0.05	-	ABCA10,ABCA6,ABCA9,ENSBTAG00000049330,MGC134105,FAM20A,PRKAR1A,WIPI1,ARSG,SLC16A6
19	61692864	1.66e-05	2	BOA	Suggestive	rs385711775	splice donor region ,intron	0.29 ± 0.14	0.2 ± 0.05	0.28 ± 0.14	0.19 ± 0.05	FAM20A	ABCA6,ABCA9,ENSBTAG00000049330,MGC134105,FAM20A,PRKAR1A,WIPI1,ARSG,SLC16A6,AMZ2,5S_rRNA,ENSBTAG00000054453,GNA13
19	61698579	2.83e-06, 4.01e-06, 1.66e-05	3, 2	BOA, Joint	Suggestive	rs42969983	downstream gene	-0.09 ± 0.05	0.2 ± 0.05	-0.13 ± 0.05	0.22 ± 0.05	FAM20A,PRKAR1A	ABCA6,ABCA9,ENSBTAG00000049330,MGC134105,FAM20A,PRKAR1A,WIPI1,ARSG,SLC16A6,AMZ2,5S_rRNA,ENSBTAG00000054453,GNA13
19	61698789	2.83e-06, 4.84e-06, 1.66e-05	3, 2	BOA, Joint	Suggestive	rs42969982	downstream gene	-0.08 ± 0.05	0.2 ± 0.05	-0.12 ± 0.05	0.22 ± 0.05	FAM20A,PRKAR1A	ABCA6,ABCA9,ENSBTAG00000049330,MGC134105,FAM20A,PRKAR1A,WIPI1,ARSG,SLC16A6,AMZ2,5S_rRNA,ENSBTAG00000054453,GNA13
19	61782448	4.44e-05	2	BOA	Suggestive	rs211218613	3 prime UTR ,synonymous	-0.02 ± 0.08	0.18 ± 0.05	0.02 ± 0.08	0.19 ± 0.05	WIPI1,ARSG	ABCA9,ENSBTAG00000049330,MGC134105,FAM20A,PRKAR1A,WIPI1,ARSG,SLC16A6,AMZ2,5S_rRNA,ENSBTAG00000054453,GNA13,ENSBTAG00000054225,RGS9
19	62223173	4.30e-05	2	BOA	Suggestive	rs109934377	missense	0.02 ± 0.06	0.18 ± 0.04	0.08 ± 0.06	0.19 ± 0.04	AXIN2	ENSBTAG00000054225,RGS9,ENSBTAG00000051385,AXIN2,ENSBTAG00000054102,ENSBTAG00000050389,ENSBTAG00000051482
19	62280198	4.16e-05	2	BOA	Suggestive	rs3423095867	intergenic	0.17 ± 0.06	0.17 ± 0.04	0.04 ± 0.07	0.15 ± 0.05	ENSBTAG00000054102	RGS9,ENSBTAG00000051385,AXIN2,ENSBTAG00000054102,ENSBTAG00000050389,ENSBTAG00000051482
19	62292941	4.16e-05	2	BOA	Suggestive	rs3423453116	intergenic	0.21 ± 0.07	0.17 ± 0.04	0.01 ± 0.1	0.16 ± 0.06	ENSBTAG00000054102	ENSBTAG00000051385,AXIN2,ENSBTAG00000054102,ENSBTAG00000050389,ENSBTAG00000051482,CEP112
19	62308072	4.16e-05	2	BOA	Suggestive	rs434639978	missense	-0.21 ± 0.12	0.17 ± 0.04	-0.15 ± 0.12	0.16 ± 0.04	ENSBTAG00000050389	AXIN2,ENSBTAG00000054102,ENSBTAG00000050389,ENSBTAG00000051482,CEP112
19	62377743	4.16e-05	2	BOA	Suggestive	rs134244240	intergenic	0.22 ± 0.08	0.17 ± 0.04	0.05 ± 0.1	0.15 ± 0.05	-	AXIN2,ENSBTAG00000054102,ENSBTAG00000050389,ENSBTAG00000051482,CEP112,APOH
19	62459142	4.16e-05	2	BOA	Suggestive	rs379652843	intergenic	0.2 ± 0.13	0.17 ± 0.04	0.05 ± 0.13	0.16 ± 0.04	-	AXIN2,ENSBTAG00000054102,ENSBTAG00000050389,ENSBTAG00000051482,CEP112,APOH,PRKCA
19	62482461	4.16e-05	2	BOA	Suggestive	rs42700237	intergenic	0.14 ± 0.07	0.17 ± 0.04	-0.05 ± 0.09	0.19 ± 0.05	-	AXIN2,ENSBTAG00000054102,ENSBTAG00000050389,ENSBTAG00000051482,CEP112,APOH,PRKCA
19	62514612	4.16e-05	2	BOA	Suggestive	rs133021466	intergenic	-0.09 ± 0.06	0.17 ± 0.04	-0.02 ± 0.06	0.16 ± 0.04	-	ENSBTAG00000054102,ENSBTAG00000050389,ENSBTAG00000051482,CEP112,APOH,PRKCA
19	62519348	4.16e-05	2	BOA	Suggestive	rs109779383	intergenic	-0.12 ± 0.05	0.17 ± 0.04	-0.05 ± 0.06	0.15 ± 0.04	-	ENSBTAG00000054102,ENSBTAG00000050389,ENSBTAG00000051482,CEP112,APOH,PRKCA
19	62571769	4.16e-05	2	BOA	Suggestive	rs109749938	intron	-0.17 ± 0.05	0.17 ± 0.04	-0.04 ± 0.07	0.14 ± 0.05	CEP112	ENSBTAG00000050389,ENSBTAG00000051482,CEP112,APOH,PRKCA
19	62591128	4.16e-05	2	BOA	Suggestive	rs435922228	missense	0.2 ± 0.06	0.17 ± 0.04	-0.1 ± 0.13	0.22 ± 0.08	CEP112	ENSBTAG00000050389,ENSBTAG00000051482,CEP112,APOH,PRKCA
19	62614082	4.16e-05	2	BOA	Suggestive	rs446083367	missense	0.2 ± 0.06	0.17 ± 0.04	-0.09 ± 0.13	0.22 ± 0.08	APOH	ENSBTAG00000051482,CEP112,APOH,PRKCA,bta-mir-2284p
19	62789267	4.16e-05	2	BOA	Suggestive	rs133867649	intron	0.02 ± 0.05	0.17 ± 0.04	-0.05 ± 0.05	0.18 ± 0.04	PRKCA	CEP112,APOH,PRKCA,bta-mir-2284p,CACNG5,7SK
19	62876762	4.16e-05	2	BOA	Suggestive	rs134511272	intron	0.17 ± 0.07	0.17 ± 0.04	-0.08 ± 0.1	0.2 ± 0.06	PRKCA	PRKCA,bta-mir-2284p,CACNG5,7SK,ENSBTAG00000055036,CACNG4,CACNG1
19	62888362	4.16e-05	2	BOA	Suggestive	rs110787482	synonymous	-0.08 ± 0.06	0.17 ± 0.04	-0.01 ± 0.06	0.17 ± 0.04	PRKCA	PRKCA,bta-mir-2284p,CACNG5,7SK,ENSBTAG00000055036,CACNG4,CACNG1
19	62892591	4.16e-05	2	BOA	Suggestive	rs381033001	synonymous	-0.13 ± 0.09	0.17 ± 0.04	-0.07 ± 0.09	0.16 ± 0.04	PRKCA	PRKCA,bta-mir-2284p,CACNG5,7SK,ENSBTAG00000055036,CACNG4,CACNG1
19	62913996	4.16e-05	2	BOA	Suggestive	rs520977545	synonymous	0.19 ± 0.07	0.17 ± 0.04	-0.05 ± 0.1	0.19 ± 0.06	PRKCA	PRKCA,bta-mir-2284p,CACNG5,7SK,ENSBTAG00000055036,CACNG4,CACNG1,HELZ
19	62915220	4.16e-05	2	BOA	Suggestive	rs208254089	synonymous	-0.12 ± 0.06	0.17 ± 0.04	-0.07 ± 0.06	0.15 ± 0.04	PRKCA	PRKCA,bta-mir-2284p,CACNG5,7SK,ENSBTAG00000055036,CACNG4,CACNG1,HELZ
19	62915262	4.16e-05	2	BOA	Suggestive	rs109107492	synonymous	-0.09 ± 0.06	0.17 ± 0.04	-0.04 ± 0.07	0.16 ± 0.04	PRKCA	PRKCA,bta-mir-2284p,CACNG5,7SK,ENSBTAG00000055036,CACNG4,CACNG1,HELZ
19	62915638	4.16e-05	2	BOA	Suggestive	rs110000099	synonymous	-0.06 ± 0.05	0.17 ± 0.04	0.03 ± 0.06	0.18 ± 0.05	PRKCA	PRKCA,bta-mir-2284p,CACNG5,7SK,ENSBTAG00000055036,CACNG4,CACNG1,HELZ
19	62932835	4.16e-05	2	BOA	Suggestive	rs210842914	synonymous	0.14 ± 0.08	0.17 ± 0.04	0.18 ± 0.08	0.18 ± 0.04	PRKCA	PRKCA,bta-mir-2284p,CACNG5,7SK,ENSBTAG00000055036,CACNG4,CACNG1,HELZ
19	62938032	4.16e-05	2	BOA	Suggestive	rs524058304	synonymous	0.19 ± 0.07	0.17 ± 0.04	-0.05 ± 0.1	0.19 ± 0.06	PRKCA	PRKCA,bta-mir-2284p,CACNG5,7SK,ENSBTAG00000055036,CACNG4,CACNG1,HELZ
19	62947567	4.16e-05	2	BOA	Suggestive	rs109282926	intron	-0.11 ± 0.05	0.17 ± 0.04	-0.04 ± 0.06	0.16 ± 0.04	PRKCA	PRKCA,bta-mir-2284p,CACNG5,7SK,ENSBTAG00000055036,CACNG4,CACNG1,HELZ
19	63013172	4.16e-05	2	BOA	Suggestive	rs41923104	intron ,downstream gene	-0.12 ± 0.06	0.17 ± 0.04	-0.05 ± 0.06	0.16 ± 0.04	CACNG5,7SK	PRKCA,bta-mir-2284p,CACNG5,7SK,ENSBTAG00000055036,CACNG4,CACNG1,HELZ
19	63013941	4.16e-05	2	BOA	Suggestive	rs134554907	missense ,downstream gene	0.04 ± 0.05	0.17 ± 0.04	0.1 ± 0.06	0.19 ± 0.04	CACNG5,7SK	PRKCA,bta-mir-2284p,CACNG5,7SK,ENSBTAG00000055036,CACNG4,CACNG1,HELZ
19	63014916	4.16e-05	2	BOA	Suggestive	rs41923054	downstream gene	-0.15 ± 0.05	0.17 ± 0.04	-0.07 ± 0.06	0.14 ± 0.05	CACNG5,7SK	PRKCA,bta-mir-2284p,CACNG5,7SK,ENSBTAG00000055036,CACNG4,CACNG1,HELZ
19	63016013	4.16e-05	2	BOA	Suggestive	rs41923055	downstream gene	0.03 ± 0.06	0.17 ± 0.04	0.09 ± 0.06	0.18 ± 0.04	CACNG5,7SK	PRKCA,bta-mir-2284p,CACNG5,7SK,ENSBTAG00000055036,CACNG4,CACNG1,HELZ
19	63033921	4.16e-05	2	BOA	Suggestive	rs110384096	intergenic	0.2 ± 0.06	0.17 ± 0.04	0.03 ± 0.1	0.15 ± 0.07	-	PRKCA,bta-mir-2284p,CACNG5,7SK,ENSBTAG00000055036,CACNG4,CACNG1,HELZ
19	63109819	4.16e-05	2	BOA	Suggestive	rs109665266	synonymous ,splice region	-0.16 ± 0.06	0.17 ± 0.04	-0.1 ± 0.06	0.15 ± 0.04	CACNG4	PRKCA,CACNG5,7SK,ENSBTAG00000055036,CACNG4,CACNG1,HELZ
19	63113339	4.16e-05	2	BOA	Suggestive	rs109514077	3 prime UTR	-0.06 ± 0.05	0.17 ± 0.04	0 ± 0.05	0.17 ± 0.04	CACNG4	PRKCA,CACNG5,7SK,ENSBTAG00000055036,CACNG4,CACNG1,HELZ
19	63121410	4.16e-05	2	BOA	Suggestive	rs110820414	upstream gene	-0.07 ± 0.05	0.17 ± 0.04	0.01 ± 0.06	0.17 ± 0.04	CACNG4,CACNG1	PRKCA,CACNG5,7SK,ENSBTAG00000055036,CACNG4,CACNG1,HELZ
19	63147496	4.16e-05	2	BOA	Suggestive	rs385438323	downstream gene	-0.12 ± 0.06	0.17 ± 0.04	-0.05 ± 0.06	0.16 ± 0.04	HELZ	PRKCA,CACNG5,7SK,ENSBTAG00000055036,CACNG4,CACNG1,HELZ
19	63185570	4.16e-05	2	BOA	Suggestive	rs41638002	synonymous ,splice region	-0.03 ± 0.05	0.17 ± 0.04	-0.06 ± 0.05	0.17 ± 0.04	HELZ	PRKCA,CACNG5,7SK,ENSBTAG00000055036,CACNG4,CACNG1,HELZ
19	63209026	4.16e-05	2	BOA	Suggestive	rs110581317	splice region ,intron ,splice polypyrimidine tract	-0.12 ± 0.06	0.17 ± 0.04	-0.07 ± 0.06	0.16 ± 0.04	HELZ	PRKCA,CACNG5,7SK,ENSBTAG00000055036,CACNG4,CACNG1,HELZ,5S_rRNA
19	63211977	4.16e-05	2	BOA	Suggestive	rs110363708	intron	-0.15 ± 0.05	0.17 ± 0.04	-0.08 ± 0.06	0.15 ± 0.04	HELZ	PRKCA,CACNG5,7SK,ENSBTAG00000055036,CACNG4,CACNG1,HELZ,5S_rRNA
19	63222310	4.16e-05	2	BOA	Suggestive	rs136152684	intron	-0.16 ± 0.06	0.17 ± 0.04	-0.1 ± 0.07	0.15 ± 0.04	HELZ	CACNG5,7SK,ENSBTAG00000055036,CACNG4,CACNG1,HELZ,5S_rRNA
19	63227734	4.16e-05	2	BOA	Suggestive	rs109922350	intron	-0.06 ± 0.05	0.17 ± 0.04	-0.05 ± 0.05	0.16 ± 0.04	HELZ	CACNG5,7SK,ENSBTAG00000055036,CACNG4,CACNG1,HELZ,5S_rRNA
19	63238545	4.16e-05	2	BOA	Suggestive	rs479487774	intron	0.21 ± 0.06	0.17 ± 0.04	-0.01 ± 0.12	0.17 ± 0.08	HELZ	CACNG5,7SK,ENSBTAG00000055036,CACNG4,CACNG1,HELZ,5S_rRNA
19	63242483	4.16e-05	2	BOA	Suggestive	rs460049414	missense	0.22 ± 0.06	0.17 ± 0.04	0.02 ± 0.12	0.16 ± 0.08	HELZ	CACNG5,7SK,ENSBTAG00000055036,CACNG4,CACNG1,HELZ,5S_rRNA
19	63272003	4.16e-05	2	BOA	Suggestive	rs522209398	missense	0.22 ± 0.06	0.17 ± 0.04	0.01 ± 0.12	0.16 ± 0.08	HELZ	ENSBTAG00000055036,CACNG4,CACNG1,HELZ,5S_rRNA
19	63291606	4.16e-05	2	BOA	Suggestive	rs210761043	5 prime UTR	0.11 ± 0.08	0.17 ± 0.04	0.16 ± 0.08	0.18 ± 0.04	HELZ	ENSBTAG00000055036,CACNG4,CACNG1,HELZ,5S_rRNA
19	63317544	4.16e-05	2	BOA	Suggestive	rs110827301	intergenic	-0.05 ± 0.05	0.17 ± 0.04	0.03 ± 0.06	0.18 ± 0.04	-	CACNG4,CACNG1,HELZ,5S_rRNA
19	63367207	4.16e-05	2	BOA	Suggestive	rs109935872	intergenic	-0.09 ± 0.05	0.17 ± 0.04	0.01 ± 0.06	0.17 ± 0.05	-	CACNG1,HELZ,5S_rRNA
19	63394562	4.16e-05	2	BOA	Suggestive	rs110450928	intergenic	-0.04 ± 0.09	0.17 ± 0.04	0.01 ± 0.09	0.17 ± 0.04	-	HELZ,5S_rRNA
19	63432318	4.16e-05	2	BOA	Suggestive	rs383283494	upstream gene	-0.15 ± 0.05	0.17 ± 0.04	-0.08 ± 0.05	0.14 ± 0.05	5S_rRNA	HELZ,5S_rRNA
20	36018194	9.11e-06	3	Joint	Suggestive	rs41941595	missense	0.36 ± 0.1	0.13 ± 0.05	0.38 ± 0.1	0.15 ± 0.05	EGFLAM	LIFR,ENSBTAG00000052650,EGFLAM
20	37083508	4.90e-06, 1.33e-06	3, 1	Joint, SNP	Suggestive	rs379417962	missense	0.27 ± 0.06	0.13 ± 0.04	0.35 ± 0.1	-0.07 ± 0.06	CPLANE1	WDR70,NUP155,bta-mir-2360,CPLANE1,NIPBL,ENSBTAG00000050782
20	37085699	4.75e-06, 1.29e-06	3, 1	Joint, SNP	Suggestive	rs109762084	missense	0.27 ± 0.06	0.13 ± 0.04	0.36 ± 0.1	-0.07 ± 0.06	CPLANE1	WDR70,NUP155,bta-mir-2360,CPLANE1,NIPBL,ENSBTAG00000050782
20	38266273	4.58e-05	2	BOA	Suggestive	rs797662285	intron ,3 prime UTR	0.02 ± 0.15	0.19 ± 0.05	0.09 ± 0.15	0.2 ± 0.05	CAPSL	NADK2,SKP2,LMBRD2,UGT3A2,ENSBTAG00000050563,CAPSL,IL7R,SPEF2
20	38302608	4.58e-05	2	BOA	Suggestive	rs210388233	splice donor region ,intron	0.1 ± 0.13	0.19 ± 0.05	0.17 ± 0.13	0.2 ± 0.05	IL7R	SKP2,LMBRD2,UGT3A2,ENSBTAG00000050563,CAPSL,IL7R,SPEF2
20	38329242	4.58e-05	2	BOA	Suggestive	rs456109294	missense	0.27 ± 0.07	0.19 ± 0.05	0.16 ± 0.08	0.14 ± 0.05	IL7R	SKP2,LMBRD2,UGT3A2,ENSBTAG00000050563,CAPSL,IL7R,SPEF2
20	38340972	4.58e-05	2	BOA	Suggestive	rs42346515	intergenic	-0.05 ± 0.05	0.19 ± 0.05	-0.01 ± 0.05	0.19 ± 0.05	IL7R	LMBRD2,UGT3A2,ENSBTAG00000050563,CAPSL,IL7R,SPEF2
20	38377146	4.58e-05	2	BOA	Suggestive	rs109366914	missense	-0.13 ± 0.06	0.19 ± 0.05	-0.07 ± 0.06	0.18 ± 0.05	SPEF2	LMBRD2,UGT3A2,ENSBTAG00000050563,CAPSL,IL7R,SPEF2
20	38394740	4.58e-05	2	BOA	Suggestive	rs110096963	intron	-0.2 ± 0.05	0.19 ± 0.05	-0.14 ± 0.06	0.15 ± 0.05	SPEF2	UGT3A2,ENSBTAG00000050563,CAPSL,IL7R,SPEF2
20	38399973	1.93e-06, 4.58e-05	3, 2	Joint, BOA	Suggestive	rs135301039	missense ,intron	0.31 ± 0.06	0.19 ± 0.05	0.27 ± 0.09	0.05 ± 0.07	SPEF2	UGT3A2,ENSBTAG00000050563,CAPSL,IL7R,SPEF2
20	38418606	2.72e-06, 5.12e-06, 4.58e-05	3, 1, 2	Joint, SNP, BOA	Suggestive	rs42346518	intron	-0.25 ± 0.05	0.19 ± 0.05	-0.18 ± 0.06	0.12 ± 0.05	SPEF2	UGT3A2,ENSBTAG00000050563,CAPSL,IL7R,SPEF2
20	38440281	4.58e-05	2	BOA	Suggestive	rs464154655	missense	0.01 ± 0.09	0.19 ± 0.05	-0.12 ± 0.09	0.21 ± 0.05	SPEF2	UGT3A2,ENSBTAG00000050563,CAPSL,IL7R,SPEF2
20	38440289	1.29e-06, 2.07e-06, 4.58e-05	3, 1, 2	Joint, SNP, BOA	Suggestive	rs42543298	missense	-0.26 ± 0.05	0.19 ± 0.05	-0.2 ± 0.06	0.11 ± 0.05	SPEF2	UGT3A2,ENSBTAG00000050563,CAPSL,IL7R,SPEF2
20	38449891	4.58e-05	2	BOA	Suggestive	rs42543839	synonymous ,missense	-0.06 ± 0.09	0.19 ± 0.05	0 ± 0.1	0.19 ± 0.05	SPEF2	UGT3A2,ENSBTAG00000050563,CAPSL,IL7R,SPEF2
20	38452484	4.58e-05	2	BOA	Suggestive	rs42543838	intron	0.03 ± 0.05	0.19 ± 0.05	0.04 ± 0.05	0.2 ± 0.05	SPEF2	UGT3A2,ENSBTAG00000050563,CAPSL,IL7R,SPEF2
20	38475320	4.58e-05	2	BOA	Suggestive	rs211105984	intron ,missense	-0.06 ± 0.11	0.19 ± 0.05	0.01 ± 0.11	0.19 ± 0.05	SPEF2	UGT3A2,ENSBTAG00000050563,CAPSL,IL7R,SPEF2
20	38490125	4.58e-05	2	BOA	Suggestive	rs441393853	missense	0.28 ± 0.09	0.19 ± 0.05	0.16 ± 0.1	0.15 ± 0.05	SPEF2	CAPSL,IL7R,SPEF2
20	38490201	4.58e-05	2	BOA	Suggestive	rs718524261	missense	0.28 ± 0.09	0.19 ± 0.05	0.16 ± 0.1	0.16 ± 0.05	SPEF2	CAPSL,IL7R,SPEF2
20	38726137	4.58e-05	2	BOA	Suggestive	rs42322629	intergenic	0.02 ± 0.06	0.19 ± 0.05	0.09 ± 0.06	0.21 ± 0.05	-	SPEF2,PRLR
20	38780303	4.58e-05	2	BOA	Suggestive	rs42322616	intergenic	0.19 ± 0.05	0.19 ± 0.05	0.12 ± 0.06	0.15 ± 0.05	-	SPEF2,PRLR
20	38857092	4.58e-05	2	BOA	Suggestive	rs41624691	intergenic	0.23 ± 0.08	0.19 ± 0.05	0.15 ± 0.08	0.16 ± 0.05	-	PRLR
20	38924637	4.58e-05	2	BOA	Suggestive	rs42552358	intergenic	-0.18 ± 0.05	0.19 ± 0.05	-0.1 ± 0.06	0.16 ± 0.05	-	PRLR,AGXT2
20	39077999	3.56e-06, 4.58e-05	3, 2	SNP, BOA	Suggestive	rs135164815	missense	-0.32 ± 0.05	0.19 ± 0.05	-0.32 ± 0.07	0 ± 0.06	PRLR	PRLR,AGXT2,DNAJC21,BRIX1,RAD1,TTC23L,U1,RAI14
20	39078011	4.58e-05	2	BOA	Suggestive	rs207921273	missense	-0.09 ± 0.11	0.19 ± 0.05	-0.03 ± 0.11	0.19 ± 0.05	PRLR	PRLR,AGXT2,DNAJC21,BRIX1,RAD1,TTC23L,U1,RAI14
20	39088930	3.29e-05	2	BOA	Suggestive	rs109473915	intron	-0.1 ± 0.05	0.2 ± 0.05	-0.12 ± 0.05	0.21 ± 0.05	PRLR	PRLR,AGXT2,DNAJC21,BRIX1,RAD1,TTC23L,U1,RAI14
20	39094980	2.72e-05	2	BOA	Suggestive	rs109428015	missense	-0.15 ± 0.08	0.2 ± 0.05	-0.11 ± 0.08	0.19 ± 0.05	PRLR	PRLR,AGXT2,DNAJC21,BRIX1,RAD1,TTC23L,U1,RAI14
20	39098964	3.97e-05	2	BOA	Suggestive	rs442785003	missense ,3 prime UTR	-0.11 ± 0.09	0.2 ± 0.05	-0.37 ± 0.1	0.29 ± 0.05	PRLR	PRLR,AGXT2,DNAJC21,BRIX1,RAD1,TTC23L,U1,RAI14
20	39127730	2.44e-06	3	BOA	Suggestive	rs434524775	missense	0.02 ± 0.08	0.19 ± 0.05	-0.25 ± 0.1	0.28 ± 0.06	AGXT2	PRLR,AGXT2,DNAJC21,BRIX1,RAD1,TTC23L,U1,RAI14
20	39188793	8.58e-06	3	Joint	Suggestive	rs134538752	splice region ,intron	0.26 ± 0.06	0.19 ± 0.05	0.19 ± 0.07	0.14 ± 0.05	DNAJC21	PRLR,AGXT2,DNAJC21,BRIX1,RAD1,TTC23L,U1,RAI14
20	39238537	1.34e-06	3	Joint	Suggestive	rs109089911	downstream gene	0.18 ± 0.05	0.19 ± 0.05	0.17 ± 0.05	0.18 ± 0.05	BRIX1,RAD1	PRLR,AGXT2,DNAJC21,BRIX1,RAD1,TTC23L,U1,RAI14
20	39282534	1.40e-06, 8.66e-06	3	BOA, Joint	Suggestive	rs384216981	missense	0.01 ± 0.08	0.19 ± 0.05	-0.27 ± 0.1	0.29 ± 0.06	TTC23L	PRLR,AGXT2,DNAJC21,BRIX1,RAD1,TTC23L,U1,RAI14
20	39282643	3.56e-06	3	Joint	Suggestive	rs382225033	intron ,splice polypyrimidine tract	0 ± 0.08	0.19 ± 0.05	-0.3 ± 0.1	0.3 ± 0.06	TTC23L	PRLR,AGXT2,DNAJC21,BRIX1,RAD1,TTC23L,U1,RAI14
20	39282650	3.56e-06	3	Joint	Suggestive	rs380448974	intron	0 ± 0.08	0.19 ± 0.05	-0.3 ± 0.1	0.3 ± 0.06	TTC23L	PRLR,AGXT2,DNAJC21,BRIX1,RAD1,TTC23L,U1,RAI14
20	39282667	3.67e-06	3	Joint	Suggestive	rs439671213	intron	0 ± 0.08	0.19 ± 0.05	-0.3 ± 0.1	0.3 ± 0.06	TTC23L	PRLR,AGXT2,DNAJC21,BRIX1,RAD1,TTC23L,U1,RAI14
20	39286431	3.79e-06	3	Joint	Suggestive	rs380036567	intron	0 ± 0.08	0.19 ± 0.05	-0.3 ± 0.1	0.3 ± 0.06	TTC23L,U1	PRLR,AGXT2,DNAJC21,BRIX1,RAD1,TTC23L,U1,RAI14
20	39295859	1.05e-06, 2.90e-05	3, 2	Joint, BOA	Suggestive	rs460106737	upstream gene ,missense	0 ± 0.08	0.2 ± 0.05	-0.3 ± 0.1	0.32 ± 0.06	TTC23L,U1	PRLR,AGXT2,DNAJC21,BRIX1,RAD1,TTC23L,U1,RAI14
20	39311943	2.97e-06, 2.80e-05	1, 2	SNP, BOA	Suggestive	rs41612542	downstream gene	0.24 ± 0.05	0.21 ± 0.05	0.23 ± 0.05	0.19 ± 0.05	TTC23L,RAI14	PRLR,AGXT2,DNAJC21,BRIX1,RAD1,TTC23L,U1,RAI14
20	39313483	3.96e-06, 2.80e-05	1, 2	SNP, BOA	Suggestive	rs42759410	downstream gene	0.24 ± 0.05	0.21 ± 0.05	0.23 ± 0.05	0.19 ± 0.05	TTC23L,RAI14	PRLR,AGXT2,DNAJC21,BRIX1,RAD1,TTC23L,U1,RAI14
20	39313493	2.97e-06	1	SNP	Suggestive	rs42759411	downstream gene	0.24 ± 0.05	0.19 ± 0.05	0.23 ± 0.05	0.17 ± 0.05	TTC23L,RAI14	PRLR,AGXT2,DNAJC21,BRIX1,RAD1,TTC23L,U1,RAI14
20	39319659	4.87e-06, 1.52e-05	3, 2	Joint, BOA	Suggestive	rs210045843	missense	0.22 ± 0.07	0.22 ± 0.05	0.17 ± 0.07	0.2 ± 0.05	RAI14	PRLR,AGXT2,DNAJC21,BRIX1,RAD1,TTC23L,U1,RAI14
20	39331719	1.52e-05	2	BOA	Suggestive	rs378561231	missense	0.34 ± 0.1	0.22 ± 0.05	0.2 ± 0.11	0.18 ± 0.06	RAI14	PRLR,AGXT2,DNAJC21,BRIX1,RAD1,TTC23L,U1,RAI14
20	39383171	1.52e-05	2	BOA	Suggestive	rs110350679	intron	0.14 ± 0.05	0.22 ± 0.05	0.04 ± 0.06	0.2 ± 0.06	RAI14	AGXT2,DNAJC21,BRIX1,RAD1,TTC23L,U1,RAI14
20	39445232	5.40e-06, 1.52e-05	3, 2	BOA	Suggestive	rs42670220	intron	0.01 ± 0.05	0.22 ± 0.05	0.07 ± 0.05	0.24 ± 0.05	RAI14	DNAJC21,BRIX1,RAD1,TTC23L,U1,RAI14
20	39570405	1.52e-05	2	BOA	Suggestive	rs41946055	intergenic	0.05 ± 0.05	0.22 ± 0.05	-0.05 ± 0.06	0.24 ± 0.05	-	RAI14,C1QTNF3,U6,AMACR,SLC45A2
20	39652634	1.52e-05	2	BOA	Suggestive	rs108956119	intergenic	-0.02 ± 0.06	0.22 ± 0.05	0.04 ± 0.06	0.23 ± 0.05	-	RAI14,C1QTNF3,U6,AMACR,SLC45A2,RXFP3,ADAMTS12
20	39687381	7.78e-06, 1.52e-05	3, 2	BOA	Suggestive	rs41575911	intergenic	0.05 ± 0.07	0.22 ± 0.05	0.09 ± 0.07	0.23 ± 0.05	-	RAI14,C1QTNF3,U6,AMACR,SLC45A2,RXFP3,ADAMTS12
20	39745073	7.29e-06, 1.52e-05	3, 2	BOA	Suggestive	rs133482908	intron ,non coding transcript exon	0.01 ± 0.06	0.22 ± 0.05	0.07 ± 0.06	0.23 ± 0.05	C1QTNF3,U6	C1QTNF3,U6,AMACR,SLC45A2,RXFP3,ADAMTS12
20	39748050	1.52e-05	2	BOA	Suggestive	rs109058375	intron ,upstream gene	-0.1 ± 0.05	0.22 ± 0.05	-0.1 ± 0.05	0.22 ± 0.05	C1QTNF3,U6	C1QTNF3,U6,AMACR,SLC45A2,RXFP3,ADAMTS12
20	39751143	5.64e-06, 1.52e-05	3, 2	Joint, BOA	Suggestive	rs110216226	3 prime UTR	0.15 ± 0.05	0.22 ± 0.05	0.13 ± 0.05	0.21 ± 0.05	C1QTNF3,U6	C1QTNF3,U6,AMACR,SLC45A2,RXFP3,ADAMTS12
20	39751441	3.78e-06, 1.52e-05	3, 2	Joint, BOA	Suggestive	rs110641552	3 prime UTR	0.15 ± 0.05	0.22 ± 0.05	0.13 ± 0.05	0.21 ± 0.05	C1QTNF3,U6	C1QTNF3,U6,AMACR,SLC45A2,RXFP3,ADAMTS12
20	39780431	1.52e-05	2	BOA	Suggestive	rs797325269	missense	0.05 ± 0.15	0.22 ± 0.05	0.12 ± 0.15	0.22 ± 0.05	AMACR,SLC45A2	C1QTNF3,U6,AMACR,SLC45A2,RXFP3,ADAMTS12
20	39780607	1.52e-05	2	BOA	Suggestive	rs211669223	missense	-0.03 ± 0.12	0.22 ± 0.05	0.04 ± 0.12	0.22 ± 0.05	AMACR,SLC45A2	C1QTNF3,U6,AMACR,SLC45A2,RXFP3,ADAMTS12
20	39780933	6.34e-06, 3.12e-06, 1.52e-05	3, 2	BOA, Joint	Suggestive	rs378341595	3 prime UTR	-0.12 ± 0.06	0.22 ± 0.05	-0.14 ± 0.06	0.23 ± 0.05	AMACR,SLC45A2	C1QTNF3,U6,AMACR,SLC45A2,RXFP3,ADAMTS12
20	39792306	1.52e-05	2	BOA	Suggestive	rs134604394	missense	0.13 ± 0.06	0.22 ± 0.05	0.1 ± 0.06	0.21 ± 0.05	SLC45A2	C1QTNF3,U6,AMACR,SLC45A2,RXFP3,ADAMTS12
20	39810901	1.51e-06, 6.02e-06, 1.52e-05	3, 2	BOA, Joint	Suggestive	rs378039235	missense	-0.05 ± 0.05	0.22 ± 0.05	-0.12 ± 0.05	0.26 ± 0.05	SLC45A2	C1QTNF3,U6,AMACR,SLC45A2,RXFP3,ADAMTS12
20	39815312	2.28e-06, 1.52e-05	3, 2	BOA	Suggestive	rs210282091	missense	-0.05 ± 0.06	0.22 ± 0.05	-0.14 ± 0.07	0.25 ± 0.05	SLC45A2	C1QTNF3,U6,AMACR,SLC45A2,RXFP3,ADAMTS12
20	39827944	1.52e-05	2	BOA	Suggestive	rs210517606	3 prime UTR	0.06 ± 0.11	0.22 ± 0.05	0.11 ± 0.11	0.23 ± 0.05	SLC45A2,RXFP3	C1QTNF3,U6,AMACR,SLC45A2,RXFP3,ADAMTS12
20	39828940	1.41e-06, 3.72e-06, 1.52e-05	3, 2	BOA, Joint	Suggestive	rs41606322	downstream gene	-0.07 ± 0.05	0.22 ± 0.05	-0.14 ± 0.05	0.25 ± 0.05	SLC45A2,RXFP3	C1QTNF3,U6,AMACR,SLC45A2,RXFP3,ADAMTS12
20	39835150	1.52e-05	2	BOA	Suggestive	rs41946098	downstream gene	0.1 ± 0.06	0.22 ± 0.05	0.07 ± 0.06	0.21 ± 0.05	SLC45A2,RXFP3	C1QTNF3,U6,AMACR,SLC45A2,RXFP3,ADAMTS12
20	39835813	1.52e-05	2	BOA	Suggestive	rs41946105	downstream gene	-0.06 ± 0.07	0.22 ± 0.05	0 ± 0.07	0.22 ± 0.05	SLC45A2,RXFP3	C1QTNF3,U6,AMACR,SLC45A2,RXFP3,ADAMTS12
20	39836508	1.44e-05	2	BOA	Suggestive	rs41946110	missense	-0.12 ± 0.07	0.22 ± 0.05	-0.04 ± 0.08	0.21 ± 0.05	SLC45A2,RXFP3	C1QTNF3,U6,AMACR,SLC45A2,RXFP3,ADAMTS12
20	39836644	1.52e-05	2	BOA	Suggestive	rs41946111	missense	0.12 ± 0.06	0.22 ± 0.05	0.08 ± 0.06	0.21 ± 0.05	SLC45A2,RXFP3	C1QTNF3,U6,AMACR,SLC45A2,RXFP3,ADAMTS12
20	39886602	1.99e-06	1	SNP	Suggestive	rs207831562	missense	0.34 ± 0.07	0.25 ± 0.05	0.24 ± 0.08	0.17 ± 0.06	ADAMTS12	C1QTNF3,U6,AMACR,SLC45A2,RXFP3,ADAMTS12
20	39910970	2.30e-06, 7.49e-06	3	BOA, Joint	Suggestive	rs110201922	intron	-0.06 ± 0.05	0.25 ± 0.05	0.06 ± 0.06	0.28 ± 0.06	ADAMTS12	C1QTNF3,U6,AMACR,SLC45A2,RXFP3,ADAMTS12
20	39996191	3.10e-06	3	Joint	Suggestive	rs110365251	intron	-0.04 ± 0.05	0.27 ± 0.05	0.04 ± 0.06	0.28 ± 0.06	ADAMTS12	C1QTNF3,AMACR,SLC45A2,RXFP3,ADAMTS12
20	40000115	3.71e-06	3	Joint	Suggestive	rs135949269	intron	-0.05 ± 0.06	0.27 ± 0.05	0.02 ± 0.06	0.27 ± 0.06	ADAMTS12	C1QTNF3,AMACR,SLC45A2,RXFP3,ADAMTS12
20	40000232	3.70e-06	3	Joint	Suggestive	rs137643680	intron	-0.05 ± 0.06	0.27 ± 0.05	0.02 ± 0.06	0.27 ± 0.06	ADAMTS12	C1QTNF3,AMACR,SLC45A2,RXFP3,ADAMTS12
20	40000254	3.68e-06	3	Joint	Suggestive	rs133134487	intron	-0.05 ± 0.06	0.27 ± 0.05	0.02 ± 0.06	0.27 ± 0.06	ADAMTS12	C1QTNF3,AMACR,SLC45A2,RXFP3,ADAMTS12
20	40000487	3.22e-06	3	Joint	Suggestive	rs3423095674	intron	-0.03 ± 0.06	0.27 ± 0.05	0.04 ± 0.06	0.28 ± 0.06	ADAMTS12	C1QTNF3,AMACR,SLC45A2,RXFP3,ADAMTS12
20	40114737	4.75e-06, 3.64e-06	3	BOA, Joint	Suggestive	rs450544971	splice region ,intron ,splice polypyrimidine tract	0.14 ± 0.07	0.27 ± 0.05	0.03 ± 0.07	0.26 ± 0.06	ADAMTS12	ADAMTS12,TARS1
20	40140949	2.33e-06, 3.23e-06	3	BOA, Joint	Suggestive	rs109185442	intron	0.09 ± 0.05	0.27 ± 0.05	-0.04 ± 0.06	0.29 ± 0.06	ADAMTS12	ADAMTS12,TARS1,bta-mir-12058
20	40157794	8.08e-06, 3.97e-06	3	BOA, Joint	Suggestive	rs109045799	missense	-0.11 ± 0.05	0.27 ± 0.05	0 ± 0.06	0.27 ± 0.06	ADAMTS12	ADAMTS12,TARS1,bta-mir-12058
20	40193875	2.88e-06, 3.88e-06	3	BOA, Joint	Suggestive	rs137320018	splice region ,intron	0.09 ± 0.05	0.27 ± 0.05	-0.01 ± 0.06	0.27 ± 0.06	ADAMTS12	ADAMTS12,TARS1,bta-mir-12058
20	40210354	3.86e-06	3	Joint	Suggestive	rs137671492	missense	-0.14 ± 0.05	0.27 ± 0.05	-0.01 ± 0.06	0.26 ± 0.06	ADAMTS12	ADAMTS12,TARS1,bta-mir-12058
20	40261584	3.68e-06	3	Joint	Suggestive	rs109269484	intron	-0.15 ± 0.05	0.27 ± 0.05	-0.02 ± 0.06	0.25 ± 0.06	ADAMTS12	ADAMTS12,TARS1,bta-mir-12058
20	40289542	2.68e-06	3	Joint	Suggestive	rs41571908	intergenic	0.04 ± 0.06	0.27 ± 0.05	-0.05 ± 0.06	0.28 ± 0.06	-	ADAMTS12,TARS1,bta-mir-12058
20	40650558	1.38e-06	3	Joint	Suggestive	rs110378369	intergenic	-0.19 ± 0.05	0.27 ± 0.05	-0.09 ± 0.06	0.23 ± 0.06	-	ENSBTAG00000052313
20	40755960	1.98e-06	3	Joint	Suggestive	rs109718778	intergenic	-0.07 ± 0.05	0.27 ± 0.05	-0.06 ± 0.05	0.27 ± 0.05	-	ENSBTAG00000052313,NPR3
20	40788482	3.16e-06, 2.07e-06	3	BOA, Joint	Suggestive	rs41578305	intergenic	0.11 ± 0.05	0.27 ± 0.05	0.06 ± 0.05	0.25 ± 0.05	-	ENSBTAG00000052313,NPR3
20	40919896	2.49e-06	3	Joint	Suggestive	rs132712079	3 prime UTR ,downstream gene	0.04 ± 0.05	0.27 ± 0.05	0.05 ± 0.05	0.27 ± 0.05	NPR3	ENSBTAG00000052313,NPR3,SUB1
20	40922093	2.47e-06	3	Joint	Suggestive	rs483067554	missense	0.05 ± 0.13	0.27 ± 0.05	0.12 ± 0.13	0.27 ± 0.05	NPR3	ENSBTAG00000052313,NPR3,SUB1
20	41037793	9.90e-07	3	Joint	Suggestive	rs41942346	intergenic	0.01 ± 0.05	0.26 ± 0.05	0.11 ± 0.06	0.3 ± 0.06	-	ENSBTAG00000052313,NPR3,SUB1,ZFR
20	41043126	3.13e-06	3	BOA	Suggestive	rs209189905	intergenic	0.04 ± 0.05	0.25 ± 0.05	0 ± 0.05	0.26 ± 0.05	-	ENSBTAG00000052313,NPR3,SUB1,ZFR
20	41050148	1.18e-06, 6.01e-06	3	BOA, Joint	Suggestive	.	.	-0.03 ± 0.05	0.26 ± 0.05	0.08 ± 0.06	0.29 ± 0.06	-	ENSBTAG00000052313,NPR3,SUB1,ZFR
20	41050966	6.89e-06	2	BOA	Suggestive	rs41942395	intergenic	-0.09 ± 0.05	0.24 ± 0.05	-0.02 ± 0.05	0.24 ± 0.06	-	ENSBTAG00000052313,NPR3,SUB1,ZFR
20	41054896	4.51e-06	3	BOA	Suggestive	rs41949227	intergenic	0.03 ± 0.05	0.25 ± 0.05	0 ± 0.05	0.25 ± 0.05	-	ENSBTAG00000052313,NPR3,SUB1,ZFR
20	41067994	2.99e-06	3	BOA	Suggestive	rs211169164	3 prime UTR ,downstream gene	0 ± 0.06	0.25 ± 0.05	-0.03 ± 0.06	0.26 ± 0.05	SUB1	ENSBTAG00000052313,NPR3,SUB1,ZFR
20	41070075	3.61e-06	3	BOA	Suggestive	rs41949210	3 prime UTR ,downstream gene	0.02 ± 0.05	0.25 ± 0.05	-0.02 ± 0.05	0.25 ± 0.05	SUB1	ENSBTAG00000052313,NPR3,SUB1,ZFR
20	41081551	3.79e-06	3	BOA	Suggestive	rs41949202	intron	0.02 ± 0.05	0.25 ± 0.05	-0.01 ± 0.05	0.25 ± 0.05	SUB1	ENSBTAG00000052313,NPR3,SUB1,ZFR,MTMR12
20	41102972	1.20e-06, 3.15e-06	3	BOA, Joint	Suggestive	rs41949164	intron	0.07 ± 0.05	0.25 ± 0.05	0.11 ± 0.05	0.27 ± 0.05	SUB1	ENSBTAG00000052313,NPR3,SUB1,ZFR,MTMR12
20	41112874	5.08e-06	3	BOA	Suggestive	rs41949134	intron	-0.06 ± 0.05	0.25 ± 0.05	-0.05 ± 0.05	0.25 ± 0.05	SUB1	ENSBTAG00000052313,NPR3,SUB1,ZFR,MTMR12
20	41172263	2.13e-06, 2.98e-06	3	BOA, Joint	Suggestive	rs41948317	intergenic	0.11 ± 0.06	0.25 ± 0.05	0.12 ± 0.06	0.26 ± 0.05	-	NPR3,SUB1,ZFR,MTMR12
20	41185658	7.66e-06	3	Joint	Suggestive	rs41948303	intergenic	-0.2 ± 0.05	0.25 ± 0.05	-0.09 ± 0.06	0.19 ± 0.07	-	NPR3,SUB1,ZFR,MTMR12
20	41194193	2.07e-06, 3.14e-06	3	BOA, Joint	Suggestive	rs41948300	intergenic	0.11 ± 0.07	0.25 ± 0.05	0.13 ± 0.07	0.26 ± 0.05	-	NPR3,SUB1,ZFR,MTMR12,GOLPH3
20	41212345	1.62e-06, 7.70e-06	3	BOA, Joint	Suggestive	rs109508735	upstream gene	0.04 ± 0.06	0.25 ± 0.05	0.08 ± 0.06	0.26 ± 0.05	ZFR	NPR3,SUB1,ZFR,MTMR12,GOLPH3
20	41215061	1.69e-06	3	Joint	Suggestive	rs41948290	intron	0.16 ± 0.06	0.25 ± 0.05	0.13 ± 0.06	0.23 ± 0.05	ZFR	NPR3,SUB1,ZFR,MTMR12,GOLPH3
20	41224013	3.27e-06	3	Joint	Suggestive	rs208826105	intron	-0.01 ± 0.06	0.25 ± 0.05	-0.13 ± 0.07	0.29 ± 0.06	ZFR	NPR3,SUB1,ZFR,MTMR12,GOLPH3
20	41233779	3.05e-06, 1.87e-06	3	BOA, Joint	Suggestive	rs41948285	intron	0.14 ± 0.06	0.25 ± 0.05	0.14 ± 0.06	0.25 ± 0.05	ZFR	NPR3,SUB1,ZFR,MTMR12,GOLPH3
20	41271281	3.13e-06, 1.39e-06	3	BOA, Joint	Suggestive	rs41948260	intron ,downstream gene	0.15 ± 0.06	0.25 ± 0.05	0.15 ± 0.06	0.25 ± 0.05	ZFR	SUB1,ZFR,MTMR12,GOLPH3,PDZD2
20	41281361	1.54e-06, 4.41e-06	3	BOA, Joint	Suggestive	rs41948266	intron ,downstream gene	0.07 ± 0.06	0.25 ± 0.05	0.1 ± 0.06	0.26 ± 0.05	ZFR	SUB1,ZFR,MTMR12,GOLPH3,PDZD2
20	41292864	5.51e-06	2	BOA	Suggestive	rs110361569	intron	-0.17 ± 0.05	0.25 ± 0.05	-0.05 ± 0.06	0.22 ± 0.07	ZFR	SUB1,ZFR,MTMR12,GOLPH3,PDZD2
20	41314439	7.32e-06	2	BOA	Suggestive	rs43019242	intergenic	-0.17 ± 0.05	0.25 ± 0.05	-0.07 ± 0.06	0.21 ± 0.07	MTMR12	SUB1,ZFR,MTMR12,GOLPH3,PDZD2
20	41320435	6.43e-06	2	BOA	Suggestive	rs381161961	upstream gene	0.11 ± 0.06	0.25 ± 0.05	-0.02 ± 0.07	0.26 ± 0.06	MTMR12	SUB1,ZFR,MTMR12,GOLPH3,PDZD2
20	41330070	4.31e-06, 1.02e-05	3, 2	BOA	Suggestive	rs43019256	intron	0.03 ± 0.08	0.24 ± 0.05	0.11 ± 0.08	0.26 ± 0.06	MTMR12	SUB1,ZFR,MTMR12,GOLPH3,PDZD2
20	41344005	1.02e-05	2	BOA	Suggestive	rs210636718	intron	0.12 ± 0.05	0.24 ± 0.05	-0.02 ± 0.06	0.25 ± 0.07	MTMR12	SUB1,ZFR,MTMR12,GOLPH3,PDZD2
20	41357395	1.02e-05	2	BOA	Suggestive	rs42077722	intron	-0.18 ± 0.05	0.24 ± 0.05	-0.09 ± 0.06	0.2 ± 0.06	MTMR12	SUB1,ZFR,MTMR12,GOLPH3,PDZD2
20	41362588	1.02e-05	2	BOA	Suggestive	rs137023272	intron	-0.04 ± 0.07	0.24 ± 0.05	0.04 ± 0.07	0.25 ± 0.06	MTMR12	SUB1,ZFR,MTMR12,GOLPH3,PDZD2
20	41372489	1.02e-05	2	BOA	Suggestive	.	.	-0.17 ± 0.05	0.24 ± 0.05	-0.09 ± 0.06	0.21 ± 0.06	MTMR12	SUB1,ZFR,MTMR12,GOLPH3,PDZD2
20	41381733	1.02e-05	2	BOA	Suggestive	rs210986295	intron	0.11 ± 0.05	0.24 ± 0.05	-0.04 ± 0.07	0.26 ± 0.07	MTMR12	ZFR,MTMR12,GOLPH3,PDZD2
20	41382067	1.02e-05	2	BOA	Suggestive	rs207984464	missense	0.11 ± 0.06	0.24 ± 0.05	-0.03 ± 0.07	0.26 ± 0.07	MTMR12	ZFR,MTMR12,GOLPH3,PDZD2
20	41389200	1.02e-05	2	BOA	Suggestive	rs42077700	missense	-0.17 ± 0.05	0.24 ± 0.05	-0.09 ± 0.06	0.21 ± 0.06	MTMR12	ZFR,MTMR12,GOLPH3,PDZD2
20	41389991	1.02e-05	2	BOA	Suggestive	rs42077699	3 prime UTR	-0.19 ± 0.05	0.24 ± 0.05	-0.1 ± 0.06	0.2 ± 0.06	MTMR12	ZFR,MTMR12,GOLPH3,PDZD2
20	41390838	1.02e-05	2	BOA	Suggestive	rs42077697	3 prime UTR	-0.16 ± 0.05	0.24 ± 0.05	-0.07 ± 0.06	0.21 ± 0.06	MTMR12	ZFR,MTMR12,GOLPH3,PDZD2
20	41391380	1.02e-05	2	BOA	Suggestive	rs42077696	downstream gene	-0.17 ± 0.06	0.24 ± 0.05	-0.09 ± 0.06	0.21 ± 0.06	MTMR12	ZFR,MTMR12,GOLPH3,PDZD2
20	41398824	1.02e-05	2	BOA	Suggestive	rs208896762	intergenic	-0.17 ± 0.05	0.24 ± 0.05	-0.03 ± 0.07	0.22 ± 0.07	MTMR12	ZFR,MTMR12,GOLPH3,PDZD2
20	41409414	1.02e-05	2	BOA	Suggestive	rs42753894	intergenic	-0.17 ± 0.05	0.24 ± 0.05	-0.09 ± 0.06	0.2 ± 0.06	-	ZFR,MTMR12,GOLPH3,PDZD2
20	41418582	1.02e-05	2	BOA	Suggestive	rs135750373	intergenic	-0.06 ± 0.05	0.24 ± 0.05	0.01 ± 0.05	0.25 ± 0.06	-	ZFR,MTMR12,GOLPH3,PDZD2
20	41419243	1.02e-05	2	BOA	Suggestive	rs110538427	intergenic	-0.07 ± 0.05	0.24 ± 0.05	0.01 ± 0.05	0.24 ± 0.06	-	ZFR,MTMR12,GOLPH3,PDZD2
20	41429115	1.02e-05	2	BOA	Suggestive	rs209616790	intergenic	-0.16 ± 0.07	0.24 ± 0.05	-0.1 ± 0.07	0.22 ± 0.06	-	ZFR,MTMR12,GOLPH3,PDZD2
20	41435050	8.49e-06, 1.02e-05	3, 2	BOA	Suggestive	rs42753915	upstream gene	-0.04 ± 0.06	0.24 ± 0.05	0.06 ± 0.06	0.26 ± 0.06	GOLPH3	ZFR,MTMR12,GOLPH3,PDZD2
20	41458626	6.82e-06, 1.02e-05	3, 2	BOA	Suggestive	rs108969749	intron	-0.04 ± 0.06	0.24 ± 0.05	0.07 ± 0.06	0.27 ± 0.06	GOLPH3	ZFR,MTMR12,GOLPH3,PDZD2
20	41465643	7.59e-06, 1.02e-05	3, 2	BOA	Suggestive	rs109646256	intron	-0.04 ± 0.06	0.24 ± 0.05	0.07 ± 0.06	0.27 ± 0.06	GOLPH3	ZFR,MTMR12,GOLPH3,PDZD2
20	41503421	8.17e-06, 1.02e-05	3, 2	BOA	Suggestive	rs132631498	downstream gene	-0.05 ± 0.06	0.24 ± 0.05	0.06 ± 0.06	0.27 ± 0.06	PDZD2	ZFR,MTMR12,GOLPH3,PDZD2
20	41505526	8.55e-06	2	BOA	Suggestive	rs136619404	3 prime UTR ,downstream gene	-0.06 ± 0.05	0.24 ± 0.05	-0.01 ± 0.05	0.24 ± 0.06	PDZD2	ZFR,MTMR12,GOLPH3,PDZD2
20	41509860	7.04e-06	2	BOA	Suggestive	rs110633102	intron	-0.14 ± 0.05	0.24 ± 0.05	-0.03 ± 0.06	0.23 ± 0.06	PDZD2	ZFR,MTMR12,GOLPH3,PDZD2
20	41519307	7.04e-06	2	BOA	Suggestive	rs110472177	missense	-0.08 ± 0.06	0.24 ± 0.05	0.03 ± 0.06	0.25 ± 0.06	PDZD2	ZFR,MTMR12,GOLPH3,PDZD2
20	41519616	1.70e-05	2	BOA	Suggestive	rs134225721	missense	-0.09 ± 0.05	0.23 ± 0.05	-0.01 ± 0.06	0.23 ± 0.06	PDZD2	ZFR,MTMR12,GOLPH3,PDZD2
20	41946834	4.99e-05	2	BOA	Suggestive	rs137075682	intergenic	0.1 ± 0.05	0.21 ± 0.05	-0.09 ± 0.07	0.28 ± 0.07	ENSBTAG00000049212	PDZD2,ENSBTAG00000049212,C20H5orf22,DROSHA
20	41971373	1.31e-05	2	BOA	Suggestive	rs207699878	intergenic	-0.19 ± 0.09	0.23 ± 0.05	-0.12 ± 0.09	0.21 ± 0.05	-	PDZD2,ENSBTAG00000049212,C20H5orf22,DROSHA,CDH6
20	41971805	1.19e-05	2	BOA	Suggestive	rs385501068	intergenic	0.09 ± 0.08	0.23 ± 0.05	0.02 ± 0.08	0.23 ± 0.05	-	PDZD2,ENSBTAG00000049212,C20H5orf22,DROSHA,CDH6
20	41971883	1.22e-05	2	BOA	Suggestive	rs516410556	intergenic	0.21 ± 0.08	0.23 ± 0.05	0.02 ± 0.1	0.22 ± 0.06	-	PDZD2,ENSBTAG00000049212,C20H5orf22,DROSHA,CDH6
20	41971925	8.89e-06	2	BOA	Suggestive	rs521449166	intergenic	0.17 ± 0.1	0.23 ± 0.05	-0.01 ± 0.11	0.23 ± 0.06	-	PDZD2,ENSBTAG00000049212,C20H5orf22,DROSHA,CDH6
20	41978180	8.89e-06	2	BOA	Suggestive	rs211394446	intergenic	0.09 ± 0.08	0.23 ± 0.05	0.02 ± 0.08	0.23 ± 0.05	C20H5orf22	PDZD2,ENSBTAG00000049212,C20H5orf22,DROSHA,CDH6
20	41978518	8.89e-06	2	BOA	Suggestive	rs207980406	downstream gene	-0.22 ± 0.05	0.23 ± 0.05	-0.06 ± 0.1	0.19 ± 0.09	C20H5orf22	PDZD2,ENSBTAG00000049212,C20H5orf22,DROSHA,CDH6
20	41980673	8.89e-06	2	BOA	Suggestive	rs384659616	downstream gene	0.09 ± 0.08	0.23 ± 0.05	0.01 ± 0.08	0.23 ± 0.05	C20H5orf22	PDZD2,ENSBTAG00000049212,C20H5orf22,DROSHA,CDH6
20	41980677	8.89e-06	2	BOA	Suggestive	rs382808654	downstream gene	0.09 ± 0.08	0.23 ± 0.05	0.02 ± 0.08	0.23 ± 0.05	C20H5orf22	PDZD2,ENSBTAG00000049212,C20H5orf22,DROSHA,CDH6
20	41987657	7.75e-06, 8.89e-06	3, 2	BOA	Suggestive	rs440926620	3 prime UTR	0.07 ± 0.22	0.23 ± 0.05	0.13 ± 0.22	0.23 ± 0.05	C20H5orf22	PDZD2,ENSBTAG00000049212,C20H5orf22,DROSHA,CDH6
20	41990505	8.89e-06	2	BOA	Suggestive	rs208450538	missense	0.13 ± 0.08	0.23 ± 0.05	0.01 ± 0.09	0.23 ± 0.06	C20H5orf22,DROSHA	PDZD2,ENSBTAG00000049212,C20H5orf22,DROSHA,CDH6
20	41990526	7.72e-06, 8.89e-06	3, 2	BOA	Suggestive	rs110543734	missense	-0.02 ± 0.09	0.23 ± 0.05	0.05 ± 0.09	0.24 ± 0.05	C20H5orf22,DROSHA	PDZD2,ENSBTAG00000049212,C20H5orf22,DROSHA,CDH6
20	41990636	8.89e-06	2	BOA	Suggestive	rs382800150	missense	0.16 ± 0.09	0.23 ± 0.05	0.03 ± 0.09	0.23 ± 0.06	C20H5orf22,DROSHA	PDZD2,ENSBTAG00000049212,C20H5orf22,DROSHA,CDH6
20	42006516	8.89e-06	2	BOA	Suggestive	rs209694707	splice region ,intron	0.22 ± 0.06	0.23 ± 0.05	0.06 ± 0.09	0.19 ± 0.09	C20H5orf22,DROSHA	PDZD2,ENSBTAG00000049212,C20H5orf22,DROSHA,CDH6
20	42016656	8.89e-06	2	BOA	Suggestive	rs526954778	missense	0.25 ± 0.06	0.23 ± 0.05	0.08 ± 0.1	0.18 ± 0.08	DROSHA	PDZD2,ENSBTAG00000049212,C20H5orf22,DROSHA,CDH6
20	42113227	8.89e-06	2	BOA	Suggestive	rs43706905	intron	0.16 ± 0.06	0.23 ± 0.05	0.04 ± 0.07	0.21 ± 0.06	DROSHA	PDZD2,ENSBTAG00000049212,C20H5orf22,DROSHA,CDH6
20	42133960	8.89e-06	2	BOA	Suggestive	rs41581110	intergenic	-0.05 ± 0.05	0.23 ± 0.05	0.03 ± 0.05	0.24 ± 0.06	-	PDZD2,ENSBTAG00000049212,C20H5orf22,DROSHA,CDH6
20	42221010	8.89e-06	2	BOA	Suggestive	rs433471179	missense	0.16 ± 0.09	0.23 ± 0.05	-0.05 ± 0.1	0.25 ± 0.06	CDH6	C20H5orf22,DROSHA,CDH6
20	42331127	8.89e-06	2	BOA	Suggestive	.	.	0.09 ± 0.06	0.23 ± 0.05	0.01 ± 0.06	0.23 ± 0.06	CDH6	DROSHA,CDH6
20	42420454	8.89e-06	2	BOA	Suggestive	rs133873457	intergenic	0.17 ± 0.07	0.23 ± 0.05	-0.05 ± 0.09	0.26 ± 0.07	-	CDH6,ENSBTAG00000048458
20	42543356	7.32e-06, 8.89e-06	3, 2	BOA	Suggestive	rs41641072	intergenic	-0.03 ± 0.07	0.23 ± 0.05	0.05 ± 0.07	0.24 ± 0.05	-	CDH6,ENSBTAG00000048458
20	42576696	8.89e-06	2	BOA	Suggestive	rs135721972	intergenic	0.21 ± 0.06	0.23 ± 0.05	-0.01 ± 0.1	0.24 ± 0.09	-	CDH6,ENSBTAG00000048458
20	42774516	8.89e-06	2	BOA	Suggestive	rs42289232	intergenic	-0.11 ± 0.05	0.23 ± 0.05	-0.02 ± 0.06	0.22 ± 0.06	-	ENSBTAG00000048458
20	42807308	6.50e-06, 8.89e-06	3, 2	BOA	Suggestive	rs29018913	intergenic	-0.01 ± 0.08	0.23 ± 0.05	0.06 ± 0.08	0.24 ± 0.05	-	ENSBTAG00000048458
[truncated: 3 more rows]

## Sheet: Supplementary Table 3
Supplementary Table 3. Suggestive and significant markers identified in GWAS for sweat gland area.Columns include chromosome (BTA), marker position (base pairs), P-value for GWAS association, GWAS model type, effect type (SNP, BOA, or joint), variant ID, variant type, effect size (effect ± SE), and nearby genes (within ±250kb). Significant markers are bolded. This table is provided as supplementa…
[truncated: 258 more rows]

[truncated: 2 more sheets: Supplementary Table 4, Supplementary Table5]
